# Supplementary material for: Complementary Operando Spectroscopy identification of in-situ generated metastable charge-asymmetry Cu2-CuN3 clusters for CO2 reduction to ethanol
Source: Nat Commun. 2022 Mar 11;13:1322. doi: 10.1038/s41467-022-29035-8 (PMC8917205; doi:10.1038/s41467-022-29035-8)
Supplement: Supplementary file 3 — Supplementary Data 1 [file 41467_2022_29035_MOESM3_ESM.xls]

## Sheet: Supplementary Data 1
data_CuNC
_audit_creation_method 'pos2cif.pl'
_cell_length_a 14.7839994431
_cell_length_b 14.7839994430447
_cell_length_c 26.7109999657
_cell_angle_alpha 90
_cell_angle_beta 90
_cell_angle_gamma 120.000007629451
_symmetry_space_group_H-M 'P1'
_symmetry_Int_Tables_number '1'
_symmetry_cell_setting 'triclinic'
loop_
_symmetry_equiv_pos_as_xyz
x,y,z
loop_
_atom_site_label
_atom_site_type_symbol
_atom_site_occupancy
_atom_site_fract_x
_atom_site_fract_y
_atom_site_fract_z
_atom_site_U_iso_or_equiv
Cu1 Cu 1.0000 0.38670 0.61234 0.12805 0.0000
Cu2 Cu 1.0000 0.43524 0.55916 0.20311 0.0000
Cu3 Cu 1.0000 0.34932 0.65387 0.20898 0.0000
N1 N 1.0000 0.32759 0.67221 0.07918 0.0000
N2 N 1.0000 0.32763 0.48997 0.07811 0.0000
N3 N 1.0000 0.50985 0.67218 0.07826 0.0000
N4 N 1.0000 -0.00017 0.00006 0.05681 0.0000
N5 N 1.0000 0.00032 0.33432 0.06197 0.0000
N6 N 1.0000 -0.00010 0.66674 0.05799 0.0000
N7 N 1.0000 0.33315 -0.00002 0.05805 0.0000
N8 N 1.0000 0.66556 -0.00045 0.06222 0.0000
N9 N 1.0000 0.66670 0.33318 0.06012 0.0000
C1 C 1.0000 0.33232 0.33147 0.06341 0.0000
C2 C 1.0000 0.66843 0.66757 0.06365 0.0000
C3 C 1.0000 0.99924 0.16643 0.05866 0.0000
C4 C 1.0000 0.00033 0.50010 0.06137 0.0000
C5 C 1.0000 -0.00018 0.83326 0.05661 0.0000
C6 C 1.0000 0.33306 0.16551 0.05833 0.0000
C7 C 1.0000 0.33231 0.83468 0.06323 0.0000
C8 C 1.0000 0.66598 0.16633 0.06047 0.0000
C9 C 1.0000 0.66563 0.49929 0.06181 0.0000
C10 C 1.0000 0.66777 0.83485 0.06333 0.0000
C11 C 1.0000 0.16663 0.00007 0.05657 0.0000
C12 C 1.0000 0.16503 0.33213 0.06298 0.0000
C13 C 1.0000 0.16519 0.66758 0.06313 0.0000
C14 C 1.0000 0.49979 -0.00046 0.06158 0.0000
C15 C 1.0000 0.50060 0.33426 0.06174 0.0000
C16 C 1.0000 0.83345 0.00064 0.05883 0.0000
C17 C 1.0000 0.83355 0.33390 0.06035 0.0000
C18 C 1.0000 0.83438 0.66683 0.05844 0.0000
C19 C 1.0000 0.16559 0.16522 0.05828 0.0000
C20 C 1.0000 0.16886 0.50094 0.07023 0.0000
C21 C 1.0000 0.16633 0.83357 0.05791 0.0000
C22 C 1.0000 0.50011 0.16650 0.05911 0.0000
C23 C 1.0000 0.49823 0.50164 0.07015 0.0000
C24 C 1.0000 0.49892 0.83099 0.07048 0.0000
C25 C 1.0000 0.83327 0.16661 0.06029 0.0000
C26 C 1.0000 0.83338 0.49978 0.05906 0.0000
C27 C 1.0000 0.83468 0.83431 0.05850 0.0000
C28 C 1.0000 0.05489 0.11084 0.05764 0.0000
C29 C 1.0000 0.05744 0.44505 0.06453 0.0000
C30 C 1.0000 0.05537 0.77798 0.05716 0.0000
C31 C 1.0000 0.38904 0.11097 0.05830 0.0000
C32 C 1.0000 0.38478 0.44156 0.07081 0.0000
C33 C 1.0000 0.38559 0.77741 0.07101 0.0000
C34 C 1.0000 0.72181 0.11113 0.06090 0.0000
C35 C 1.0000 0.72143 0.44378 0.05999 0.0000
C36 C 1.0000 0.72379 0.77933 0.06171 0.0000
C37 C 1.0000 0.05497 0.27805 0.06057 0.0000
C38 C 1.0000 0.05518 0.61113 0.06042 0.0000
C39 C 1.0000 0.05553 0.94436 0.05648 0.0000
C40 C 1.0000 0.38931 0.27707 0.06069 0.0000
C41 C 1.0000 0.38876 0.94469 0.06056 0.0000
C42 C 1.0000 0.72214 0.27774 0.06014 0.0000
C43 C 1.0000 0.72283 0.61059 0.06084 0.0000
C44 C 1.0000 0.72184 0.94490 0.06087 0.0000
C45 C 1.0000 0.22238 0.11124 0.05736 0.0000
C46 C 1.0000 0.22401 0.44230 0.07077 0.0000
C47 C 1.0000 0.22170 0.77819 0.06135 0.0000
C48 C 1.0000 0.55553 0.11067 0.05998 0.0000
C49 C 1.0000 0.55396 0.44593 0.06463 0.0000
C50 C 1.0000 0.55756 0.77583 0.07105 0.0000
C51 C 1.0000 0.88861 0.11127 0.05907 0.0000
C52 C 1.0000 0.88921 0.44435 0.05982 0.0000
C53 C 1.0000 0.88865 0.77751 0.05749 0.0000
C54 C 1.0000 0.22056 0.27611 0.06141 0.0000
C55 C 1.0000 0.22243 0.61427 0.07087 0.0000
C56 C 1.0000 0.22191 0.94453 0.05718 0.0000
C57 C 1.0000 0.55611 0.27846 0.05999 0.0000
C58 C 1.0000 0.55831 0.61510 0.07096 0.0000
C59 C 1.0000 0.55483 0.94243 0.06478 0.0000
C60 C 1.0000 0.88874 0.27807 0.06076 0.0000
C61 C 1.0000 0.88892 0.61086 0.05829 0.0000
C62 C 1.0000 0.88905 0.94500 0.05779 0.0000
