# Supplementary material for: Complementary Operando Spectroscopy identification of in-situ generated metastable charge-asymmetry Cu2-CuN3 clusters for CO2 reduction to ethanol
Source: Nat Commun. 2022 Mar 11;13:1322. doi: 10.1038/s41467-022-29035-8 (PMC8917205; doi:10.1038/s41467-022-29035-8)
Supplement: Supplementary file 4 — Supplementary Data 2 [file 41467_2022_29035_MOESM4_ESM.xls]

## Sheet: Supplementary Data 2
data_CuNCOH
_audit_creation_method 'pos2cif.pl'
_cell_length_a 14.7839994431
_cell_length_b 14.7839994430447
_cell_length_c 26.7109999657
_cell_angle_alpha 90
_cell_angle_beta 90
_cell_angle_gamma 120.000007629451
_symmetry_space_group_H-M 'P1'
_symmetry_Int_Tables_number '1'
_symmetry_cell_setting 'triclinic'
loop_
_symmetry_equiv_pos_as_xyz
x,y,z
loop_
_atom_site_label
_atom_site_type_symbol
_atom_site_occupancy
_atom_site_fract_x
_atom_site_fract_y
_atom_site_fract_z
_atom_site_U_iso_or_equiv
Cu1 Cu 1.0000 0.38771 0.61175 0.12992 0.0000
Cu2 Cu 1.0000 0.44238 0.55334 0.20184 0.0000
Cu3 Cu 1.0000 0.35592 0.64319 0.21496 0.0000
N1 N 1.0000 0.32823 0.67163 0.07624 0.0000
N2 N 1.0000 0.32860 0.49210 0.07347 0.0000
N3 N 1.0000 0.50779 0.67128 0.07362 0.0000
N4 N 1.0000 0.99974 0.00015 0.05698 0.0000
N5 N 1.0000 0.00022 0.33440 0.06204 0.0000
N6 N 1.0000 -0.00022 0.66692 0.05820 0.0000
N7 N 1.0000 0.33297 0.00011 0.05821 0.0000
N8 N 1.0000 0.66549 0.99967 0.06216 0.0000
N9 N 1.0000 0.66666 0.33323 0.06076 0.0000
C1 C 1.0000 0.33217 0.33166 0.06297 0.0000
C2 C 1.0000 0.66823 0.66772 0.06311 0.0000
C3 C 1.0000 0.99915 0.16655 0.05907 0.0000
C4 C 1.0000 0.00029 0.50040 0.06149 0.0000
C5 C 1.0000 0.99964 0.83337 0.05662 0.0000
C6 C 1.0000 0.33294 0.16565 0.05877 0.0000
C7 C 1.0000 0.33204 0.83467 0.06259 0.0000
C8 C 1.0000 0.66584 0.16642 0.06093 0.0000
C9 C 1.0000 0.66554 0.49939 0.06202 0.0000
C10 C 1.0000 0.66760 0.83487 0.06293 0.0000
C11 C 1.0000 0.16652 0.00025 0.05659 0.0000
C12 C 1.0000 0.16502 0.33229 0.06275 0.0000
C13 C 1.0000 0.16522 0.66785 0.06254 0.0000
C14 C 1.0000 0.49949 0.99960 0.06158 0.0000
C15 C 1.0000 0.50050 0.33435 0.06198 0.0000
C16 C 1.0000 0.83334 0.00073 0.05915 0.0000
C17 C 1.0000 0.83347 0.33405 0.06087 0.0000
C18 C 1.0000 0.83424 0.66696 0.05884 0.0000
C19 C 1.0000 0.16544 0.16527 0.05853 0.0000
C20 C 1.0000 0.16909 0.50126 0.06847 0.0000
C21 C 1.0000 0.16617 0.83372 0.05775 0.0000
C22 C 1.0000 0.50000 0.16654 0.05966 0.0000
C23 C 1.0000 0.49798 0.50191 0.06786 0.0000
C24 C 1.0000 0.49862 0.83079 0.06859 0.0000
C25 C 1.0000 0.83317 0.16672 0.06060 0.0000
C26 C 1.0000 0.83335 0.49989 0.05963 0.0000
C27 C 1.0000 0.83462 0.83446 0.05867 0.0000
C28 C 1.0000 0.05478 0.11082 0.05794 0.0000
C29 C 1.0000 0.05777 0.44543 0.06408 0.0000
C30 C 1.0000 0.05521 0.77801 0.05716 0.0000
C31 C 1.0000 0.38891 0.11102 0.05868 0.0000
C32 C 1.0000 0.38455 0.44219 0.06820 0.0000
C33 C 1.0000 0.38509 0.77678 0.06919 0.0000
C34 C 1.0000 0.72159 0.11113 0.06119 0.0000
C35 C 1.0000 0.72129 0.44382 0.06061 0.0000
C36 C 1.0000 0.72374 0.77948 0.06148 0.0000
C37 C 1.0000 0.05493 0.27809 0.06091 0.0000
C38 C 1.0000 0.05504 0.61138 0.06040 0.0000
C39 C 1.0000 0.05541 0.94448 0.05641 0.0000
C40 C 1.0000 0.38917 0.27713 0.06099 0.0000
C41 C 1.0000 0.38851 0.94485 0.06045 0.0000
C42 C 1.0000 0.72198 0.27791 0.06072 0.0000
C43 C 1.0000 0.72277 0.61072 0.06108 0.0000
C44 C 1.0000 0.72181 0.94496 0.06105 0.0000
C45 C 1.0000 0.22225 0.11129 0.05762 0.0000
C46 C 1.0000 0.22469 0.44295 0.06841 0.0000
C47 C 1.0000 0.22154 0.77835 0.06083 0.0000
C48 C 1.0000 0.55537 0.11070 0.06043 0.0000
C49 C 1.0000 0.55378 0.44611 0.06410 0.0000
C50 C 1.0000 0.55694 0.77520 0.06858 0.0000
C51 C 1.0000 0.88846 0.11142 0.05939 0.0000
C52 C 1.0000 0.88919 0.44452 0.06036 0.0000
C53 C 1.0000 0.88861 0.77765 0.05772 0.0000
C54 C 1.0000 0.22041 0.27616 0.06130 0.0000
C55 C 1.0000 0.22310 0.61479 0.06913 0.0000
C56 C 1.0000 0.22188 0.94468 0.05716 0.0000
C57 C 1.0000 0.55607 0.27860 0.06061 0.0000
C58 C 1.0000 0.55770 0.61534 0.06831 0.0000
C59 C 1.0000 0.55446 0.94212 0.06420 0.0000
C60 C 1.0000 0.88876 0.27830 0.06112 0.0000
C61 C 1.0000 0.88887 0.61098 0.05869 0.0000
C62 C 1.0000 0.88907 0.94511 0.05803 0.0000
C63 C 1.0000 0.41454 0.57766 0.30331 0.0000
O1 O 1.0000 0.45520 0.53641 0.27569 0.0000
O2 O 1.0000 0.36820 0.62729 0.29006 0.0000
H1 H 1.0000 0.42044 0.56901 0.34436 0.0000
