# Supplementary material for: Complementary Operando Spectroscopy identification of in-situ generated metastable charge-asymmetry Cu2-CuN3 clusters for CO2 reduction to ethanol
Source: Nat Commun. 2022 Mar 11;13:1322. doi: 10.1038/s41467-022-29035-8 (PMC8917205; doi:10.1038/s41467-022-29035-8)
Supplement: Supplementary file 5 — Supplementary Data 3 [file 41467_2022_29035_MOESM5_ESM.xls]

## Sheet: Supplementary Data 3
data_CuNCOH
_audit_creation_method 'pos2cif.pl'
_cell_length_a 14.7839994431
_cell_length_b 14.7839994430447
_cell_length_c 26.7109999657
_cell_angle_alpha 90
_cell_angle_beta 90
_cell_angle_gamma 120.000007629451
_symmetry_space_group_H-M 'P1'
_symmetry_Int_Tables_number '1'
_symmetry_cell_setting 'triclinic'
loop_
_symmetry_equiv_pos_as_xyz
x,y,z
loop_
_atom_site_label
_atom_site_type_symbol
_atom_site_occupancy
_atom_site_fract_x
_atom_site_fract_y
_atom_site_fract_z
_atom_site_U_iso_or_equiv
Cu1 Cu 1.0000 0.38780 0.61306 0.13179 0.0000
Cu2 Cu 1.0000 0.43376 0.55266 0.20388 0.0000
Cu3 Cu 1.0000 0.39345 0.68678 0.21148 0.0000
N1 N 1.0000 0.32767 0.67247 0.07838 0.0000
N2 N 1.0000 0.32749 0.49229 0.07954 0.0000
N3 N 1.0000 0.50599 0.67164 0.07240 0.0000
N4 N 1.0000 0.99883 0.00106 0.06218 0.0000
N5 N 1.0000 0.99910 0.33516 0.06736 0.0000
N6 N 1.0000 0.99881 0.66769 0.06355 0.0000
N7 N 1.0000 0.33208 0.00088 0.06271 0.0000
N8 N 1.0000 0.66442 0.00047 0.06528 0.0000
N9 N 1.0000 0.66554 0.33396 0.06516 0.0000
C1 C 1.0000 0.33128 0.33256 0.06697 0.0000
C2 C 1.0000 0.66723 0.66847 0.06536 0.0000
C3 C 1.0000 0.99818 0.16742 0.06407 0.0000
C4 C 1.0000 0.99920 0.50118 0.06690 0.0000
C5 C 1.0000 0.99870 0.83419 0.06209 0.0000
C6 C 1.0000 0.33194 0.16647 0.06322 0.0000
C7 C 1.0000 0.33105 0.83546 0.06555 0.0000
C8 C 1.0000 0.66468 0.16708 0.06527 0.0000
C9 C 1.0000 0.66442 0.50013 0.06516 0.0000
C10 C 1.0000 0.66661 0.83568 0.06517 0.0000
C11 C 1.0000 0.16564 0.00116 0.06204 0.0000
C12 C 1.0000 0.16410 0.33321 0.06757 0.0000
C13 C 1.0000 0.16419 0.66865 0.06710 0.0000
C14 C 1.0000 0.49841 0.00038 0.06468 0.0000
C15 C 1.0000 0.49951 0.33515 0.06552 0.0000
C16 C 1.0000 0.83240 0.00165 0.06333 0.0000
C17 C 1.0000 0.83234 0.33480 0.06607 0.0000
C18 C 1.0000 0.83328 0.66775 0.06312 0.0000
C19 C 1.0000 0.16450 0.16618 0.06352 0.0000
C20 C 1.0000 0.16802 0.50199 0.07368 0.0000
C21 C 1.0000 0.16528 0.83454 0.06287 0.0000
C22 C 1.0000 0.49895 0.16720 0.06401 0.0000
C23 C 1.0000 0.49696 0.50270 0.07001 0.0000
C24 C 1.0000 0.49756 0.83145 0.06941 0.0000
C25 C 1.0000 0.83208 0.16747 0.06524 0.0000
C26 C 1.0000 0.83230 0.50062 0.06448 0.0000
C27 C 1.0000 0.83370 0.83529 0.06260 0.0000
C28 C 1.0000 0.05380 0.11162 0.06308 0.0000
C29 C 1.0000 0.05668 0.44623 0.06948 0.0000
C30 C 1.0000 0.05423 0.77881 0.06266 0.0000
C31 C 1.0000 0.38779 0.11159 0.06318 0.0000
C32 C 1.0000 0.38385 0.44302 0.07221 0.0000
C33 C 1.0000 0.38429 0.77761 0.07097 0.0000
C34 C 1.0000 0.72036 0.11172 0.06527 0.0000
C35 C 1.0000 0.72015 0.44455 0.06474 0.0000
C36 C 1.0000 0.72271 0.78026 0.06412 0.0000
C37 C 1.0000 0.05392 0.27895 0.06589 0.0000
C38 C 1.0000 0.05392 0.61225 0.06564 0.0000
C39 C 1.0000 0.05451 0.94534 0.06196 0.0000
C40 C 1.0000 0.38821 0.27798 0.06478 0.0000
C41 C 1.0000 0.38738 0.94573 0.06379 0.0000
C42 C 1.0000 0.72076 0.27865 0.06553 0.0000
C43 C 1.0000 0.72176 0.61147 0.06429 0.0000
C44 C 1.0000 0.72082 0.94585 0.06432 0.0000
C45 C 1.0000 0.22131 0.11209 0.06265 0.0000
C46 C 1.0000 0.22352 0.44368 0.07387 0.0000
C47 C 1.0000 0.22063 0.77924 0.06499 0.0000
C48 C 1.0000 0.55410 0.11129 0.06447 0.0000
C49 C 1.0000 0.55270 0.44687 0.06686 0.0000
C50 C 1.0000 0.55570 0.77582 0.06896 0.0000
C51 C 1.0000 0.88746 0.11225 0.06408 0.0000
C52 C 1.0000 0.88806 0.44530 0.06568 0.0000
C53 C 1.0000 0.88768 0.77846 0.06236 0.0000
C54 C 1.0000 0.21949 0.27703 0.06596 0.0000
C55 C 1.0000 0.22217 0.61565 0.07315 0.0000
C56 C 1.0000 0.22108 0.94557 0.06233 0.0000
C57 C 1.0000 0.55499 0.27937 0.06476 0.0000
C58 C 1.0000 0.55651 0.61606 0.06924 0.0000
C59 C 1.0000 0.55329 0.94278 0.06643 0.0000
C60 C 1.0000 0.88761 0.27902 0.06627 0.0000
C61 C 1.0000 0.88791 0.61179 0.06359 0.0000
C62 C 1.0000 0.88818 0.94598 0.06249 0.0000
C63 C 1.0000 0.49333 0.44321 0.24522 0.0000
C64 C 1.0000 0.39136 0.88104 0.22349 0.0000
O1 O 1.0000 0.48200 0.43430 0.19774 0.0000
O2 O 1.0000 0.47399 0.50491 0.27059 0.0000
O3 O 1.0000 0.36989 0.79030 0.24121 0.0000
O4 O 1.0000 0.42067 0.91631 0.18048 0.0000
H1 H 1.0000 0.52111 0.39586 0.26538 0.0000
H2 H 1.0000 0.38010 0.92974 0.25215 0.0000
