# Supplementary material for: Complementary Operando Spectroscopy identification of in-situ generated metastable charge-asymmetry Cu2-CuN3 clusters for CO2 reduction to ethanol
Source: Nat Commun. 2022 Mar 11;13:1322. doi: 10.1038/s41467-022-29035-8 (PMC8917205; doi:10.1038/s41467-022-29035-8)
Supplement: Supplementary file 6 — Supplementary Data 4 [file 41467_2022_29035_MOESM6_ESM.xls]

## Sheet: Supplementary Data 4
data_CuNCOH
_audit_creation_method 'pos2cif.pl'
_cell_length_a 14.7839994431
_cell_length_b 14.7839994430447
_cell_length_c 26.7109999657
_cell_angle_alpha 90
_cell_angle_beta 90
_cell_angle_gamma 120.000007629451
_symmetry_space_group_H-M 'P1'
_symmetry_Int_Tables_number '1'
_symmetry_cell_setting 'triclinic'
loop_
_symmetry_equiv_pos_as_xyz
x,y,z
loop_
_atom_site_label
_atom_site_type_symbol
_atom_site_occupancy
_atom_site_fract_x
_atom_site_fract_y
_atom_site_fract_z
_atom_site_U_iso_or_equiv
Cu1 Cu 1.0000 0.38826 0.61268 0.13183 0.0000
Cu2 Cu 1.0000 0.43100 0.55462 0.20695 0.0000
Cu3 Cu 1.0000 0.39084 0.68956 0.21035 0.0000
N1 N 1.0000 0.32778 0.67157 0.07743 0.0000
N2 N 1.0000 0.32758 0.49137 0.07903 0.0000
N3 N 1.0000 0.50662 0.67111 0.07366 0.0000
N4 N 1.0000 0.99903 0.00029 0.05939 0.0000
N5 N 1.0000 0.99943 0.33449 0.06525 0.0000
N6 N 1.0000 0.99894 0.66697 0.06100 0.0000
N7 N 1.0000 0.33211 0.00023 0.06025 0.0000
N8 N 1.0000 0.66473 -0.00028 0.06378 0.0000
N9 N 1.0000 0.66580 0.33338 0.06297 0.0000
C1 C 1.0000 0.33147 0.33189 0.06547 0.0000
C2 C 1.0000 0.66744 0.66774 0.06454 0.0000
C3 C 1.0000 0.99846 0.16673 0.06170 0.0000
C4 C 1.0000 0.99944 0.50040 0.06464 0.0000
C5 C 1.0000 0.99886 0.83344 0.05919 0.0000
C6 C 1.0000 0.33219 0.16593 0.06071 0.0000
C7 C 1.0000 0.33124 0.83475 0.06450 0.0000
C8 C 1.0000 0.66504 0.16649 0.06314 0.0000
C9 C 1.0000 0.66465 0.49946 0.06371 0.0000
C10 C 1.0000 0.66688 0.83493 0.06424 0.0000
C11 C 1.0000 0.16575 0.00039 0.05895 0.0000
C12 C 1.0000 0.16436 0.33249 0.06583 0.0000
C13 C 1.0000 0.16433 0.66786 0.06547 0.0000
C14 C 1.0000 0.49872 -0.00034 0.06319 0.0000
C15 C 1.0000 0.49971 0.33453 0.06381 0.0000
C16 C 1.0000 0.83265 0.00087 0.06123 0.0000
C17 C 1.0000 0.83267 0.33412 0.06373 0.0000
C18 C 1.0000 0.83342 0.66699 0.06098 0.0000
C19 C 1.0000 0.16473 0.16549 0.06099 0.0000
C20 C 1.0000 0.16825 0.50127 0.07217 0.0000
C21 C 1.0000 0.16533 0.83380 0.06029 0.0000
C22 C 1.0000 0.49921 0.16672 0.06170 0.0000
C23 C 1.0000 0.49718 0.50195 0.06979 0.0000
C24 C 1.0000 0.49783 0.83075 0.06922 0.0000
C25 C 1.0000 0.83241 0.16681 0.06311 0.0000
C26 C 1.0000 0.83250 0.49994 0.06216 0.0000
C27 C 1.0000 0.83388 0.83454 0.06061 0.0000
C28 C 1.0000 0.05407 0.11103 0.06047 0.0000
C29 C 1.0000 0.05691 0.44544 0.06749 0.0000
C30 C 1.0000 0.05438 0.77808 0.05985 0.0000
C31 C 1.0000 0.38816 0.11130 0.06067 0.0000
C32 C 1.0000 0.38396 0.44222 0.07161 0.0000
C33 C 1.0000 0.38437 0.77676 0.07038 0.0000
C34 C 1.0000 0.72085 0.11122 0.06331 0.0000
C35 C 1.0000 0.72042 0.44390 0.06271 0.0000
C36 C 1.0000 0.72296 0.77951 0.06294 0.0000
C37 C 1.0000 0.05422 0.27828 0.06378 0.0000
C38 C 1.0000 0.05419 0.61139 0.06347 0.0000
C39 C 1.0000 0.05466 0.94458 0.05893 0.0000
C40 C 1.0000 0.38841 0.27740 0.06285 0.0000
C41 C 1.0000 0.38774 0.94489 0.06222 0.0000
C42 C 1.0000 0.72119 0.27799 0.06322 0.0000
C43 C 1.0000 0.72195 0.61077 0.06281 0.0000
C44 C 1.0000 0.72110 0.94507 0.06273 0.0000
C45 C 1.0000 0.22151 0.11148 0.05983 0.0000
C46 C 1.0000 0.22377 0.44291 0.07271 0.0000
C47 C 1.0000 0.22070 0.77837 0.06329 0.0000
C48 C 1.0000 0.55461 0.11083 0.06242 0.0000
C49 C 1.0000 0.55293 0.44621 0.06582 0.0000
C50 C 1.0000 0.55605 0.77513 0.06914 0.0000
C51 C 1.0000 0.88778 0.11157 0.06183 0.0000
C52 C 1.0000 0.88835 0.44456 0.06328 0.0000
C53 C 1.0000 0.88783 0.77769 0.05996 0.0000
C54 C 1.0000 0.21971 0.27635 0.06403 0.0000
C55 C 1.0000 0.22229 0.61482 0.07186 0.0000
C56 C 1.0000 0.22104 0.94478 0.05946 0.0000
C57 C 1.0000 0.55524 0.27878 0.06261 0.0000
C58 C 1.0000 0.55683 0.61531 0.06947 0.0000
C59 C 1.0000 0.55368 0.94216 0.06540 0.0000
C60 C 1.0000 0.88798 0.27838 0.06405 0.0000
C61 C 1.0000 0.88799 0.61099 0.06121 0.0000
C62 C 1.0000 0.88830 0.94521 0.06017 0.0000
C63 C 1.0000 0.48734 0.44068 0.24798 0.0000
C64 C 1.0000 0.38644 0.88437 0.24638 0.0000
O1 O 1.0000 0.46540 0.42644 0.20134 0.0000
O2 O 1.0000 0.48092 0.50929 0.27412 0.0000
O3 O 1.0000 0.36605 0.79326 0.24978 0.0000
O4 O 1.0000 0.43793 0.94479 0.20645 0.0000
H1 H 1.0000 0.51366 0.39042 0.26678 0.0000
H2 H 1.0000 0.36383 0.92229 0.27559 0.0000
H3 H 1.0000 0.44660 0.01438 0.21078 0.0000
