# Supplementary material for: Complementary Operando Spectroscopy identification of in-situ generated metastable charge-asymmetry Cu2-CuN3 clusters for CO2 reduction to ethanol
Source: Nat Commun. 2022 Mar 11;13:1322. doi: 10.1038/s41467-022-29035-8 (PMC8917205; doi:10.1038/s41467-022-29035-8)
Supplement: Supplementary file 7 — Supplementary Data 5 [file 41467_2022_29035_MOESM7_ESM.xls]

## Sheet: Supplementary Data 5
data_CuNCOH
_audit_creation_method 'pos2cif.pl'
_cell_length_a 14.7839994431
_cell_length_b 14.7839994430447
_cell_length_c 26.7109999657
_cell_angle_alpha 90
_cell_angle_beta 90
_cell_angle_gamma 120.000007629451
_symmetry_space_group_H-M 'P1'
_symmetry_Int_Tables_number '1'
_symmetry_cell_setting 'triclinic'
loop_
_symmetry_equiv_pos_as_xyz
x,y,z
loop_
_atom_site_label
_atom_site_type_symbol
_atom_site_occupancy
_atom_site_fract_x
_atom_site_fract_y
_atom_site_fract_z
_atom_site_U_iso_or_equiv
Cu1 Cu 1.0000 0.39169 0.61428 0.13155 0.0000
Cu2 Cu 1.0000 0.43619 0.55142 0.20372 0.0000
Cu3 Cu 1.0000 0.42939 0.70662 0.20786 0.0000
N1 N 1.0000 0.32855 0.67385 0.07987 0.0000
N2 N 1.0000 0.32839 0.49280 0.08108 0.0000
N3 N 1.0000 0.50637 0.67245 0.06958 0.0000
N4 N 1.0000 0.99977 0.00227 0.06131 0.0000
N5 N 1.0000 0.00009 0.33638 0.06755 0.0000
N6 N 1.0000 0.99973 0.66886 0.06324 0.0000
N7 N 1.0000 0.33288 0.00206 0.06186 0.0000
N8 N 1.0000 0.66532 0.00158 0.06480 0.0000
N9 N 1.0000 0.66646 0.33516 0.06418 0.0000
C1 C 1.0000 0.33216 0.33376 0.06602 0.0000
C2 C 1.0000 0.66816 0.66964 0.06432 0.0000
C3 C 1.0000 0.99913 0.16867 0.06366 0.0000
C4 C 1.0000 0.00013 0.50231 0.06713 0.0000
C5 C 1.0000 0.99963 0.83537 0.06124 0.0000
C6 C 1.0000 0.33285 0.16771 0.06174 0.0000
C7 C 1.0000 0.33189 0.83661 0.06592 0.0000
C8 C 1.0000 0.66561 0.16829 0.06460 0.0000
C9 C 1.0000 0.66535 0.50130 0.06413 0.0000
C10 C 1.0000 0.66752 0.83682 0.06443 0.0000
C11 C 1.0000 0.16655 0.00234 0.06073 0.0000
C12 C 1.0000 0.16513 0.33452 0.06738 0.0000
C13 C 1.0000 0.16510 0.66979 0.06784 0.0000
C14 C 1.0000 0.49931 0.00154 0.06433 0.0000
C15 C 1.0000 0.50038 0.33629 0.06428 0.0000
C16 C 1.0000 0.83334 0.00284 0.06301 0.0000
C17 C 1.0000 0.83327 0.33598 0.06561 0.0000
C18 C 1.0000 0.83423 0.66893 0.06245 0.0000
C19 C 1.0000 0.16543 0.16742 0.06237 0.0000
C20 C 1.0000 0.16890 0.50313 0.07510 0.0000
C21 C 1.0000 0.16614 0.83573 0.06252 0.0000
C22 C 1.0000 0.49982 0.16841 0.06299 0.0000
C23 C 1.0000 0.49783 0.50378 0.06892 0.0000
C24 C 1.0000 0.49839 0.83252 0.06890 0.0000
C25 C 1.0000 0.83302 0.16868 0.06494 0.0000
C26 C 1.0000 0.83324 0.50181 0.06383 0.0000
C27 C 1.0000 0.83465 0.83650 0.06198 0.0000
C28 C 1.0000 0.05471 0.11287 0.06224 0.0000
C29 C 1.0000 0.05756 0.44735 0.07018 0.0000
C30 C 1.0000 0.05515 0.78000 0.06210 0.0000
C31 C 1.0000 0.38869 0.11285 0.06199 0.0000
C32 C 1.0000 0.38485 0.44406 0.07197 0.0000
C33 C 1.0000 0.38517 0.77874 0.07145 0.0000
C34 C 1.0000 0.72133 0.11294 0.06477 0.0000
C35 C 1.0000 0.72110 0.44571 0.06380 0.0000
C36 C 1.0000 0.72365 0.78145 0.06333 0.0000
C37 C 1.0000 0.05495 0.28027 0.06571 0.0000
C38 C 1.0000 0.05490 0.61338 0.06591 0.0000
C39 C 1.0000 0.05544 0.94652 0.06088 0.0000
C40 C 1.0000 0.38910 0.27920 0.06338 0.0000
C41 C 1.0000 0.38825 0.94683 0.06355 0.0000
C42 C 1.0000 0.72172 0.27983 0.06478 0.0000
C43 C 1.0000 0.72272 0.61266 0.06348 0.0000
C44 C 1.0000 0.72174 0.94699 0.06396 0.0000
C45 C 1.0000 0.22220 0.11332 0.06116 0.0000
C46 C 1.0000 0.22448 0.44481 0.07491 0.0000
C47 C 1.0000 0.22143 0.78037 0.06543 0.0000
C48 C 1.0000 0.55505 0.11253 0.06380 0.0000
C49 C 1.0000 0.55361 0.44798 0.06569 0.0000
C50 C 1.0000 0.55642 0.77678 0.06746 0.0000
C51 C 1.0000 0.88842 0.11348 0.06382 0.0000
C52 C 1.0000 0.88902 0.44646 0.06533 0.0000
C53 C 1.0000 0.88861 0.77964 0.06166 0.0000
C54 C 1.0000 0.22041 0.27825 0.06519 0.0000
C55 C 1.0000 0.22308 0.61683 0.07455 0.0000
C56 C 1.0000 0.22195 0.94675 0.06141 0.0000
C57 C 1.0000 0.55589 0.28052 0.06363 0.0000
C58 C 1.0000 0.55731 0.61715 0.06749 0.0000
C59 C 1.0000 0.55422 0.94397 0.06601 0.0000
C60 C 1.0000 0.88855 0.28022 0.06608 0.0000
C61 C 1.0000 0.88881 0.61294 0.06301 0.0000
C62 C 1.0000 0.88908 0.94718 0.06194 0.0000
C63 C 1.0000 0.47755 0.42678 0.24467 0.0000
C64 C 1.0000 0.37163 0.86530 0.22782 0.0000
O1 O 1.0000 0.45997 0.41143 0.19794 0.0000
O2 O 1.0000 0.47443 0.50077 0.26826 0.0000
O3 O 1.0000 0.44609 0.83544 0.22478 0.0000
O4 O 1.0000 0.39705 0.95638 0.19680 0.0000
H1 H 1.0000 0.49653 0.37446 0.26667 0.0000
H2 H 1.0000 0.46615 0.01016 0.20784 0.0000
H3 H 1.0000 0.36437 0.88466 0.26735 0.0000
H4 H 1.0000 0.29329 0.80585 0.21422 0.0000
