# Supplementary material for: Complementary Operando Spectroscopy identification of in-situ generated metastable charge-asymmetry Cu2-CuN3 clusters for CO2 reduction to ethanol
Source: Nat Commun. 2022 Mar 11;13:1322. doi: 10.1038/s41467-022-29035-8 (PMC8917205; doi:10.1038/s41467-022-29035-8)
Supplement: Supplementary file 8 — Supplementary Data 6 [file 41467_2022_29035_MOESM8_ESM.xls]

## Sheet: Supplementary Data 6
data_CuNCOH
_audit_creation_method 'pos2cif.pl'
_cell_length_a 14.7839994431
_cell_length_b 14.7839994430447
_cell_length_c 26.7109999657
_cell_angle_alpha 90
_cell_angle_beta 90
_cell_angle_gamma 120.000007629451
_symmetry_space_group_H-M 'P1'
_symmetry_Int_Tables_number '1'
_symmetry_cell_setting 'triclinic'
loop_
_symmetry_equiv_pos_as_xyz
x,y,z
loop_
_atom_site_label
_atom_site_type_symbol
_atom_site_occupancy
_atom_site_fract_x
_atom_site_fract_y
_atom_site_fract_z
_atom_site_U_iso_or_equiv
Cu1 Cu 1.0000 0.38835 0.61321 0.13242 0.0000
Cu2 Cu 1.0000 0.43092 0.55603 0.20760 0.0000
Cu3 Cu 1.0000 0.37870 0.68182 0.21129 0.0000
N1 N 1.0000 0.32839 0.67223 0.07779 0.0000
N2 N 1.0000 0.32833 0.49266 0.07857 0.0000
N3 N 1.0000 0.50702 0.67188 0.07445 0.0000
N4 N 1.0000 0.99949 0.00111 0.06106 0.0000
N5 N 1.0000 0.99989 0.33531 0.06658 0.0000
N6 N 1.0000 0.99940 0.66782 0.06259 0.0000
N7 N 1.0000 0.33260 0.00111 0.06228 0.0000
N8 N 1.0000 0.66521 0.00063 0.06528 0.0000
N9 N 1.0000 0.66625 0.33421 0.06447 0.0000
C1 C 1.0000 0.33193 0.33266 0.06645 0.0000
C2 C 1.0000 0.66790 0.66858 0.06543 0.0000
C3 C 1.0000 0.99888 0.16752 0.06330 0.0000
C4 C 1.0000 0.99991 0.50127 0.06600 0.0000
C5 C 1.0000 0.99932 0.83430 0.06086 0.0000
C6 C 1.0000 0.33264 0.16670 0.06245 0.0000
C7 C 1.0000 0.33170 0.83562 0.06601 0.0000
C8 C 1.0000 0.66551 0.16738 0.06478 0.0000
C9 C 1.0000 0.66512 0.50027 0.06482 0.0000
C10 C 1.0000 0.66733 0.83577 0.06532 0.0000
C11 C 1.0000 0.16622 0.00123 0.06087 0.0000
C12 C 1.0000 0.16480 0.33327 0.06690 0.0000
C13 C 1.0000 0.16481 0.66870 0.06665 0.0000
C14 C 1.0000 0.49921 0.00060 0.06497 0.0000
C15 C 1.0000 0.50018 0.33534 0.06506 0.0000
C16 C 1.0000 0.83310 0.00172 0.06277 0.0000
C17 C 1.0000 0.83313 0.33498 0.06523 0.0000
C18 C 1.0000 0.83391 0.66786 0.06229 0.0000
C19 C 1.0000 0.16516 0.16625 0.06256 0.0000
C20 C 1.0000 0.16881 0.50212 0.07268 0.0000
C21 C 1.0000 0.16579 0.83468 0.06212 0.0000
C22 C 1.0000 0.49968 0.16756 0.06346 0.0000
C23 C 1.0000 0.49764 0.50278 0.07024 0.0000
C24 C 1.0000 0.49830 0.83155 0.07029 0.0000
C25 C 1.0000 0.83286 0.16767 0.06474 0.0000
C26 C 1.0000 0.83296 0.50078 0.06366 0.0000
C27 C 1.0000 0.83437 0.83540 0.06190 0.0000
C28 C 1.0000 0.05450 0.11178 0.06210 0.0000
C29 C 1.0000 0.05741 0.44631 0.06856 0.0000
C30 C 1.0000 0.05485 0.77894 0.06158 0.0000
C31 C 1.0000 0.38859 0.11206 0.06255 0.0000
C32 C 1.0000 0.38444 0.44311 0.07186 0.0000
C33 C 1.0000 0.38486 0.77754 0.07130 0.0000
C34 C 1.0000 0.72130 0.11210 0.06493 0.0000
C35 C 1.0000 0.72088 0.44473 0.06411 0.0000
C36 C 1.0000 0.72344 0.78038 0.06401 0.0000
C37 C 1.0000 0.05464 0.27906 0.06518 0.0000
C38 C 1.0000 0.05465 0.61228 0.06485 0.0000
C39 C 1.0000 0.05511 0.94542 0.06070 0.0000
C40 C 1.0000 0.38888 0.27817 0.06422 0.0000
C41 C 1.0000 0.38817 0.94582 0.06412 0.0000
C42 C 1.0000 0.72163 0.27886 0.06478 0.0000
C43 C 1.0000 0.72242 0.61161 0.06386 0.0000
C44 C 1.0000 0.72155 0.94593 0.06411 0.0000
C45 C 1.0000 0.22195 0.11225 0.06162 0.0000
C46 C 1.0000 0.22437 0.44384 0.07300 0.0000
C47 C 1.0000 0.22115 0.77926 0.06483 0.0000
C48 C 1.0000 0.55507 0.11172 0.06418 0.0000
C49 C 1.0000 0.55340 0.44703 0.06671 0.0000
C50 C 1.0000 0.55650 0.77593 0.07007 0.0000
C51 C 1.0000 0.88821 0.11240 0.06349 0.0000
C52 C 1.0000 0.88882 0.44543 0.06477 0.0000
C53 C 1.0000 0.88832 0.77856 0.06137 0.0000
C54 C 1.0000 0.22016 0.27713 0.06523 0.0000
C55 C 1.0000 0.22287 0.61563 0.07247 0.0000
C56 C 1.0000 0.22153 0.94566 0.06144 0.0000
C57 C 1.0000 0.55571 0.27961 0.06414 0.0000
C58 C 1.0000 0.55725 0.61612 0.07012 0.0000
C59 C 1.0000 0.55416 0.94303 0.06687 0.0000
C60 C 1.0000 0.88844 0.27923 0.06556 0.0000
C61 C 1.0000 0.88850 0.61188 0.06269 0.0000
C62 C 1.0000 0.88881 0.94607 0.06167 0.0000
C63 C 1.0000 0.49136 0.44196 0.24489 0.0000
C64 C 1.0000 0.37843 0.87512 0.24246 0.0000
O1 O 1.0000 0.46893 0.42712 0.19846 0.0000
O2 O 1.0000 0.48369 0.51022 0.27106 0.0000
O3 O 1.0000 0.34134 0.77847 0.24272 0.0000
H1 H 1.0000 0.51922 0.39329 0.26394 0.0000
H2 H 1.0000 0.45199 0.92839 0.22267 0.0000
H3 H 1.0000 0.33716 0.90942 0.26239 0.0000
