# Supplementary material for: Complementary Operando Spectroscopy identification of in-situ generated metastable charge-asymmetry Cu2-CuN3 clusters for CO2 reduction to ethanol
Source: Nat Commun. 2022 Mar 11;13:1322. doi: 10.1038/s41467-022-29035-8 (PMC8917205; doi:10.1038/s41467-022-29035-8)
Supplement: Supplementary file 9 — Supplementary Data 7 [file 41467_2022_29035_MOESM9_ESM.xls]

## Sheet: Supplementary Data 7
data_CuNCOH
_audit_creation_method 'pos2cif.pl'
_cell_length_a 14.7839994431
_cell_length_b 14.7839994430447
_cell_length_c 26.7109999657
_cell_angle_alpha 90
_cell_angle_beta 90
_cell_angle_gamma 120.000007629451
_symmetry_space_group_H-M 'P1'
_symmetry_Int_Tables_number '1'
_symmetry_cell_setting 'triclinic'
loop_
_symmetry_equiv_pos_as_xyz
x,y,z
loop_
_atom_site_label
_atom_site_type_symbol
_atom_site_occupancy
_atom_site_fract_x
_atom_site_fract_y
_atom_site_fract_z
_atom_site_U_iso_or_equiv
Cu1 Cu 1.0000 0.38799 0.61266 0.13253 0.0000
Cu2 Cu 1.0000 0.43551 0.55526 0.20547 0.0000
Cu3 Cu 1.0000 0.38298 0.68151 0.21130 0.0000
N1 N 1.0000 0.32768 0.67250 0.07931 0.0000
N2 N 1.0000 0.32761 0.49213 0.08011 0.0000
N3 N 1.0000 0.50634 0.67183 0.07374 0.0000
N4 N 1.0000 0.99902 0.00116 0.06172 0.0000
N5 N 1.0000 0.99931 0.33528 0.06738 0.0000
N6 N 1.0000 0.99895 0.66781 0.06334 0.0000
N7 N 1.0000 0.33217 0.00108 0.06246 0.0000
N8 N 1.0000 0.66473 0.00067 0.06577 0.0000
N9 N 1.0000 0.66576 0.33419 0.06494 0.0000
C1 C 1.0000 0.33144 0.33267 0.06663 0.0000
C2 C 1.0000 0.66743 0.66859 0.06562 0.0000
C3 C 1.0000 0.99837 0.16755 0.06381 0.0000
C4 C 1.0000 0.99939 0.50127 0.06695 0.0000
C5 C 1.0000 0.99886 0.83429 0.06162 0.0000
C6 C 1.0000 0.33216 0.16670 0.06245 0.0000
C7 C 1.0000 0.33119 0.83558 0.06638 0.0000
C8 C 1.0000 0.66498 0.16735 0.06533 0.0000
C9 C 1.0000 0.66462 0.50030 0.06512 0.0000
C10 C 1.0000 0.66686 0.83582 0.06568 0.0000
C11 C 1.0000 0.16578 0.00126 0.06134 0.0000
C12 C 1.0000 0.16430 0.33332 0.06740 0.0000
C13 C 1.0000 0.16431 0.66872 0.06747 0.0000
C14 C 1.0000 0.49868 0.00058 0.06531 0.0000
C15 C 1.0000 0.49969 0.33536 0.06520 0.0000
C16 C 1.0000 0.83263 0.00179 0.06333 0.0000
C17 C 1.0000 0.83259 0.33496 0.06597 0.0000
C18 C 1.0000 0.83344 0.66789 0.06283 0.0000
C19 C 1.0000 0.16471 0.16630 0.06287 0.0000
C20 C 1.0000 0.16819 0.50207 0.07410 0.0000
C21 C 1.0000 0.16538 0.83464 0.06271 0.0000
C22 C 1.0000 0.49918 0.16751 0.06368 0.0000
C23 C 1.0000 0.49713 0.50279 0.07041 0.0000
C24 C 1.0000 0.49776 0.83160 0.07069 0.0000
C25 C 1.0000 0.83233 0.16769 0.06530 0.0000
C26 C 1.0000 0.83249 0.50080 0.06426 0.0000
C27 C 1.0000 0.83390 0.83542 0.06247 0.0000
C28 C 1.0000 0.05401 0.11178 0.06260 0.0000
C29 C 1.0000 0.05685 0.44630 0.06967 0.0000
C30 C 1.0000 0.05439 0.77890 0.06232 0.0000
C31 C 1.0000 0.38807 0.11198 0.06263 0.0000
C32 C 1.0000 0.38399 0.44304 0.07243 0.0000
C33 C 1.0000 0.38436 0.77761 0.07204 0.0000
C34 C 1.0000 0.72075 0.11205 0.06548 0.0000
C35 C 1.0000 0.72038 0.44475 0.06456 0.0000
C36 C 1.0000 0.72295 0.78040 0.06435 0.0000
C37 C 1.0000 0.05413 0.27911 0.06573 0.0000
C38 C 1.0000 0.05413 0.61232 0.06571 0.0000
C39 C 1.0000 0.05466 0.94544 0.06140 0.0000
C40 C 1.0000 0.38841 0.27818 0.06422 0.0000
C41 C 1.0000 0.38763 0.94581 0.06433 0.0000
C42 C 1.0000 0.72106 0.27887 0.06539 0.0000
C43 C 1.0000 0.72195 0.61163 0.06423 0.0000
C44 C 1.0000 0.72107 0.94599 0.06464 0.0000
C45 C 1.0000 0.22149 0.11226 0.06184 0.0000
C46 C 1.0000 0.22371 0.44372 0.07417 0.0000
C47 C 1.0000 0.22070 0.77925 0.06540 0.0000
C48 C 1.0000 0.55450 0.11164 0.06457 0.0000
C49 C 1.0000 0.55290 0.44704 0.06689 0.0000
C50 C 1.0000 0.55597 0.77596 0.07005 0.0000
C51 C 1.0000 0.88769 0.11244 0.06401 0.0000
C52 C 1.0000 0.88831 0.44544 0.06556 0.0000
C53 C 1.0000 0.88786 0.77857 0.06202 0.0000
C54 C 1.0000 0.21968 0.27715 0.06553 0.0000
C55 C 1.0000 0.22226 0.61567 0.07375 0.0000
C56 C 1.0000 0.22115 0.94567 0.06188 0.0000
C57 C 1.0000 0.55519 0.27959 0.06442 0.0000
C58 C 1.0000 0.55671 0.61614 0.06995 0.0000
C59 C 1.0000 0.55361 0.94303 0.06732 0.0000
C60 C 1.0000 0.88791 0.27923 0.06627 0.0000
C61 C 1.0000 0.88806 0.61192 0.06330 0.0000
C62 C 1.0000 0.88837 0.94611 0.06229 0.0000
C63 C 1.0000 0.49418 0.43992 0.24395 0.0000
C64 C 1.0000 0.39081 0.88145 0.22344 0.0000
O1 O 1.0000 0.48077 0.42540 0.19708 0.0000
O2 O 1.0000 0.47997 0.50730 0.26784 0.0000
O3 O 1.0000 0.33803 0.77231 0.22948 0.0000
H1 H 1.0000 0.51941 0.39285 0.26633 0.0000
H2 H 1.0000 0.35731 0.90473 0.19201 0.0000
H3 H 1.0000 0.38113 0.91841 0.25764 0.0000
H4 H 1.0000 0.47596 0.91736 0.21670 0.0000
