# Supplementary material for: Complementary Operando Spectroscopy identification of in-situ generated metastable charge-asymmetry Cu2-CuN3 clusters for CO2 reduction to ethanol
Source: Nat Commun. 2022 Mar 11;13:1322. doi: 10.1038/s41467-022-29035-8 (PMC8917205; doi:10.1038/s41467-022-29035-8)
Supplement: Supplementary file 10 — Supplementary Data 8 [file 41467_2022_29035_MOESM10_ESM.xls]

## Sheet: Supplementary Data 8
data_CuNCOH
_audit_creation_method 'pos2cif.pl'
_cell_length_a 14.7839994431
_cell_length_b 14.7839994430447
_cell_length_c 26.7109999657
_cell_angle_alpha 90
_cell_angle_beta 90
_cell_angle_gamma 120.000007629451
_symmetry_space_group_H-M 'P1'
_symmetry_Int_Tables_number '1'
_symmetry_cell_setting 'triclinic'
loop_
_symmetry_equiv_pos_as_xyz
x,y,z
loop_
_atom_site_label
_atom_site_type_symbol
_atom_site_occupancy
_atom_site_fract_x
_atom_site_fract_y
_atom_site_fract_z
_atom_site_U_iso_or_equiv
Cu1 Cu 1.0000 0.38901 0.61179 0.13196 0.0000
Cu2 Cu 1.0000 0.43494 0.55011 0.20544 0.0000
Cu3 Cu 1.0000 0.39725 0.68522 0.21209 0.0000
N1 N 1.0000 0.32764 0.67173 0.07855 0.0000
N2 N 1.0000 0.32757 0.49184 0.07865 0.0000
N3 N 1.0000 0.50626 0.67124 0.07347 0.0000
N4 N 1.0000 0.99885 0.00057 0.06154 0.0000
N5 N 1.0000 0.99923 0.33478 0.06655 0.0000
N6 N 1.0000 0.99870 0.66728 0.06306 0.0000
N7 N 1.0000 0.33198 0.00061 0.06240 0.0000
N8 N 1.0000 0.66453 0.00004 0.06538 0.0000
N9 N 1.0000 0.66560 0.33370 0.06429 0.0000
C1 C 1.0000 0.33129 0.33216 0.06566 0.0000
C2 C 1.0000 0.66726 0.66803 0.06498 0.0000
C3 C 1.0000 0.99821 0.16697 0.06333 0.0000
C4 C 1.0000 0.99923 0.50069 0.06624 0.0000
C5 C 1.0000 0.99868 0.83375 0.06153 0.0000
C6 C 1.0000 0.33203 0.16617 0.06204 0.0000
C7 C 1.0000 0.33107 0.83511 0.06632 0.0000
C8 C 1.0000 0.66486 0.16682 0.06488 0.0000
C9 C 1.0000 0.66446 0.49976 0.06431 0.0000
C10 C 1.0000 0.66669 0.83528 0.06525 0.0000
C11 C 1.0000 0.16559 0.00069 0.06131 0.0000
C12 C 1.0000 0.16411 0.33277 0.06645 0.0000
C13 C 1.0000 0.16409 0.66813 0.06709 0.0000
C14 C 1.0000 0.49857 0.00003 0.06509 0.0000
C15 C 1.0000 0.49954 0.33482 0.06433 0.0000
C16 C 1.0000 0.83247 0.00121 0.06306 0.0000
C17 C 1.0000 0.83247 0.33443 0.06535 0.0000
C18 C 1.0000 0.83326 0.66731 0.06238 0.0000
C19 C 1.0000 0.16453 0.16576 0.06239 0.0000
C20 C 1.0000 0.16809 0.50155 0.07296 0.0000
C21 C 1.0000 0.16514 0.83413 0.06269 0.0000
C22 C 1.0000 0.49904 0.16704 0.06326 0.0000
C23 C 1.0000 0.49698 0.50224 0.06942 0.0000
C24 C 1.0000 0.49760 0.83098 0.07031 0.0000
C25 C 1.0000 0.83222 0.16711 0.06485 0.0000
C26 C 1.0000 0.83229 0.50026 0.06373 0.0000
C27 C 1.0000 0.83370 0.83487 0.06217 0.0000
C28 C 1.0000 0.05385 0.11128 0.06224 0.0000
C29 C 1.0000 0.05667 0.44570 0.06870 0.0000
C30 C 1.0000 0.05419 0.77841 0.06223 0.0000
C31 C 1.0000 0.38799 0.11158 0.06233 0.0000
C32 C 1.0000 0.38382 0.44257 0.07125 0.0000
C33 C 1.0000 0.38421 0.77702 0.07169 0.0000
C34 C 1.0000 0.72067 0.11155 0.06506 0.0000
C35 C 1.0000 0.72023 0.44422 0.06388 0.0000
C36 C 1.0000 0.72275 0.77985 0.06390 0.0000
C37 C 1.0000 0.05396 0.27855 0.06496 0.0000
C38 C 1.0000 0.05395 0.61169 0.06522 0.0000
C39 C 1.0000 0.05448 0.94487 0.06134 0.0000
C40 C 1.0000 0.38826 0.27765 0.06346 0.0000
C41 C 1.0000 0.38757 0.94528 0.06425 0.0000
C42 C 1.0000 0.72099 0.27831 0.06483 0.0000
C43 C 1.0000 0.72178 0.61107 0.06354 0.0000
C44 C 1.0000 0.72092 0.94542 0.06427 0.0000
C45 C 1.0000 0.22133 0.11175 0.06158 0.0000
C46 C 1.0000 0.22361 0.44326 0.07294 0.0000
C47 C 1.0000 0.22051 0.77870 0.06527 0.0000
C48 C 1.0000 0.55442 0.11117 0.06423 0.0000
C49 C 1.0000 0.55274 0.44649 0.06593 0.0000
C50 C 1.0000 0.55580 0.77539 0.06969 0.0000
C51 C 1.0000 0.88757 0.11185 0.06367 0.0000
C52 C 1.0000 0.88814 0.44488 0.06495 0.0000
C53 C 1.0000 0.88765 0.77802 0.06176 0.0000
C54 C 1.0000 0.21950 0.27665 0.06469 0.0000
C55 C 1.0000 0.22211 0.61505 0.07300 0.0000
C56 C 1.0000 0.22088 0.94511 0.06189 0.0000
C57 C 1.0000 0.55505 0.27907 0.06374 0.0000
C58 C 1.0000 0.55657 0.61554 0.06930 0.0000
C59 C 1.0000 0.55351 0.94251 0.06694 0.0000
C60 C 1.0000 0.88776 0.27866 0.06564 0.0000
C61 C 1.0000 0.88781 0.61132 0.06289 0.0000
C62 C 1.0000 0.88814 0.94553 0.06208 0.0000
C63 C 1.0000 0.49325 0.43929 0.24735 0.0000
C64 C 1.0000 0.39232 0.89255 0.22819 0.0000
O1 O 1.0000 0.47882 0.43454 0.19980 0.0000
O2 O 1.0000 0.47716 0.49837 0.27593 0.0000
O3 O 1.0000 0.38101 0.79977 0.25333 0.0000
H1 H 1.0000 0.52163 0.38886 0.26393 0.0000
H2 H 1.0000 0.33504 0.87122 0.19771 0.0000
H3 H 1.0000 0.38366 0.94372 0.25527 0.0000
H4 H 1.0000 0.47152 0.93315 0.21260 0.0000
H5 H 1.0000 0.31526 0.76647 0.27170 0.0000
