# Supplementary material for: Complementary Operando Spectroscopy identification of in-situ generated metastable charge-asymmetry Cu2-CuN3 clusters for CO2 reduction to ethanol
Source: Nat Commun. 2022 Mar 11;13:1322. doi: 10.1038/s41467-022-29035-8 (PMC8917205; doi:10.1038/s41467-022-29035-8)
Supplement: Supplementary file 11 — Supplementary Data 9 [file 41467_2022_29035_MOESM11_ESM.xls]

## Sheet: Supplementary Data 9
data_CuNCOH
_audit_creation_method 'pos2cif.pl'
_cell_length_a 14.7839994431
_cell_length_b 14.7839994430447
_cell_length_c 26.7109999657
_cell_angle_alpha 90
_cell_angle_beta 90
_cell_angle_gamma 120.000007629451
_symmetry_space_group_H-M 'P1'
_symmetry_Int_Tables_number '1'
_symmetry_cell_setting 'triclinic'
loop_
_symmetry_equiv_pos_as_xyz
x,y,z
loop_
_atom_site_label
_atom_site_type_symbol
_atom_site_occupancy
_atom_site_fract_x
_atom_site_fract_y
_atom_site_fract_z
_atom_site_U_iso_or_equiv
Cu1 Cu 1.0000 0.38669 0.61367 0.13422 0.0000
Cu2 Cu 1.0000 0.43165 0.53742 0.20154 0.0000
Cu3 Cu 1.0000 0.39062 0.67308 0.21728 0.0000
N1 N 1.0000 0.32716 0.67495 0.08228 0.0000
N2 N 1.0000 0.32689 0.49361 0.08286 0.0000
N3 N 1.0000 0.50705 0.67453 0.07823 0.0000
N4 N 1.0000 0.99874 0.00334 0.06199 0.0000
N5 N 1.0000 0.99907 0.33750 0.06812 0.0000
N6 N 1.0000 0.99872 0.67000 0.06398 0.0000
N7 N 1.0000 0.33195 0.00328 0.06358 0.0000
N8 N 1.0000 0.66443 0.00288 0.06725 0.0000
N9 N 1.0000 0.66544 0.33639 0.06607 0.0000
C1 C 1.0000 0.33125 0.33483 0.06804 0.0000
C2 C 1.0000 0.66724 0.67077 0.06745 0.0000
C3 C 1.0000 0.99810 0.16973 0.06421 0.0000
C4 C 1.0000 0.99914 0.50342 0.06770 0.0000
C5 C 1.0000 0.99864 0.83649 0.06199 0.0000
C6 C 1.0000 0.33197 0.16888 0.06330 0.0000
C7 C 1.0000 0.33103 0.83787 0.06824 0.0000
C8 C 1.0000 0.66469 0.16959 0.06658 0.0000
C9 C 1.0000 0.66434 0.50242 0.06646 0.0000
C10 C 1.0000 0.66668 0.83808 0.06746 0.0000
C11 C 1.0000 0.16551 0.00341 0.06180 0.0000
C12 C 1.0000 0.16401 0.33546 0.06847 0.0000
C13 C 1.0000 0.16405 0.67089 0.06881 0.0000
C14 C 1.0000 0.49847 0.00282 0.06693 0.0000
C15 C 1.0000 0.49946 0.33753 0.06644 0.0000
C16 C 1.0000 0.83235 0.00400 0.06400 0.0000
C17 C 1.0000 0.83228 0.33718 0.06685 0.0000
C18 C 1.0000 0.83319 0.67001 0.06364 0.0000
C19 C 1.0000 0.16446 0.16848 0.06342 0.0000
C20 C 1.0000 0.16780 0.50417 0.07573 0.0000
C21 C 1.0000 0.16517 0.83684 0.06352 0.0000
C22 C 1.0000 0.49893 0.16971 0.06481 0.0000
C23 C 1.0000 0.49700 0.50490 0.07307 0.0000
C24 C 1.0000 0.49766 0.83397 0.07352 0.0000
C25 C 1.0000 0.83204 0.16989 0.06615 0.0000
C26 C 1.0000 0.83222 0.50295 0.06505 0.0000
C27 C 1.0000 0.83363 0.83760 0.06324 0.0000
C28 C 1.0000 0.05373 0.11397 0.06294 0.0000
C29 C 1.0000 0.05647 0.44840 0.07065 0.0000
C30 C 1.0000 0.05420 0.78114 0.06286 0.0000
C31 C 1.0000 0.38785 0.11416 0.06364 0.0000
C32 C 1.0000 0.38380 0.44497 0.07485 0.0000
C33 C 1.0000 0.38421 0.78008 0.07468 0.0000
C34 C 1.0000 0.72047 0.11430 0.06666 0.0000
C35 C 1.0000 0.72010 0.44687 0.06562 0.0000
C36 C 1.0000 0.72271 0.78259 0.06583 0.0000
C37 C 1.0000 0.05387 0.28130 0.06638 0.0000
C38 C 1.0000 0.05391 0.61446 0.06656 0.0000
C39 C 1.0000 0.05438 0.94762 0.06169 0.0000
C40 C 1.0000 0.38822 0.28036 0.06531 0.0000
C41 C 1.0000 0.38743 0.94803 0.06591 0.0000
C42 C 1.0000 0.72077 0.28108 0.06650 0.0000
C43 C 1.0000 0.72169 0.61375 0.06548 0.0000
C44 C 1.0000 0.72081 0.94821 0.06584 0.0000
C45 C 1.0000 0.22125 0.11443 0.06241 0.0000
C46 C 1.0000 0.22312 0.44565 0.07603 0.0000
C47 C 1.0000 0.22048 0.78146 0.06676 0.0000
C48 C 1.0000 0.55423 0.11387 0.06588 0.0000
C49 C 1.0000 0.55269 0.44912 0.06861 0.0000
C50 C 1.0000 0.55605 0.77846 0.07323 0.0000
C51 C 1.0000 0.88743 0.11464 0.06456 0.0000
C52 C 1.0000 0.88802 0.44762 0.06626 0.0000
C53 C 1.0000 0.88760 0.78074 0.06260 0.0000
C54 C 1.0000 0.21943 0.27932 0.06651 0.0000
C55 C 1.0000 0.22182 0.61780 0.07574 0.0000
C56 C 1.0000 0.22088 0.94783 0.06262 0.0000
C57 C 1.0000 0.55495 0.28178 0.06554 0.0000
C58 C 1.0000 0.55678 0.61831 0.07309 0.0000
C59 C 1.0000 0.55345 0.94537 0.06931 0.0000
C60 C 1.0000 0.88757 0.28140 0.06706 0.0000
C61 C 1.0000 0.88780 0.61406 0.06401 0.0000
C62 C 1.0000 0.88805 0.94830 0.06278 0.0000
C63 C 1.0000 0.50225 0.41023 0.23847 0.0000
C64 C 1.0000 0.35962 0.78468 0.22784 0.0000
O1 O 1.0000 0.50913 0.38560 0.19454 0.0000
O2 O 1.0000 0.47064 0.47370 0.25373 0.0000
H1 H 1.0000 0.52479 0.37637 0.27028 0.0000
H2 H 1.0000 0.37345 0.80317 0.26813 0.0000
H3 H 1.0000 0.41184 0.85392 0.20551 0.0000
H4 H 1.0000 0.27745 0.75769 0.21861 0.0000
