# Supplementary material for: Complementary Operando Spectroscopy identification of in-situ generated metastable charge-asymmetry Cu2-CuN3 clusters for CO2 reduction to ethanol
Source: Nat Commun. 2022 Mar 11;13:1322. doi: 10.1038/s41467-022-29035-8 (PMC8917205; doi:10.1038/s41467-022-29035-8)
Supplement: Supplementary file 12 — Supplementary Data 10 [file 41467_2022_29035_MOESM12_ESM.xls]

## Sheet: Supplementary Data 10
data_CuNCOH
_audit_creation_method 'pos2cif.pl'
_cell_length_a 14.7839994431
_cell_length_b 14.7839994430447
_cell_length_c 26.7110004425
_cell_angle_alpha 90
_cell_angle_beta 90
_cell_angle_gamma 120.000007629451
_symmetry_space_group_H-M 'P1'
_symmetry_Int_Tables_number '1'
_symmetry_cell_setting 'triclinic'
loop_
_symmetry_equiv_pos_as_xyz
x,y,z
loop_
_atom_site_label
_atom_site_type_symbol
_atom_site_occupancy
_atom_site_fract_x
_atom_site_fract_y
_atom_site_fract_z
_atom_site_U_iso_or_equiv
Cu1 Cu 1.0000 0.38791 0.61249 0.12821 0.0000
Cu2 Cu 1.0000 0.43172 0.56154 0.20718 0.0000
Cu3 Cu 1.0000 0.38509 0.69530 0.20308 0.0000
N1 N 1.0000 0.32887 0.67015 0.07215 0.0000
N2 N 1.0000 0.32834 0.49041 0.07590 0.0000
N3 N 1.0000 0.50759 0.67017 0.07122 0.0000
N4 N 1.0000 0.99988 -0.00064 0.05687 0.0000
N5 N 1.0000 0.00031 0.33356 0.06164 0.0000
N6 N 1.0000 0.33303 -0.00071 0.05792 0.0000
N7 N 1.0000 0.66558 0.99875 0.06094 0.0000
N8 N 1.0000 0.66669 0.33239 0.06034 0.0000
N9 N 1.0000 0.99983 0.66607 0.05836 0.0000
C1 C 1.0000 0.33235 0.33095 0.06248 0.0000
C2 C 1.0000 0.66837 0.66682 0.06216 0.0000
C3 C 1.0000 0.99932 0.16579 0.05851 0.0000
C4 C 1.0000 0.00033 0.49949 0.06120 0.0000
C5 C 1.0000 0.99976 0.83254 0.05691 0.0000
C6 C 1.0000 0.33305 0.16490 0.05814 0.0000
C7 C 1.0000 0.33214 0.83381 0.06135 0.0000
C8 C 1.0000 0.66589 0.16552 0.06037 0.0000
C9 C 1.0000 0.66561 0.49853 0.06134 0.0000
C10 C 1.0000 0.66775 0.83399 0.06154 0.0000
C11 C 1.0000 0.16662 -0.00057 0.05668 0.0000
C12 C 1.0000 0.16524 0.33158 0.06219 0.0000
C13 C 1.0000 0.16520 0.66691 0.06192 0.0000
C14 C 1.0000 0.49958 0.99870 0.06045 0.0000
C15 C 1.0000 0.50061 0.33351 0.06131 0.0000
C16 C 1.0000 0.83349 -0.00008 0.05850 0.0000
C17 C 1.0000 0.83352 0.33317 0.06064 0.0000
C18 C 1.0000 0.83434 0.66609 0.05856 0.0000
C19 C 1.0000 0.16558 0.16453 0.05810 0.0000
C20 C 1.0000 0.16917 0.50031 0.06778 0.0000
C21 C 1.0000 0.16621 0.83290 0.05787 0.0000
C22 C 1.0000 0.50009 0.16572 0.05913 0.0000
C23 C 1.0000 0.49811 0.50097 0.06744 0.0000
C24 C 1.0000 0.49867 0.82970 0.06568 0.0000
C25 C 1.0000 0.83325 0.16586 0.06007 0.0000
C26 C 1.0000 0.83337 0.49900 0.05946 0.0000
C27 C 1.0000 0.83477 0.83363 0.05820 0.0000
C28 C 1.0000 0.05493 0.11011 0.05758 0.0000
C29 C 1.0000 0.05778 0.44448 0.06360 0.0000
C30 C 1.0000 0.05527 0.77720 0.05747 0.0000
C31 C 1.0000 0.38902 0.11029 0.05821 0.0000
C32 C 1.0000 0.38480 0.44127 0.06879 0.0000
C33 C 1.0000 0.38527 0.77571 0.06626 0.0000
C34 C 1.0000 0.72167 0.11025 0.06046 0.0000
C35 C 1.0000 0.72131 0.44295 0.06015 0.0000
C36 C 1.0000 0.72385 0.77859 0.06049 0.0000
C37 C 1.0000 0.05509 0.27738 0.06020 0.0000
C38 C 1.0000 0.05504 0.61047 0.06026 0.0000
C39 C 1.0000 0.05554 0.94365 0.05663 0.0000
C40 C 1.0000 0.38930 0.27642 0.06017 0.0000
C41 C 1.0000 0.38860 0.94399 0.05959 0.0000
C42 C 1.0000 0.72205 0.27702 0.06040 0.0000
C43 C 1.0000 0.72287 0.60985 0.06042 0.0000
C44 C 1.0000 0.72193 0.94413 0.05997 0.0000
C45 C 1.0000 0.22238 0.11052 0.05729 0.0000
C46 C 1.0000 0.22465 0.44205 0.06891 0.0000
C47 C 1.0000 0.22158 0.77747 0.06029 0.0000
C48 C 1.0000 0.55544 0.10985 0.05976 0.0000
C49 C 1.0000 0.55385 0.44524 0.06347 0.0000
C50 C 1.0000 0.55691 0.77419 0.06625 0.0000
C51 C 1.0000 0.88861 0.11063 0.05883 0.0000
C52 C 1.0000 0.88921 0.44362 0.06020 0.0000
C53 C 1.0000 0.88870 0.77679 0.05761 0.0000
C54 C 1.0000 0.22058 0.27541 0.06081 0.0000
C55 C 1.0000 0.22324 0.61382 0.06727 0.0000
C56 C 1.0000 0.22192 0.94385 0.05722 0.0000
C57 C 1.0000 0.55613 0.27777 0.06005 0.0000
C58 C 1.0000 0.55780 0.61441 0.06714 0.0000
C59 C 1.0000 0.55455 0.94120 0.06236 0.0000
C60 C 1.0000 0.88880 0.27741 0.06078 0.0000
C61 C 1.0000 0.88887 0.61008 0.05864 0.0000
C62 C 1.0000 0.88915 0.94428 0.05763 0.0000
C63 C 1.0000 0.28863 0.79848 0.26407 0.0000
C64 C 1.0000 0.47798 0.47075 0.23683 0.0000
O1 O 1.0000 0.21302 0.70691 0.28331 0.0000
O2 O 1.0000 0.36054 0.80383 0.23875 0.0000
H1 H 1.0000 0.28129 0.86792 0.27229 0.0000
H2 H 1.0000 0.16296 0.71858 0.30208 0.0000
H3 H 1.0000 0.41817 0.41545 0.26309 0.0000
H4 H 1.0000 0.49183 0.42579 0.20787 0.0000
H5 H 1.0000 0.55142 0.51858 0.25763 0.0000
