# Supplementary material for: Complementary Operando Spectroscopy identification of in-situ generated metastable charge-asymmetry Cu2-CuN3 clusters for CO2 reduction to ethanol
Source: Nat Commun. 2022 Mar 11;13:1322. doi: 10.1038/s41467-022-29035-8 (PMC8917205; doi:10.1038/s41467-022-29035-8)
Supplement: Supplementary file 13 — Supplementary Data 11 [file 41467_2022_29035_MOESM13_ESM.xls]

## Sheet: Supplementary Data 11
data_CuNCOH
_audit_creation_method 'pos2cif.pl'
_cell_length_a 14.7839994431
_cell_length_b 14.7839994430447
_cell_length_c 26.7110004425
_cell_angle_alpha 90
_cell_angle_beta 90
_cell_angle_gamma 120.000007629451
_symmetry_space_group_H-M 'P1'
_symmetry_Int_Tables_number '1'
_symmetry_cell_setting 'triclinic'
loop_
_symmetry_equiv_pos_as_xyz
x,y,z
loop_
_atom_site_label
_atom_site_type_symbol
_atom_site_occupancy
_atom_site_fract_x
_atom_site_fract_y
_atom_site_fract_z
_atom_site_U_iso_or_equiv
Cu1 Cu 1.0000 0.38742 0.61215 0.12798 0.0000
Cu2 Cu 1.0000 0.43429 0.54476 0.20024 0.0000
Cu3 Cu 1.0000 0.32731 0.61956 0.21034 0.0000
N1 N 1.0000 0.32944 0.67275 0.07347 0.0000
N2 N 1.0000 0.32928 0.49261 0.07403 0.0000
N3 N 1.0000 0.51037 0.67331 0.07721 0.0000
N4 N 1.0000 0.00089 0.00136 0.05551 0.0000
N5 N 1.0000 0.00140 0.33563 0.06050 0.0000
N6 N 1.0000 0.33420 0.00139 0.05708 0.0000
N7 N 1.0000 0.66666 0.00092 0.06132 0.0000
N8 N 1.0000 0.66787 0.33451 0.06005 0.0000
N9 N 1.0000 0.00095 0.66818 0.05695 0.0000
C1 C 1.0000 0.33341 0.33285 0.06223 0.0000
C2 C 1.0000 0.66943 0.66892 0.06316 0.0000
C3 C 1.0000 0.00028 0.16776 0.05747 0.0000
C4 C 1.0000 0.00146 0.50165 0.05999 0.0000
C5 C 1.0000 0.00080 0.83460 0.05536 0.0000
C6 C 1.0000 0.33416 0.16689 0.05756 0.0000
C7 C 1.0000 0.33326 0.83601 0.06122 0.0000
C8 C 1.0000 0.66704 0.16769 0.06012 0.0000
C9 C 1.0000 0.66675 0.50062 0.06160 0.0000
C10 C 1.0000 0.66878 0.83609 0.06247 0.0000
C11 C 1.0000 0.16774 0.00149 0.05529 0.0000
C12 C 1.0000 0.16615 0.33343 0.06130 0.0000
C13 C 1.0000 0.16634 0.66910 0.06079 0.0000
C14 C 1.0000 0.50074 0.00089 0.06064 0.0000
C15 C 1.0000 0.50173 0.33561 0.06136 0.0000
C16 C 1.0000 0.83444 0.00194 0.05779 0.0000
C17 C 1.0000 0.83470 0.33534 0.05987 0.0000
C18 C 1.0000 0.83540 0.66821 0.05777 0.0000
C19 C 1.0000 0.16665 0.16652 0.05703 0.0000
C20 C 1.0000 0.17022 0.50244 0.06661 0.0000
C21 C 1.0000 0.16737 0.83497 0.05639 0.0000
C22 C 1.0000 0.50125 0.16784 0.05871 0.0000
C23 C 1.0000 0.49927 0.50305 0.06891 0.0000
C24 C 1.0000 0.49993 0.83217 0.06832 0.0000
C25 C 1.0000 0.83433 0.16798 0.05939 0.0000
C26 C 1.0000 0.83453 0.50115 0.05863 0.0000
C27 C 1.0000 0.83572 0.83565 0.05757 0.0000
C28 C 1.0000 0.05596 0.11209 0.05636 0.0000
C29 C 1.0000 0.05888 0.44664 0.06238 0.0000
C30 C 1.0000 0.05640 0.77926 0.05589 0.0000
C31 C 1.0000 0.39014 0.11232 0.05760 0.0000
C32 C 1.0000 0.38577 0.44313 0.06866 0.0000
C33 C 1.0000 0.38627 0.77809 0.06770 0.0000
C34 C 1.0000 0.72280 0.11243 0.06025 0.0000
C35 C 1.0000 0.72252 0.44511 0.05986 0.0000
C36 C 1.0000 0.72491 0.78070 0.06099 0.0000
C37 C 1.0000 0.05605 0.27931 0.05926 0.0000
C38 C 1.0000 0.05617 0.61266 0.05893 0.0000
C39 C 1.0000 0.05662 0.94568 0.05510 0.0000
C40 C 1.0000 0.39042 0.27838 0.06004 0.0000
C41 C 1.0000 0.38973 0.94619 0.05940 0.0000
C42 C 1.0000 0.72319 0.27919 0.05996 0.0000
C43 C 1.0000 0.72391 0.61194 0.06043 0.0000
C44 C 1.0000 0.72290 0.94618 0.05996 0.0000
C45 C 1.0000 0.22347 0.11254 0.05626 0.0000
C46 C 1.0000 0.22551 0.44397 0.06750 0.0000
C47 C 1.0000 0.22276 0.77958 0.05923 0.0000
C48 C 1.0000 0.55659 0.11199 0.05953 0.0000
C49 C 1.0000 0.55505 0.44730 0.06416 0.0000
C50 C 1.0000 0.55846 0.77691 0.06971 0.0000
C51 C 1.0000 0.88960 0.11263 0.05796 0.0000
C52 C 1.0000 0.89038 0.44581 0.05920 0.0000
C53 C 1.0000 0.88976 0.77888 0.05654 0.0000
C54 C 1.0000 0.22163 0.27739 0.05999 0.0000
C55 C 1.0000 0.22423 0.61600 0.06688 0.0000
C56 C 1.0000 0.22308 0.94594 0.05593 0.0000
C57 C 1.0000 0.55728 0.27985 0.05979 0.0000
C58 C 1.0000 0.55927 0.61650 0.07012 0.0000
C59 C 1.0000 0.55573 0.94350 0.06351 0.0000
C60 C 1.0000 0.88993 0.27955 0.05988 0.0000
C61 C 1.0000 0.89003 0.61226 0.05758 0.0000
C62 C 1.0000 0.89016 0.94631 0.05666 0.0000
C63 C 1.0000 0.45736 0.48215 0.25929 0.0000
C64 C 1.0000 0.27534 0.76897 0.24270 0.0000
O1 O 1.0000 0.23767 0.67070 0.22177 0.0000
O2 O 1.0000 0.33819 0.78795 0.28743 0.0000
H1 H 1.0000 0.29378 0.73435 0.31148 0.0000
H2 H 1.0000 0.38324 0.43394 0.27912 0.0000
H3 H 1.0000 0.48902 0.43285 0.24589 0.0000
H4 H 1.0000 0.51399 0.54416 0.28405 0.0000
H5 H 1.0000 0.32806 0.83338 0.21736 0.0000
H6 H 1.0000 0.20687 0.77808 0.25197 0.0000
