# Supplementary material for: Complementary Operando Spectroscopy identification of in-situ generated metastable charge-asymmetry Cu2-CuN3 clusters for CO2 reduction to ethanol
Source: Nat Commun. 2022 Mar 11;13:1322. doi: 10.1038/s41467-022-29035-8 (PMC8917205; doi:10.1038/s41467-022-29035-8)
Supplement: Supplementary file 14 — Supplementary Data 12 [file 41467_2022_29035_MOESM14_ESM.xls]

## Sheet: Supplementary Data 12
data_CuNCOH
_audit_creation_method 'pos2cif.pl'
_cell_length_a 14.7839994431
_cell_length_b 14.7839994430447
_cell_length_c 26.7110004425
_cell_angle_alpha 90
_cell_angle_beta 90
_cell_angle_gamma 120.000007629451
_symmetry_space_group_H-M 'P1'
_symmetry_Int_Tables_number '1'
_symmetry_cell_setting 'triclinic'
loop_
_symmetry_equiv_pos_as_xyz
x,y,z
loop_
_atom_site_label
_atom_site_type_symbol
_atom_site_occupancy
_atom_site_fract_x
_atom_site_fract_y
_atom_site_fract_z
_atom_site_U_iso_or_equiv
Cu1 Cu 1.0000 0.38620 0.61251 0.12946 0.0000
Cu2 Cu 1.0000 0.42868 0.55346 0.20619 0.0000
Cu3 Cu 1.0000 0.38965 0.69314 0.20626 0.0000
N1 N 1.0000 0.32805 0.67050 0.07329 0.0000
N2 N 1.0000 0.32753 0.49053 0.07677 0.0000
N3 N 1.0000 0.50705 0.67053 0.07269 0.0000
N4 N 1.0000 0.99922 -0.00041 0.05667 0.0000
N5 N 1.0000 -0.00036 0.33378 0.06167 0.0000
N6 N 1.0000 0.33237 -0.00043 0.05782 0.0000
N7 N 1.0000 0.66491 0.99897 0.06111 0.0000
N8 N 1.0000 0.66603 0.33264 0.06049 0.0000
N9 N 1.0000 0.99913 0.66632 0.05826 0.0000
C1 C 1.0000 0.33169 0.33120 0.06312 0.0000
C2 C 1.0000 0.66766 0.66705 0.06298 0.0000
C3 C 1.0000 0.99866 0.16604 0.05853 0.0000
C4 C 1.0000 -0.00033 0.49973 0.06117 0.0000
C5 C 1.0000 0.99909 0.83279 0.05661 0.0000
C6 C 1.0000 0.33241 0.16517 0.05833 0.0000
C7 C 1.0000 0.33148 0.83407 0.06167 0.0000
C8 C 1.0000 0.66522 0.16575 0.06032 0.0000
C9 C 1.0000 0.66491 0.49878 0.06182 0.0000
C10 C 1.0000 0.66704 0.83421 0.06220 0.0000
C11 C 1.0000 0.16596 -0.00032 0.05638 0.0000
C12 C 1.0000 0.16457 0.33182 0.06263 0.0000
C13 C 1.0000 0.16451 0.66716 0.06215 0.0000
C14 C 1.0000 0.49892 0.99893 0.06053 0.0000
C15 C 1.0000 0.49994 0.33380 0.06176 0.0000
C16 C 1.0000 0.83279 0.00014 0.05853 0.0000
C17 C 1.0000 0.83287 0.33342 0.06056 0.0000
C18 C 1.0000 0.83365 0.66634 0.05878 0.0000
C19 C 1.0000 0.16494 0.16480 0.05824 0.0000
C20 C 1.0000 0.16844 0.50054 0.06833 0.0000
C21 C 1.0000 0.16556 0.83314 0.05765 0.0000
C22 C 1.0000 0.49941 0.16594 0.05922 0.0000
C23 C 1.0000 0.49743 0.50123 0.06847 0.0000
C24 C 1.0000 0.49800 0.82998 0.06655 0.0000
C25 C 1.0000 0.83258 0.16609 0.06001 0.0000
C26 C 1.0000 0.83274 0.49927 0.05953 0.0000
C27 C 1.0000 0.83406 0.83385 0.05839 0.0000
C28 C 1.0000 0.05427 0.11033 0.05756 0.0000
C29 C 1.0000 0.05711 0.44472 0.06375 0.0000
C30 C 1.0000 0.05460 0.77743 0.05720 0.0000
C31 C 1.0000 0.38835 0.11052 0.05826 0.0000
C32 C 1.0000 0.38409 0.44148 0.06971 0.0000
C33 C 1.0000 0.38457 0.77599 0.06708 0.0000
C34 C 1.0000 0.72100 0.11048 0.06044 0.0000
C35 C 1.0000 0.72066 0.44323 0.06039 0.0000
C36 C 1.0000 0.72313 0.77880 0.06109 0.0000
C37 C 1.0000 0.05445 0.27763 0.06037 0.0000
C38 C 1.0000 0.05434 0.61072 0.06027 0.0000
C39 C 1.0000 0.05487 0.94390 0.05628 0.0000
C40 C 1.0000 0.38864 0.27667 0.06063 0.0000
C41 C 1.0000 0.38793 0.94425 0.05967 0.0000
C42 C 1.0000 0.72136 0.27727 0.06038 0.0000
C43 C 1.0000 0.72218 0.61009 0.06094 0.0000
C44 C 1.0000 0.72123 0.94431 0.06023 0.0000
C45 C 1.0000 0.22173 0.11077 0.05730 0.0000
C46 C 1.0000 0.22394 0.44223 0.06955 0.0000
C47 C 1.0000 0.22089 0.77773 0.06041 0.0000
C48 C 1.0000 0.55476 0.11007 0.05975 0.0000
C49 C 1.0000 0.55315 0.44551 0.06413 0.0000
C50 C 1.0000 0.55628 0.77445 0.06734 0.0000
C51 C 1.0000 0.88793 0.11085 0.05879 0.0000
C52 C 1.0000 0.88855 0.44387 0.06013 0.0000
C53 C 1.0000 0.88804 0.77703 0.05765 0.0000
C54 C 1.0000 0.21993 0.27567 0.06125 0.0000
C55 C 1.0000 0.22252 0.61410 0.06792 0.0000
C56 C 1.0000 0.22128 0.94411 0.05695 0.0000
C57 C 1.0000 0.55544 0.27801 0.06028 0.0000
C58 C 1.0000 0.55714 0.61468 0.06835 0.0000
C59 C 1.0000 0.55386 0.94140 0.06272 0.0000
C60 C 1.0000 0.88813 0.27764 0.06071 0.0000
C61 C 1.0000 0.88821 0.61034 0.05871 0.0000
C62 C 1.0000 0.88848 0.94450 0.05763 0.0000
C63 C 1.0000 0.47718 0.46681 0.23848 0.0000
C64 C 1.0000 0.31230 0.82594 0.25432 0.0000
O1 O 1.0000 0.38116 0.80805 0.23849 0.0000
H1 H 1.0000 0.41809 0.41211 0.26515 0.0000
H2 H 1.0000 0.49237 0.42135 0.21031 0.0000
H3 H 1.0000 0.55046 0.51722 0.25889 0.0000
H4 H 1.0000 0.32949 0.90751 0.25820 0.0000
H5 H 1.0000 0.23319 0.76230 0.26445 0.0000
