# Supplementary material for: Complementary Operando Spectroscopy identification of in-situ generated metastable charge-asymmetry Cu2-CuN3 clusters for CO2 reduction to ethanol
Source: Nat Commun. 2022 Mar 11;13:1322. doi: 10.1038/s41467-022-29035-8 (PMC8917205; doi:10.1038/s41467-022-29035-8)
Supplement: Supplementary file 15 — Supplementary Data 13 [file 41467_2022_29035_MOESM15_ESM.xls]

## Sheet: Supplementary Data 13
data_CuNCOH
_audit_creation_method 'pos2cif.pl'
_cell_length_a 14.7839994431
_cell_length_b 14.7839994430447
_cell_length_c 26.7110004425
_cell_angle_alpha 90
_cell_angle_beta 90
_cell_angle_gamma 120.000007629451
_symmetry_space_group_H-M 'P1'
_symmetry_Int_Tables_number '1'
_symmetry_cell_setting 'triclinic'
loop_
_symmetry_equiv_pos_as_xyz
x,y,z
loop_
_atom_site_label
_atom_site_type_symbol
_atom_site_occupancy
_atom_site_fract_x
_atom_site_fract_y
_atom_site_fract_z
_atom_site_U_iso_or_equiv
Cu1 Cu 1.0000 0.38574 0.61228 0.12900 0.0000
Cu2 Cu 1.0000 0.41627 0.55788 0.21029 0.0000
Cu3 Cu 1.0000 0.38155 0.69638 0.20625 0.0000
N1 N 1.0000 0.32810 0.67115 0.07504 0.0000
N2 N 1.0000 0.32783 0.49017 0.07732 0.0000
N3 N 1.0000 0.50782 0.67080 0.07349 0.0000
N4 N 1.0000 0.99970 -0.00037 0.05627 0.0000
N5 N 1.0000 0.00013 0.33388 0.06191 0.0000
N6 N 1.0000 0.33291 -0.00041 0.05725 0.0000
N7 N 1.0000 0.66538 0.99907 0.06108 0.0000
N8 N 1.0000 0.66656 0.33272 0.06030 0.0000
N9 N 1.0000 0.99967 0.66634 0.05778 0.0000
C1 C 1.0000 0.33215 0.33114 0.06315 0.0000
C2 C 1.0000 0.66817 0.66713 0.06285 0.0000
C3 C 1.0000 0.99911 0.16609 0.05847 0.0000
C4 C 1.0000 0.00017 0.49977 0.06141 0.0000
C5 C 1.0000 -0.00041 0.83284 0.05597 0.0000
C6 C 1.0000 0.33288 0.16517 0.05800 0.0000
C7 C 1.0000 0.33198 0.83413 0.06134 0.0000
C8 C 1.0000 0.66577 0.16587 0.06010 0.0000
C9 C 1.0000 0.66547 0.49885 0.06182 0.0000
C10 C 1.0000 0.66755 0.83431 0.06208 0.0000
C11 C 1.0000 0.16645 -0.00029 0.05581 0.0000
C12 C 1.0000 0.16501 0.33182 0.06268 0.0000
C13 C 1.0000 0.16504 0.66721 0.06188 0.0000
C14 C 1.0000 0.49946 0.99903 0.06044 0.0000
C15 C 1.0000 0.50045 0.33379 0.06176 0.0000
C16 C 1.0000 0.83328 0.00023 0.05833 0.0000
C17 C 1.0000 0.83336 0.33347 0.06055 0.0000
C18 C 1.0000 0.83417 0.66642 0.05834 0.0000
C19 C 1.0000 0.16544 0.16482 0.05800 0.0000
C20 C 1.0000 0.16886 0.50059 0.06915 0.0000
C21 C 1.0000 0.16607 0.83316 0.05693 0.0000
C22 C 1.0000 0.49993 0.16605 0.05884 0.0000
C23 C 1.0000 0.49795 0.50126 0.06887 0.0000
C24 C 1.0000 0.49853 0.83018 0.06725 0.0000
C25 C 1.0000 0.83307 0.16619 0.05990 0.0000
C26 C 1.0000 0.83321 0.49934 0.05936 0.0000
C27 C 1.0000 0.83454 0.83389 0.05793 0.0000
C28 C 1.0000 0.05476 0.11040 0.05733 0.0000
C29 C 1.0000 0.05753 0.44476 0.06424 0.0000
C30 C 1.0000 0.05513 0.77750 0.05654 0.0000
C31 C 1.0000 0.38886 0.11057 0.05781 0.0000
C32 C 1.0000 0.38458 0.44134 0.07001 0.0000
C33 C 1.0000 0.38512 0.77634 0.06783 0.0000
C34 C 1.0000 0.72154 0.11062 0.06027 0.0000
C35 C 1.0000 0.72121 0.44329 0.06026 0.0000
C36 C 1.0000 0.72363 0.77888 0.06081 0.0000
C37 C 1.0000 0.05488 0.27767 0.06046 0.0000
C38 C 1.0000 0.05492 0.61077 0.06009 0.0000
C39 C 1.0000 0.05537 0.94394 0.05572 0.0000
C40 C 1.0000 0.38913 0.27665 0.06056 0.0000
C41 C 1.0000 0.38846 0.94427 0.05932 0.0000
C42 C 1.0000 0.72192 0.27735 0.06018 0.0000
C43 C 1.0000 0.72269 0.61017 0.06076 0.0000
C44 C 1.0000 0.72172 0.94443 0.06009 0.0000
C45 C 1.0000 0.22222 0.11081 0.05689 0.0000
C46 C 1.0000 0.22427 0.44216 0.06999 0.0000
C47 C 1.0000 0.22146 0.77773 0.05985 0.0000
C48 C 1.0000 0.55533 0.11018 0.05948 0.0000
C49 C 1.0000 0.55373 0.44551 0.06433 0.0000
C50 C 1.0000 0.55685 0.77468 0.06779 0.0000
C51 C 1.0000 0.88842 0.11093 0.05868 0.0000
C52 C 1.0000 0.88906 0.44393 0.06019 0.0000
C53 C 1.0000 0.88852 0.77709 0.05707 0.0000
C54 C 1.0000 0.22040 0.27567 0.06118 0.0000
C55 C 1.0000 0.22282 0.61413 0.06869 0.0000
C56 C 1.0000 0.22177 0.94412 0.05628 0.0000
C57 C 1.0000 0.55598 0.27805 0.06006 0.0000
C58 C 1.0000 0.55772 0.61474 0.06866 0.0000
C59 C 1.0000 0.55442 0.94160 0.06292 0.0000
C60 C 1.0000 0.88860 0.27771 0.06073 0.0000
C61 C 1.0000 0.88872 0.61042 0.05833 0.0000
C62 C 1.0000 0.88895 0.94456 0.05726 0.0000
C63 C 1.0000 0.34523 0.60190 0.31247 0.0000
C64 C 1.0000 0.39647 0.56762 0.35244 0.0000
O1 O 1.0000 0.41087 0.64187 0.26901 0.0000
H1 H 1.0000 0.33266 0.66413 0.32805 0.0000
H2 H 1.0000 0.26720 0.53569 0.30264 0.0000
H3 H 1.0000 0.34714 0.53933 0.38622 0.0000
H4 H 1.0000 0.40846 0.50443 0.33833 0.0000
H5 H 1.0000 0.47299 0.63362 0.36313 0.0000
