# Supplementary material for: Complementary Operando Spectroscopy identification of in-situ generated metastable charge-asymmetry Cu2-CuN3 clusters for CO2 reduction to ethanol
Source: Nat Commun. 2022 Mar 11;13:1322. doi: 10.1038/s41467-022-29035-8 (PMC8917205; doi:10.1038/s41467-022-29035-8)
Supplement: Supplementary file 16 — Source Data [file 41467_2022_29035_MOESM16_ESM.zip]

Archive with 18 entries (17 files):
- Source data/
- Source data/Figure.1d.xlsx
- Source data/Figure.1e.xlsx
- Source data/Figure.1f.xlsx
- Source data/Figure.1g-and-1h.xls
- Source data/Figure.1i.xlsx
- Source data/Figure.2a.xlsx
- Source data/Figure.2b.xlsx
- Source data/Figure.2c.xlsx
- Source data/Figure.2d.xlsx
- Source data/Figure.2e.xlsx
- Source data/Figure.2f.xlsx
- Source data/Figure.3a.xlsx
- Source data/Figure.3b.xlsx
- Source data/Figure.3d.xlsx
- Source data/Figure.3e.xlsx
- Source data/Figure.4a-and-4b.xls
- Source data/Figure.4c.xlsx
