# Supplementary material for: Complementary Operando Spectroscopy identification of in-situ generated metastable charge-asymmetry Cu2-CuN3 clusters for CO2 reduction to ethanol
Source: Nat Commun. 2022 Mar 11;13:1322. doi: 10.1038/s41467-022-29035-8 (PMC8917205; doi:10.1038/s41467-022-29035-8)
Supplement: Supplementary file 16 — Source Data [file 41467_2022_29035_MOESM16_ESM.zip › Source data/Figure.1d.xlsx]

## Sheet: Sheet1
	CuC		Cu/N0.14C		PDF#04-0836		NC
10	12.5938	10	502	43.297	100	10	1577.5
10.0204	13.8125	10.0204	489	50.433	46	10.0204	1566.5
10.0408	13.5	10.0408	512	74.13	20	10.0408	1564.5
10.0611	13.8125	10.0611	492			10.0611	1557
10.0815	13.6562	10.0815	516			10.0815	1581
10.1019	14.375	10.1019	542			10.1019	1539
10.1223	13.8438	10.1223	509			10.1223	1587
10.1427	13.7812	10.1427	516			10.1427	1573
10.1631	12.3438	10.1631	516			10.1631	1543
10.1834	13.7188	10.1834	501			10.1834	1554
10.2038	12.9062	10.2038	528			10.2038	1553.5
10.2242	12.875	10.2242	512			10.2242	1540.5
10.2446	13.5625	10.2446	505			10.2446	1575
10.265	13.375	10.265	498			10.265	1548.5
10.2853	12.9062	10.2853	478			10.2853	1537
10.3057	13.9062	10.3057	547			10.3057	1522
10.3261	13.1875	10.3261	481			10.3261	1524
10.3465	13.9062	10.3465	471			10.3465	1559.5
10.3669	13.875	10.3669	477			10.3669	1570.5
10.3872	13.7812	10.3872	529			10.3872	1583
10.4076	14.0938	10.4076	528			10.4076	1576
10.428	13.25	10.428	531			10.428	1581.5
10.4484	13.4375	10.4484	521			10.4484	1529.5
10.4688	14.125	10.4688	469			10.4688	1542.5
10.4892	14.1562	10.4892	555			10.4892	1552.5
10.5095	13.875	10.5095	560			10.5095	1548.5
10.5299	13.8438	10.5299	514			10.5299	1543
10.5503	13.7188	10.5503	521			10.5503	1501
10.5707	14.2188	10.5707	506			10.5707	1543
10.591	13.375	10.591	535			10.591	1495.5
10.6114	13.375	10.6114	548			10.6114	1531
10.6318	13.3125	10.6318	471			10.6318	1550
10.6522	14.9688	10.6522	509			10.6522	1533.5
10.6726	13.625	10.6726	552			10.6726	1534
10.693	13.9062	10.693	518			10.693	1528.5
10.7133	14.6875	10.7133	497			10.7133	1554.5
10.7337	13.9688	10.7337	474			10.7337	1587.5
10.7541	13.1875	10.7541	492			10.7541	1557.5
10.7745	14.1562	10.7745	527			10.7745	1538
10.7949	13.3438	10.7949	505			10.7949	1549.5
10.8153	13.4688	10.8153	510			10.8153	1526
10.8356	14.2812	10.8356	520			10.8356	1486
10.856	13.6562	10.856	490			10.856	1521.5
10.8764	13.4062	10.8764	473			10.8764	1536
10.8968	14.3438	10.8968	516			10.8968	1522.5
10.9172	14.5	10.9172	558			10.9172	1536.5
10.9375	12.5	10.9375	522			10.9375	1554.5
10.9579	13.2812	10.9579	507			10.9579	1564.5
10.9783	13.625	10.9783	477			10.9783	1544
10.9987	14.625	10.9987	492			10.9987	1540
11.0191	14.5625	11.0191	523			11.0191	1537.5
11.0394	14.4375	11.0394	506			11.0394	1546
11.0598	15.5625	11.0598	523			11.0598	1540.5
11.0802	12.9062	11.0802	534			11.0802	1540.5
11.1006	14.7812	11.1006	508			11.1006	1543.5
11.121	12.9375	11.121	491			11.121	1540.5
11.1413	15.1562	11.1413	503			11.1413	1538
11.1617	13.4062	11.1617	487			11.1617	1536.5
11.1821	14.5938	11.1821	525			11.1821	1539
11.2025	14.9375	11.2025	563			11.2025	1527
11.2229	14.25	11.2229	558			11.2229	1543
11.2433	14.4375	11.2433	491			11.2433	1535.5
11.2636	13.9688	11.2636	513			11.2636	1509.5
11.284	13.0625	11.284	535			11.284	1523
11.3044	15.0312	11.3044	531			11.3044	1551
11.3248	13.9375	11.3248	517			11.3248	1551.5
11.3452	14.1875	11.3452	547			11.3452	1538.5
11.3655	12.7188	11.3655	494			11.3655	1524
11.3859	14.4688	11.3859	515			11.3859	1508
11.4063	16.5938	11.4063	512			11.4063	1532
11.4267	15.0938	11.4267	473			11.4267	1522.5
11.4471	13.6875	11.4471	484			11.4471	1533
11.4674	15	11.4674	513			11.4674	1528
11.4878	14.6562	11.4878	490			11.4878	1506
11.5082	13.9688	11.5082	514			11.5082	1529.5
11.5286	14.0625	11.5286	476			11.5286	1516
11.549	15.4688	11.549	528			11.549	1515.5
11.5694	13.1562	11.5694	486			11.5694	1536.5
11.5897	15.2812	11.5897	499			11.5897	1518
11.6101	13.25	11.6101	503			11.6101	1526.5
11.6305	15.5938	11.6305	472			11.6305	1521.5
11.6509	14.8125	11.6509	489			11.6509	1540.5
11.6713	14.9062	11.6713	536			11.6713	1524
11.6916	14.5938	11.6916	523			11.6916	1532
11.712	13.6562	11.712	518			11.712	1536.5
11.7324	14.5625	11.7324	534			11.7324	1553
11.7528	14.3125	11.7528	514			11.7528	1551
11.7732	15.25	11.7732	545			11.7732	1531.5
11.7935	14.8438	11.7935	494			11.7935	1536.5
11.8139	14.6875	11.8139	529			11.8139	1505
11.8343	14.1875	11.8343	482			11.8343	1512.5
11.8547	15.2812	11.8547	496			11.8547	1523.5
11.8751	14.375	11.8751	497			11.8751	1522
11.8955	14.6562	11.8955	486			11.8955	1520
11.9158	14.4688	11.9158	494			11.9158	1538
11.9362	14.5938	11.9362	524			11.9362	1522
11.9566	14.25	11.9566	537			11.9566	1526
11.977	15.2188	11.977	476			11.977	1522.5
11.9974	14.9062	11.9974	531			11.9974	1503.5
12.0177	15.4375	12.0177	512			12.0177	1525
12.0381	15.2188	12.0381	523			12.0381	1520
12.0585	15.125	12.0585	535			12.0585	1516.5
12.0789	15.8438	12.0789	483			12.0789	1521
12.0993	15.625	12.0993	532			12.0993	1525
12.1197	16.0625	12.1197	544			12.1197	1508.5
12.14	15.2188	12.14	515			12.14	1532.5
12.1604	15.7188	12.1604	536			12.1604	1521.5
12.1808	15.5938	12.1808	478			12.1808	1534.5
12.2012	15.25	12.2012	544			12.2012	1526
12.2216	14.7812	12.2216	488			12.2216	1521.5
12.2419	15.125	12.2419	517			12.2419	1513
12.2623	15.5	12.2623	574			12.2623	1524
12.2827	16.2188	12.2827	513			12.2827	1532
12.3031	15.9688	12.3031	506			12.3031	1524.5
12.3235	14.7188	12.3235	494			12.3235	1502
12.3438	15.0625	12.3438	552			12.3438	1505.5
12.3642	16.0938	12.3642	536			12.3642	1526
12.3846	14.75	12.3846	499			12.3846	1528.5
12.405	15.7188	12.405	522			12.405	1519.5
12.4254	15.5625	12.4254	489			12.4254	1525
12.4458	14.6562	12.4458	515			12.4458	1484.5
12.4661	15.1875	12.4661	513			12.4661	1515
12.4865	16.2812	12.4865	536			12.4865	1491
12.5069	15.0312	12.5069	549			12.5069	1486
12.5273	14.7812	12.5273	503			12.5273	1501
12.5477	15.7188	12.5477	548			12.5477	1541.5
12.568	15.2812	12.568	481			12.568	1511.5
12.5884	15.125	12.5884	506			12.5884	1512
12.6088	15.8438	12.6088	513			12.6088	1518
12.6292	16.0938	12.6292	497			12.6292	1507.5
12.6496	17.0312	12.6496	531			12.6496	1515.5
12.67	15.5938	12.67	473			12.67	1534
12.6903	15.875	12.6903	498			12.6903	1521.5
12.7107	16.5312	12.7107	560			12.7107	1517.5
12.7311	16.1562	12.7311	492			12.7311	1518
12.7515	15.375	12.7515	511			12.7515	1501.5
12.7719	15.4375	12.7719	512			12.7719	1518.5
12.7922	15.3438	12.7922	484			12.7922	1517.5
12.8126	16.9688	12.8126	464			12.8126	1507
12.833	15.9062	12.833	520			12.833	1489
12.8534	14.3438	12.8534	505			12.8534	1534
12.8738	15.9688	12.8738	518			12.8738	1517.5
12.8941	16.9688	12.8941	523			12.8941	1536.5
12.9145	15.9688	12.9145	516			12.9145	1507
12.9349	16.2812	12.9349	569			12.9349	1506
12.9553	15.5938	12.9553	546			12.9553	1518.5
12.9757	16.4062	12.9757	545			12.9757	1533
12.9961	15.4375	12.9961	502			12.9961	1487.5
13.0164	16.25	13.0164	556			13.0164	1520
13.0368	15.125	13.0368	514			13.0368	1504.5
13.0572	15.9062	13.0572	526			13.0572	1522.5
13.0776	15.6875	13.0776	530			13.0776	1524
13.098	16.4375	13.098	488			13.098	1518
13.1183	14.9062	13.1183	534			13.1183	1498.5
13.1387	15.75	13.1387	532			13.1387	1515
13.1591	16.9062	13.1591	467			13.1591	1548
13.1795	15.7812	13.1795	487			13.1795	1506.5
13.1999	16.0938	13.1999	525			13.1999	1522.5
13.2203	16.6875	13.2203	520			13.2203	1531
13.2406	15.5938	13.2406	514			13.2406	1502
13.261	15.125	13.261	502			13.261	1515
13.2814	16.4062	13.2814	532			13.2814	1525
13.3018	15.6875	13.3018	508			13.3018	1495
13.3222	17.0312	13.3222	505			13.3222	1535.5
13.3425	15.8125	13.3425	498			13.3425	1518
13.3629	16.1562	13.3629	531			13.3629	1516
13.3833	16.3438	13.3833	531			13.3833	1501
13.4037	16.1875	13.4037	525			13.4037	1496
13.4241	15.8438	13.4241	555			13.4241	1532.5
13.4444	16.5312	13.4444	518			13.4444	1482
13.4648	16.25	13.4648	515			13.4648	1512.5
13.4852	15.2812	13.4852	527			13.4852	1536.5
13.5056	16.75	13.5056	474			13.5056	1516
13.526	16.4062	13.526	552			13.526	1515
13.5464	16	13.5464	506			13.5464	1519.5
13.5667	15.875	13.5667	530			13.5667	1505.5
13.5871	15.5625	13.5871	564			13.5871	1518
13.6075	16.5938	13.6075	508			13.6075	1500.5
13.6279	15.625	13.6279	481			13.6279	1530.5
13.6483	15.9375	13.6483	568			13.6483	1505.5
13.6686	15.5312	13.6686	485			13.6686	1533.5
13.689	14.3125	13.689	539			13.689	1517
13.7094	16.4688	13.7094	524			13.7094	1547.5
13.7298	17.3438	13.7298	496			13.7298	1509
13.7502	15.875	13.7502	512			13.7502	1512.5
13.7705	16.9375	13.7705	476			13.7705	1517
13.7909	17.375	13.7909	544			13.7909	1495
13.8113	16.2812	13.8113	539			13.8113	1525
13.8317	16.4688	13.8317	549			13.8317	1503
13.8521	17.2812	13.8521	512			13.8521	1493
13.8725	16.4062	13.8725	538			13.8725	1515.5
13.8928	17.4688	13.8928	519			13.8928	1506.5
13.9132	17.0312	13.9132	530			13.9132	1512
13.9336	16.0625	13.9336	536			13.9336	1517.5
13.954	17.9688	13.954	529			13.954	1513.5
13.9744	16.4375	13.9744	541			13.9744	1512.5
13.9947	17.9062	13.9947	539			13.9947	1523.5
14.0151	18.0625	14.0151	542			14.0151	1539.5
14.0355	16.7812	14.0355	564			14.0355	1512.5
14.0559	17.1875	14.0559	536			14.0559	1499
14.0763	15.7812	14.0763	558			14.0763	1487.5
14.0966	16.7188	14.0966	531			14.0966	1526.5
14.117	16.5312	14.117	507			14.117	1502
14.1374	16.75	14.1374	515			14.1374	1483
14.1578	16.4688	14.1578	514			14.1578	1492
14.1782	16.125	14.1782	521			14.1782	1507.5
14.1985	16.375	14.1985	520			14.1985	1510
14.2189	18	14.2189	543			14.2189	1507
14.2393	17.5312	14.2393	520			14.2393	1515.5
14.2597	18.375	14.2597	546			14.2597	1545
14.2801	17.25	14.2801	530			14.2801	1531
14.3005	17.125	14.3005	545			14.3005	1560.5
14.3208	16.9062	14.3208	545			14.3208	1520.5
14.3412	18.125	14.3412	541			14.3412	1515
14.3616	17.2188	14.3616	519			14.3616	1530
14.382	18.4375	14.382	539			14.382	1522.5
14.4024	17.3125	14.4024	508			14.4024	1503.5
14.4228	17.1875	14.4228	576			14.4228	1531
14.4431	17.6875	14.4431	536			14.4431	1491
14.4635	17.1875	14.4635	529			14.4635	1517.5
14.4839	17.75	14.4839	544			14.4839	1496
14.5043	17.7188	14.5043	520			14.5043	1524.5
14.5246	17.6562	14.5246	525			14.5246	1487.5
14.545	16.5312	14.545	574			14.545	1511.5
14.5654	16.0938	14.5654	570			14.5654	1502.5
14.5858	16.7812	14.5858	552			14.5858	1515
14.6062	17.3125	14.6062	500			14.6062	1527.5
14.6266	18.0938	14.6266	480			14.6266	1523
14.6469	17.4688	14.6469	543			14.6469	1508.5
14.6673	18.6562	14.6673	510			14.6673	1508.5
14.6877	16.8125	14.6877	536			14.6877	1535
14.7081	17.5312	14.7081	546			14.7081	1511
14.7285	18	14.7285	517			14.7285	1508.5
14.7488	19.2812	14.7488	537			14.7488	1507.5
14.7692	16.375	14.7692	501			14.7692	1526.5
14.7896	19.1875	14.7896	539			14.7896	1524
14.81	17.4062	14.81	518			14.81	1540
14.8304	17.3125	14.8304	501			14.8304	1544
14.8507	18.0625	14.8507	524			14.8507	1531
14.8711	17.9375	14.8711	516			14.8711	1480
14.8915	17.5625	14.8915	536			14.8915	1505.5
14.9119	17.8125	14.9119	545			14.9119	1514.5
14.9323	17.4062	14.9323	504			14.9323	1510.5
14.9527	18.5625	14.9527	515			14.9527	1530.5
14.973	19.2812	14.973	555			14.973	1517
14.9934	18.375	14.9934	527			14.9934	1504
15.0138	17.7188	15.0138	541			15.0138	1513.5
15.0342	18.125	15.0342	586			15.0342	1559
15.0546	17.3438	15.0546	497			15.0546	1527.5
15.0749	18.2812	15.0749	565			15.0749	1535
15.0953	19.375	15.0953	550			15.0953	1504.5
15.1157	18.1875	15.1157	536			15.1157	1525
15.1361	18.4062	15.1361	497			15.1361	1526.5
15.1565	20.0312	15.1565	568			15.1565	1526.5
15.1768	17.3125	15.1768	579			15.1768	1516
15.1972	18.0938	15.1972	557			15.1972	1523.5
15.2176	18.4062	15.2176	545			15.2176	1526
15.238	19.0938	15.238	551			15.238	1507.5
15.2584	19.0625	15.2584	530			15.2584	1524.5
15.2788	17.7188	15.2788	526			15.2788	1539.5
15.2991	17.0312	15.2991	536			15.2991	1493
15.3195	16.6562	15.3195	529			15.3195	1506
15.3399	17.0938	15.3399	531			15.3399	1525.5
15.3603	17.8438	15.3603	531			15.3603	1503.5
15.3807	19.4375	15.3807	525			15.3807	1511.5
15.401	19.3125	15.401	521			15.401	1515
15.4214	18.7188	15.4214	582			15.4214	1516.5
15.4418	18.2812	15.4418	526			15.4418	1515.5
15.4622	18.1562	15.4622	613			15.4622	1520
15.4826	18.6875	15.4826	515			15.4826	1519.5
15.503	18.5	15.503	545			15.503	1516
15.5233	18.8438	15.5233	537			15.5233	1533
15.5437	18.5312	15.5437	541			15.5437	1538
15.5641	17.25	15.5641	582			15.5641	1518
15.5845	17.125	15.5845	551			15.5845	1527
15.6049	18.5	15.6049	527			15.6049	1522
15.6252	18.4062	15.6252	535			15.6252	1536.5
15.6456	18.3125	15.6456	590			15.6456	1519
15.666	18.25	15.666	583			15.666	1516
15.6864	18.5312	15.6864	532			15.6864	1530
15.7068	20.0312	15.7068	564			15.7068	1536
15.7271	20.2812	15.7271	530			15.7271	1511
15.7475	18.2812	15.7475	531			15.7475	1550
15.7679	17.7188	15.7679	559			15.7679	1551.5
15.7883	18.5	15.7883	568			15.7883	1515.5
15.8087	18.125	15.8087	571			15.8087	1550
15.8291	19.5938	15.8291	573			15.8291	1559
15.8494	20.1562	15.8494	568			15.8494	1522.5
15.8698	19.7188	15.8698	537			15.8698	1515.5
15.8902	18.0625	15.8902	576			15.8902	1525
15.9106	18.125	15.9106	552			15.9106	1521.5
15.931	19.7188	15.931	554			15.931	1542.5
15.9513	17.3438	15.9513	540			15.9513	1546
15.9717	19	15.9717	530			15.9717	1518.5
15.9921	18.2812	15.9921	551			15.9921	1524
16.0125	18.7188	16.0125	526			16.0125	1525
16.0329	19.7188	16.0329	567			16.0329	1540.5
16.0532	20.1562	16.0532	576			16.0532	1525
16.0736	19.8125	16.0736	508			16.0736	1548
16.094	18.0625	16.094	597			16.094	1531.5
16.1144	20.2812	16.1144	554			16.1144	1554.5
16.1348	18.4375	16.1348	578			16.1348	1535.5
16.1552	19.8438	16.1552	567			16.1552	1513.5
16.1755	20	16.1755	523			16.1755	1531
16.1959	20.1562	16.1959	551			16.1959	1535.5
16.2163	20.1875	16.2163	552			16.2163	1550.5
16.2367	19.4375	16.2367	556			16.2367	1510.5
16.2571	18.9688	16.2571	601			16.2571	1495
16.2775	19.125	16.2775	590			16.2775	1525
16.2978	18.7812	16.2978	561			16.2978	1516
16.3182	18.9062	16.3182	549			16.3182	1529.5
16.3386	19.125	16.3386	553			16.3386	1527.5
16.359	19.5	16.359	616			16.359	1564.5
16.3793	19.3125	16.3793	569			16.3793	1558
16.3997	18.9062	16.3997	560			16.3997	1554
16.4201	18.5625	16.4201	596			16.4201	1524
16.4405	18.8438	16.4405	600			16.4405	1531.5
16.4609	19.7812	16.4609	562			16.4609	1545
16.4813	20.2812	16.4813	587			16.4813	1541.5
16.5016	21.0625	16.5016	540			16.5016	1517
16.522	18.8438	16.522	564			16.522	1528
16.5424	19.125	16.5424	594			16.5424	1531
16.5628	19.5625	16.5628	560			16.5628	1522.5
16.5832	20.4688	16.5832	609			16.5832	1554
16.6035	19.0312	16.6035	552			16.6035	1544
16.6239	20.5312	16.6239	565			16.6239	1568.5
16.6443	19.4375	16.6443	592			16.6443	1548.5
16.6647	19.4688	16.6647	561			16.6647	1532
16.6851	18.6562	16.6851	599			16.6851	1526
16.7055	20.5312	16.7055	572			16.7055	1545
16.7258	20.9062	16.7258	581			16.7258	1554.5
16.7462	19.5	16.7462	554			16.7462	1552
16.7666	21.0312	16.7666	571			16.7666	1539.5
16.787	19.8125	16.787	559			16.787	1549
16.8074	19.6875	16.8074	561			16.8074	1546
16.8277	19.7812	16.8277	634			16.8277	1552.5
16.8481	20.125	16.8481	619			16.8481	1544
16.8685	20.4688	16.8685	595			16.8685	1550
16.8889	19	16.8889	612			16.8889	1552.5
16.9093	19.0938	16.9093	590			16.9093	1543
16.9296	19.3438	16.9296	627			16.9296	1561
16.95	19.4688	16.95	563			16.95	1521
16.9704	19.5938	16.9704	615			16.9704	1531.5
16.9908	21.0312	16.9908	593			16.9908	1567
17.0112	19.9062	17.0112	595			17.0112	1553.5
17.0316	19.1562	17.0316	573			17.0316	1573.5
17.0519	18.9688	17.0519	519			17.0519	1558
17.0723	21.5	17.0723	565			17.0723	1512
17.0927	21.1562	17.0927	578			17.0927	1566
17.1131	20.25	17.1131	607			17.1131	1550
17.1335	20.0312	17.1335	610			17.1335	1565.5
17.1538	19.6875	17.1538	610			17.1538	1517
17.1742	19.9688	17.1742	563			17.1742	1566
17.1946	21.7812	17.1946	614			17.1946	1509.5
17.215	18.5938	17.215	613			17.215	1519
17.2354	20.375	17.2354	593			17.2354	1537.5
17.2557	19.75	17.2557	606			17.2557	1553.5
17.2761	21	17.2761	583			17.2761	1559
17.2965	21.3125	17.2965	593			17.2965	1537
17.3169	20.625	17.3169	573			17.3169	1554
17.3373	21.8438	17.3373	679			17.3373	1564.5
17.3577	19.6875	17.3577	636			17.3577	1532.5
17.378	20.1875	17.378	590			17.378	1552.5
17.3984	19.9688	17.3984	618			17.3984	1570
17.4188	20.0625	17.4188	592			17.4188	1552.5
17.4392	20.625	17.4392	549			17.4392	1565.5
17.4596	19.875	17.4596	562			17.4596	1559.5
17.4799	20.5625	17.4799	641			17.4799	1555.5
17.5003	19.7812	17.5003	582			17.5003	1557
17.5207	21.5312	17.5207	623			17.5207	1570.5
17.5411	21.1875	17.5411	625			17.5411	1578.5
17.5615	20.5	17.5615	620			17.5615	1539.5
17.5818	21.5938	17.5818	556			17.5818	1605.5
17.6022	20.9688	17.6022	622			17.6022	1522.5
17.6226	20.375	17.6226	606			17.6226	1504
17.643	21.6875	17.643	565			17.643	1565.5
17.6634	21.5625	17.6634	614			17.6634	1560
17.6838	20.2812	17.6838	645			17.6838	1546.5
17.7041	20.8438	17.7041	543			17.7041	1573
17.7245	20.0312	17.7245	667			17.7245	1565.5
17.7449	22.9375	17.7449	630			17.7449	1533.5
17.7653	21.5938	17.7653	632			17.7653	1553.5
17.7857	21.5625	17.7857	583			17.7857	1536
17.806	21.8125	17.806	631			17.806	1572
17.8264	22.4688	17.8264	611			17.8264	1554.5
17.8468	21.1875	17.8468	617			17.8468	1564
17.8672	21.0938	17.8672	646			17.8672	1552
17.8876	20.2188	17.8876	627			17.8876	1573.5
17.9079	22.0625	17.9079	671			17.9079	1567
17.9283	22.125	17.9283	621			17.9283	1593.5
17.9487	23.0312	17.9487	634			17.9487	1585.5
17.9691	22.4375	17.9691	626			17.9691	1574.5
17.9895	20.9688	17.9895	579			17.9895	1566.5
18.0099	20.7188	18.0099	618			18.0099	1584.5
18.0302	21.875	18.0302	659			18.0302	1568.5
18.0506	20.9375	18.0506	621			18.0506	1560
18.071	21.75	18.071	583			18.071	1562.5
18.0914	20.3125	18.0914	619			18.0914	1574.5
18.1118	21.6562	18.1118	633			18.1118	1573
18.1321	21.25	18.1321	618			18.1321	1560
18.1525	22.8125	18.1525	636			18.1525	1565.5
18.1729	20.9688	18.1729	602			18.1729	1562
18.1933	22.4062	18.1933	584			18.1933	1572.5
18.2137	21.7188	18.2137	648			18.2137	1590
18.234	21.2188	18.234	641			18.234	1595.5
18.2544	21.3438	18.2544	620			18.2544	1604
18.2748	21.6875	18.2748	612			18.2748	1557.5
18.2952	21.3438	18.2952	665			18.2952	1567
18.3156	21.25	18.3156	615			18.3156	1577
18.336	21.8438	18.336	660			18.336	1547.5
18.3563	20.0938	18.3563	646			18.3563	1574
18.3767	20.75	18.3767	645			18.3767	1575
18.3971	20.8438	18.3971	648			18.3971	1595
18.4175	22.4062	18.4175	661			18.4175	1565
18.4379	21.0312	18.4379	649			18.4379	1580.5
18.4582	22.75	18.4582	642			18.4582	1588
18.4786	21.2188	18.4786	581			18.4786	1586.5
18.499	21.5312	18.499	645			18.499	1558
18.5194	21.25	18.5194	681			18.5194	1593
18.5398	20.6562	18.5398	652			18.5398	1599
18.5602	22.875	18.5602	638			18.5602	1599
18.5805	22.4375	18.5805	641			18.5805	1573
18.6009	23.0312	18.6009	608			18.6009	1581.5
18.6213	21.4062	18.6213	690			18.6213	1570
18.6417	19.625	18.6417	674			18.6417	1601.5
18.6621	21.9688	18.6621	665			18.6621	1592.5
18.6824	22.1562	18.6824	663			18.6824	1553
18.7028	21.9375	18.7028	617			18.7028	1605
18.7232	23.0312	18.7232	668			18.7232	1564.5
18.7436	22.7812	18.7436	653			18.7436	1589
18.764	22.8125	18.764	656			18.764	1602
18.7843	22.4062	18.7843	620			18.7843	1577.5
18.8047	22.125	18.8047	609			18.8047	1586
18.8251	21.6875	18.8251	651			18.8251	1587.5
18.8455	22.5625	18.8455	651			18.8455	1575.5
18.8659	20.8125	18.8659	694			18.8659	1603
18.8863	22.0312	18.8863	651			18.8863	1564
18.9066	23.125	18.9066	636			18.9066	1580
18.927	22.4062	18.927	661			18.927	1616
18.9474	22	18.9474	663			18.9474	1609.5
18.9678	20.8438	18.9678	681			18.9678	1612.5
18.9882	21.625	18.9882	651			18.9882	1637
19.0085	21.4062	19.0085	698			19.0085	1591
19.0289	23.4688	19.0289	695			19.0289	1576
19.0493	22.125	19.0493	660			19.0493	1599
19.0697	23.1562	19.0697	681			19.0697	1590
19.0901	22.2812	19.0901	690			19.0901	1599
19.1105	23.0312	19.1105	647			19.1105	1586.5
19.1308	21.8438	19.1308	614			19.1308	1598
19.1512	23.7812	19.1512	679			19.1512	1585
19.1716	22.375	19.1716	695			19.1716	1625
19.192	21.5625	19.192	694			19.192	1605.5
19.2124	22.6875	19.2124	665			19.2124	1563
19.2327	22.0938	19.2327	643			19.2327	1603.5
19.2531	23.7188	19.2531	689			19.2531	1614
19.2735	23.4688	19.2735	659			19.2735	1598
19.2939	22.25	19.2939	650			19.2939	1581.5
19.3143	23.125	19.3143	723			19.3143	1610.5
19.3346	21.8438	19.3346	684			19.3346	1594
19.355	21.8438	19.355	715			19.355	1620
19.3754	21.5625	19.3754	686			19.3754	1616
19.3958	21.125	19.3958	728			19.3958	1614
19.4162	22.5	19.4162	700			19.4162	1593
19.4366	22.5625	19.4366	739			19.4366	1610.5
19.4569	22.3125	19.4569	647			19.4569	1607
19.4773	22.1875	19.4773	714			19.4773	1592
19.4977	23.0938	19.4977	655			19.4977	1606.5
19.5181	23.4062	19.5181	702			19.5181	1612.5
19.5385	23.75	19.5385	665			19.5385	1598
19.5588	22.2188	19.5588	665			19.5588	1615.5
19.5792	23.6875	19.5792	678			19.5792	1610
19.5996	22.125	19.5996	659			19.5996	1589
19.62	23.2188	19.62	680			19.62	1614.5
19.6404	22.625	19.6404	673			19.6404	1600.5
19.6608	23.6875	19.6608	641			19.6608	1615
19.6811	22.9688	19.6811	737			19.6811	1609
19.7015	23.6562	19.7015	733			19.7015	1619.5
19.7219	22.5312	19.7219	730			19.7219	1615.5
19.7423	22.6562	19.7423	669			19.7423	1609
19.7627	23.375	19.7627	734			19.7627	1631
19.783	23.1562	19.783	683			19.783	1626.5
19.8034	24.9062	19.8034	650			19.8034	1600.5
19.8238	23.3438	19.8238	731			19.8238	1609
19.8442	24.2812	19.8442	716			19.8442	1637.5
19.8646	22.8438	19.8646	679			19.8646	1608
19.8849	23.2188	19.8849	718			19.8849	1622
19.9053	25	19.9053	706			19.9053	1619.5
19.9257	23.5	19.9257	731			19.9257	1629
19.9461	23.1875	19.9461	720			19.9461	1607.5
19.9665	23.0312	19.9665	681			19.9665	1638.5
19.9869	23.4062	19.9869	703			19.9869	1658.5
20.0072	23	20.0072	703			20.0072	1639
20.0276	24.2812	20.0276	720			20.0276	1628
20.048	24.3125	20.048	733			20.048	1643.5
20.0684	25.3125	20.0684	717			20.0684	1643.5
20.0888	23.8438	20.0888	691			20.0888	1640
20.1091	24.4062	20.1091	717			20.1091	1651
20.1295	24.9062	20.1295	687			20.1295	1630
20.1499	24.875	20.1499	684			20.1499	1645
20.1703	24.7188	20.1703	736			20.1703	1631.5
20.1907	23.9375	20.1907	748			20.1907	1608
20.211	23.3438	20.211	724			20.211	1636.5
20.2314	22.9375	20.2314	678			20.2314	1654
20.2518	23.4375	20.2518	715			20.2518	1653.5
20.2722	23.7188	20.2722	703			20.2722	1647.5
20.2926	24.0625	20.2926	741			20.2926	1649.5
20.313	22.3438	20.313	719			20.313	1621.5
20.3333	23.0312	20.3333	763			20.3333	1651.5
20.3537	24.0938	20.3537	718			20.3537	1650
20.3741	23.3438	20.3741	727			20.3741	1639
20.3945	22.5312	20.3945	735			20.3945	1628
20.4149	23.625	20.4149	783			20.4149	1628
20.4352	23.4062	20.4352	743			20.4352	1657.5
20.4556	22.75	20.4556	730			20.4556	1663.5
20.476	24	20.476	744			20.476	1642.5
20.4964	24.7188	20.4964	712			20.4964	1648.5
20.5168	23.6562	20.5168	709			20.5168	1650.5
20.5371	24.5312	20.5371	718			20.5371	1652
20.5575	24.2812	20.5575	716			20.5575	1655
20.5779	24.8438	20.5779	758			20.5779	1637.5
20.5983	23.125	20.5983	702			20.5983	1668.5
20.6187	23.625	20.6187	736			20.6187	1663.5
20.6391	23.4062	20.6391	777			20.6391	1642
20.6594	24.125	20.6594	725			20.6594	1645.5
20.6798	22.9062	20.6798	730			20.6798	1652
20.7002	22.2188	20.7002	742			20.7002	1654
20.7206	25.0625	20.7206	791			20.7206	1628
20.741	25.3125	20.741	759			20.741	1669
20.7613	23.8125	20.7613	764			20.7613	1666.5
20.7817	22.2188	20.7817	754			20.7817	1665
20.8021	23.9062	20.8021	756			20.8021	1659.5
20.8225	22.4688	20.8225	720			20.8225	1670.5
20.8429	22.9062	20.8429	812			20.8429	1656
20.8633	24.6875	20.8633	749			20.8633	1645.5
20.8836	24.3438	20.8836	743			20.8836	1680.5
20.904	25.125	20.904	755			20.904	1668
20.9244	24.9375	20.9244	767			20.9244	1699.5
20.9448	25.125	20.9448	747			20.9448	1681.5
20.9652	23.9062	20.9652	805			20.9652	1689
20.9855	25.0938	20.9855	746			20.9855	1666.5
21.0059	25.75	21.0059	713			21.0059	1670
21.0263	22.125	21.0263	756			21.0263	1687.5
21.0467	23.8125	21.0467	788			21.0467	1654.5
21.0671	23.5312	21.0671	733			21.0671	1671.5
21.0874	24.7812	21.0874	721			21.0874	1702.5
21.1078	24.2188	21.1078	746			21.1078	1666
21.1282	23.3438	21.1282	726			21.1282	1659.5
21.1486	25.3438	21.1486	768			21.1486	1736.5
21.169	22.9375	21.169	750			21.169	1694
21.1894	24.375	21.1894	799			21.1894	1671.5
21.2097	23.0938	21.2097	765			21.2097	1693.5
21.2301	24.3438	21.2301	779			21.2301	1683
21.2505	24.0938	21.2505	793			21.2505	1694
21.2709	23.9688	21.2709	706			21.2709	1694.5
21.2913	22.6562	21.2913	778			21.2913	1674
21.3116	24.0312	21.3116	779			21.3116	1700
21.332	23.7812	21.332	827			21.332	1707
21.3524	24.8438	21.3524	757			21.3524	1687.5
21.3728	24.6562	21.3728	774			21.3728	1737.5
21.3932	23.5625	21.3932	776			21.3932	1704
21.4135	23.7812	21.4135	769			21.4135	1671
21.4339	23.9688	21.4339	737			21.4339	1638
21.4543	24.0312	21.4543	788			21.4543	1686
21.4747	23.6875	21.4747	760			21.4747	1711
21.4951	23.8125	21.4951	768			21.4951	1723.5
21.5155	24.9062	21.5155	759			21.5155	1686
21.5358	24.125	21.5358	833			21.5358	1726
21.5562	24.5	21.5562	797			21.5562	1665
21.5766	25.5312	21.5766	786			21.5766	1699
21.597	25.5625	21.597	791			21.597	1725
21.6173	25.0938	21.6173	761			21.6173	1682
21.6377	24.1875	21.6377	789			21.6377	1711.5
21.6581	24.9062	21.6581	798			21.6581	1678
21.6785	24.5312	21.6785	866			21.6785	1740
21.6989	23.9375	21.6989	785			21.6989	1696
21.7193	22.9062	21.7193	818			21.7193	1732
21.7396	25.0625	21.7396	765			21.7396	1710
21.76	24.5	21.76	814			21.76	1706
21.7804	26.125	21.7804	848			21.7804	1673
21.8008	23.9375	21.8008	736			21.8008	1696.5
21.8212	23.7188	21.8212	844			21.8212	1678
21.8416	25.625	21.8416	811			21.8416	1701.5
21.8619	25.125	21.8619	850			21.8619	1746.5
21.8823	23.9688	21.8823	784			21.8823	1717.5
21.9027	26.2188	21.9027	840			21.9027	1687.5
21.9231	23.625	21.9231	835			21.9231	1758
21.9435	24.0625	21.9435	776			21.9435	1705.5
21.9638	24.6875	21.9638	803			21.9638	1716
21.9842	23.9375	21.9842	809			21.9842	1701.5
22.0046	23.9375	22.0046	766			22.0046	1750
22.025	25.4375	22.025	790			22.025	1761
22.0454	25.9375	22.0454	821			22.0454	1725.5
22.0658	25.9688	22.0658	826			22.0658	1737.5
22.0861	24.3438	22.0861	817			22.0861	1730.5
22.1065	24.25	22.1065	812			22.1065	1726
22.1269	25.75	22.1269	837			22.1269	1682
22.1473	23.75	22.1473	860			22.1473	1738
22.1676	23.2188	22.1676	822			22.1676	1727.5
22.188	25.7812	22.188	778			22.188	1728.5
22.2084	25.4688	22.2084	839			22.2084	1696
22.2288	25.3125	22.2288	795			22.2288	1754.5
22.2492	23.0312	22.2492	872			22.2492	1733
22.2696	24.9688	22.2696	829			22.2696	1737.5
22.2899	25.3125	22.2899	810			22.2899	1720.5
22.3103	24.7812	22.3103	846			22.3103	1721.5
22.3307	25.5	22.3307	823			22.3307	1741.5
22.3511	24.625	22.3511	848			22.3511	1749.5
22.3715	24.0312	22.3715	849			22.3715	1724
22.3919	26.9375	22.3919	858			22.3919	1743.5
22.4122	23.8125	22.4122	852			22.4122	1752.5
22.4326	24.9688	22.4326	831			22.4326	1746.5
22.453	24.1562	22.453	789			22.453	1742
22.4734	25	22.4734	856			22.4734	1756.5
22.4937	23.7812	22.4937	830			22.4937	1741
22.5141	25.0312	22.5141	858			22.5141	1723
22.5345	25.125	22.5345	881			22.5345	1737.5
22.5549	25.3125	22.5549	876			22.5549	1778.5
22.5753	26.4375	22.5753	845			22.5753	1734.5
22.5957	25.5938	22.5957	848			22.5957	1760
22.616	24.4062	22.616	874			22.616	1749.5
22.6364	25	22.6364	859			22.6364	1764.5
22.6568	25.5625	22.6568	808			22.6568	1758.5
22.6772	26.8438	22.6772	851			22.6772	1753.5
22.6976	24.7188	22.6976	877			22.6976	1807.5
22.7179	24.8125	22.7179	871			22.7179	1734
22.7383	26.625	22.7383	866			22.7383	1783.5
22.7587	24.3438	22.7587	920			22.7587	1828
22.7791	25	22.7791	874			22.7791	1748
22.7995	24.8438	22.7995	850			22.7995	1762
22.8198	25.7812	22.8198	891			22.8198	1773
22.8402	24.9375	22.8402	858			22.8402	1756.5
22.8606	25.0938	22.8606	815			22.8606	1772
22.881	24.7812	22.881	847			22.881	1774
22.9014	25.1562	22.9014	827			22.9014	1772
22.9218	23.8125	22.9218	874			22.9218	1798
22.9421	25.5625	22.9421	882			22.9421	1751.5
22.9625	25.1875	22.9625	891			22.9625	1769.5
22.9829	24.2812	22.9829	886			22.9829	1784.5
23.0033	26.5938	23.0033	952			23.0033	1765
23.0237	25.7812	23.0237	871			23.0237	1769.5
23.044	26.0625	23.044	860			23.044	1777.5
23.0644	25.5312	23.0644	878			23.0644	1785.5
23.0848	26.4688	23.0848	868			23.0848	1756.5
23.1052	26.625	23.1052	864			23.1052	1811
23.1256	23.8125	23.1256	868			23.1256	1786
23.146	26.2812	23.146	909			23.146	1811.5
23.1663	23.4688	23.1663	926			23.1663	1813
23.1867	26.0938	23.1867	917			23.1867	1761
23.2071	24.25	23.2071	892			23.2071	1800
23.2275	25.8438	23.2275	956			23.2275	1762
23.2479	26.0312	23.2479	928			23.2479	1780.5
23.2682	24.4688	23.2682	944			23.2682	1828.5
23.2886	25.0312	23.2886	947			23.2886	1829
23.309	26.125	23.309	904			23.309	1768.5
23.3294	25.875	23.3294	970			23.3294	1782.5
23.3498	24.7812	23.3498	910			23.3498	1845
23.3701	27.0312	23.3701	906			23.3701	1795.5
23.3905	26	23.3905	934			23.3905	1823.5
23.4109	25.5625	23.4109	909			23.4109	1805
23.4313	25.3125	23.4313	908			23.4313	1793
23.4517	26.3125	23.4517	914			23.4517	1787.5
23.4721	26.75	23.4721	929			23.4721	1799
23.4924	25.2812	23.4924	914			23.4924	1795
23.5128	25.8438	23.5128	928			23.5128	1816
23.5332	25.0938	23.5332	942			23.5332	1778.5
23.5536	25.4688	23.5536	906			23.5536	1829.5
23.574	26.6562	23.574	963			23.574	1774.5
23.5943	24.5	23.5943	851			23.5943	1776.5
23.6147	26.25	23.6147	980			23.6147	1802.5
23.6351	24.9375	23.6351	908			23.6351	1827
23.6555	25.9688	23.6555	922			23.6555	1808.5
23.6759	26.3125	23.6759	930			23.6759	1814
23.6962	24.625	23.6962	899			23.6962	1838.5
23.7166	24.6562	23.7166	962			23.7166	1812
23.737	25.7812	23.737	899			23.737	1798.5
23.7574	25.75	23.7574	957			23.7574	1818
23.7778	25.9688	23.7778	963			23.7778	1849.5
23.7982	26.375	23.7982	951			23.7982	1808
23.8185	25.5938	23.8185	949			23.8185	1821
23.8389	25.8438	23.8389	986			23.8389	1802
23.8593	25.4375	23.8593	991			23.8593	1804.5
23.8797	27.1562	23.8797	930			23.8797	1846.5
23.9001	25.1562	23.9001	985			23.9001	1850.5
23.9204	26.4375	23.9204	936			23.9204	1861
23.9408	26.5625	23.9408	1011			23.9408	1835.5
23.9612	26.625	23.9612	995			23.9612	1832
23.9816	26.6875	23.9816	1006			23.9816	1842
24.002	26.4688	24.002	989			24.002	1824
24.0223	25.8438	24.0223	901			24.0223	1860
24.0427	26.5	24.0427	958			24.0427	1848.5
24.0631	24.9375	24.0631	988			24.0631	1803.5
24.0835	26.3438	24.0835	934			24.0835	1833.5
24.1039	26.0625	24.1039	910			24.1039	1833.5
24.1243	27	24.1243	964			24.1243	1841
24.1446	26.1562	24.1446	971			24.1446	1828
24.165	26.5938	24.165	993			24.165	1862.5
24.1854	27.2188	24.1854	978			24.1854	1879.5
24.2058	27.5312	24.2058	996			24.2058	1816.5
24.2262	26.25	24.2262	986			24.2262	1838.5
24.2465	26.8438	24.2465	1024			24.2465	1841.5
24.2669	25.7812	24.2669	1012			24.2669	1843.5
24.2873	27.1562	24.2873	985			24.2873	1853
24.3077	26.5312	24.3077	961			24.3077	1861
24.3281	27.9688	24.3281	950			24.3281	1874
24.3484	25.2188	24.3484	1015			24.3484	1835.5
24.3688	25.25	24.3688	985			24.3688	1844
24.3892	25.75	24.3892	979			24.3892	1850.5
24.4096	26.4062	24.4096	1016			24.4096	1856.5
24.43	26.7812	24.43	1007			24.43	1843.5
24.4504	27.3125	24.4504	1041			24.4504	1840
24.4707	25.3125	24.4707	1047			24.4707	1842.5
24.4911	26.1562	24.4911	1001			24.4911	1871.5
24.5115	25.875	24.5115	1047			24.5115	1880
24.5319	26.4062	24.5319	972			24.5319	1855
24.5523	26.625	24.5523	989			24.5523	1857.5
24.5726	24.3438	24.5726	994			24.5726	1879
24.593	26.3125	24.593	1008			24.593	1897.5
24.6134	25.0625	24.6134	986			24.6134	1877
24.6338	25.75	24.6338	968			24.6338	1881
24.6542	27.0625	24.6542	990			24.6542	1891
24.6746	26.0625	24.6746	1002			24.6746	1854.5
24.6949	27	24.6949	1003			24.6949	1898.5
24.7153	25.5312	24.7153	990			24.7153	1874
24.7357	26.9375	24.7357	1026			24.7357	1843.5
24.7561	26.7188	24.7561	985			24.7561	1890.5
24.7765	25.625	24.7765	1016			24.7765	1883.5
24.7968	25.9375	24.7968	1028			24.7968	1902
24.8172	25.9375	24.8172	990			24.8172	1893.5
24.8376	26.125	24.8376	964			24.8376	1882.5
24.858	26.5625	24.858	1096			24.858	1905.5
24.8784	26.0312	24.8784	1033			24.8784	1903
24.8987	25.2812	24.8987	1062			24.8987	1854.5
24.9191	26	24.9191	1030			24.9191	1902.5
24.9395	27.4062	24.9395	1069			24.9395	1903.5
24.9599	26.5	24.9599	1014			24.9599	1932
24.9803	26	24.9803	1034			24.9803	1903
25.0007	27.1875	25.0007	1052			25.0007	1862
25.021	25.5938	25.021	986			25.021	1886
25.0414	26.7812	25.0414	1027			25.0414	1913.5
25.0618	26.5938	25.0618	1059			25.0618	1888.5
25.0822	28.25	25.0822	1070			25.0822	1887
25.1026	26.1875	25.1026	1033			25.1026	1885
25.1229	26.5938	25.1229	1025			25.1229	1926.5
25.1433	28.2188	25.1433	1046			25.1433	1861
25.1637	26.5625	25.1637	1064			25.1637	1885
25.1841	26.5625	25.1841	1043			25.1841	1892
25.2045	28.6562	25.2045	1094			25.2045	1881.5
25.2248	25.0312	25.2248	1052			25.2248	1904.5
25.2452	27.4688	25.2452	1070			25.2452	1924.5
25.2656	26.875	25.2656	1089			25.2656	1881
25.286	25.8438	25.286	1074			25.286	1884
25.3064	26.6562	25.3064	1096			25.3064	1913.5
25.3268	26.3125	25.3268	1083			25.3268	1915.5
25.3471	25.5	25.3471	1011			25.3471	1884.5
25.3675	26.3438	25.3675	1045			25.3675	1910.5
25.3879	26.0938	25.3879	1048			25.3879	1919
25.4083	26.125	25.4083	1102			25.4083	1909
25.4287	26.6562	25.4287	1019			25.4287	1918.5
25.449	25.7812	25.449	1014			25.449	1923.5
25.4694	27.2812	25.4694	1078			25.4694	1942
25.4898	25.25	25.4898	1108			25.4898	1925.5
25.5102	27.5	25.5102	1069			25.5102	1917
25.5306	26.6875	25.5306	1025			25.5306	1893.5
25.551	26.0938	25.551	992			25.551	1939.5
25.5713	26.9688	25.5713	1099			25.5713	1934.5
25.5917	26.7812	25.5917	1058			25.5917	1878.5
25.6121	27.7188	25.6121	1121			25.6121	1926
25.6325	26.2812	25.6325	1059			25.6325	1876
25.6529	25.6875	25.6529	1135			25.6529	1861.5
25.6732	25.5	25.6732	1080			25.6732	1928
25.6936	26.0312	25.6936	1009			25.6936	1919
25.714	25.5	25.714	1015			25.714	1895
25.7344	27.125	25.7344	994			25.7344	1898
25.7548	26.1562	25.7548	1066			25.7548	1917.5
25.7752	25.9688	25.7752	1073			25.7752	1922
25.7955	25.6562	25.7955	1075			25.7955	1934
25.8159	27.25	25.8159	1056			25.8159	1923.5
25.8363	27.0938	25.8363	1048			25.8363	1924
25.8567	24.8125	25.8567	993			25.8567	1854
25.8771	26.7188	25.8771	1072			25.8771	1912.5
25.8974	25.875	25.8974	1036			25.8974	1918
25.9178	25.5938	25.9178	1046			25.9178	1920
25.9382	26.1562	25.9382	1006			25.9382	1942
25.9586	26.5625	25.9586	1098			25.9586	1942
25.979	27	25.979	1057			25.979	1938.5
25.9993	26.7188	25.9993	1100			25.9993	1929
26.0197	26.8438	26.0197	1080			26.0197	1913.5
26.0401	27.875	26.0401	1035			26.0401	1949
26.0605	26.8438	26.0605	1061			26.0605	1922
26.0809	25.375	26.0809	1054			26.0809	1920
26.1013	24.7812	26.1013	1058			26.1013	1911
26.1216	26.2188	26.1216	1054			26.1216	1858
26.142	27	26.142	1030			26.142	1937.5
26.1624	27.7188	26.1624	1034			26.1624	1908
26.1828	26.4688	26.1828	1070			26.1828	1902
26.2032	24.8438	26.2032	1053			26.2032	1857.5
26.2235	26.7188	26.2235	1042			26.2235	1880
26.2439	25.4062	26.2439	1065			26.2439	1913
26.2643	25.9375	26.2643	1063			26.2643	1887
26.2847	27.5625	26.2847	1058			26.2847	1918
26.3051	27.3125	26.3051	1066			26.3051	1922
26.3254	26.0938	26.3254	1001			26.3254	1926
26.3458	27.0312	26.3458	1040			26.3458	1861.5
26.3662	26.875	26.3662	1057			26.3662	1890.5
26.3866	26.2812	26.3866	982			26.3866	1891
26.407	28.375	26.407	1070			26.407	1915.5
26.4274	25.5312	26.4274	1081			26.4274	1909
26.4477	26.0312	26.4477	1049			26.4477	1957.5
26.4681	25.2188	26.4681	1057			26.4681	1904
26.4885	25.6562	26.4885	968			26.4885	1901
26.5089	26.2812	26.5089	1114			26.5089	1882
26.5293	25.0938	26.5293	1090			26.5293	1942.5
26.5496	24.7812	26.5496	1032			26.5496	1912
26.57	26.5625	26.57	1072			26.57	1894.5
26.5904	26.625	26.5904	1006			26.5904	1844.5
26.6108	24.9062	26.6108	1106			26.6108	1877.5
26.6312	26.625	26.6312	1020			26.6312	1892
26.6515	27.3125	26.6515	1033			26.6515	1909.5
26.6719	26.4688	26.6719	1004			26.6719	1910.5
26.6923	25.9375	26.6923	1032			26.6923	1869.5
26.7127	26.3438	26.7127	1004			26.7127	1922.5
26.7331	26.8438	26.7331	1063			26.7331	1864.5
26.7535	28.2812	26.7535	1014			26.7535	1878.5
26.7738	25.875	26.7738	1016			26.7738	1877.5
26.7942	26.0625	26.7942	947			26.7942	1905
26.8146	25.0312	26.8146	994			26.8146	1884.5
26.835	26.2188	26.835	963			26.835	1878
26.8554	26.4375	26.8554	1013			26.8554	1874.5
26.8757	25.0938	26.8757	950			26.8757	1883.5
26.8961	25.5	26.8961	972			26.8961	1861
26.9165	26.2812	26.9165	1006			26.9165	1875
26.9369	25.1562	26.9369	1026			26.9369	1825.5
26.9573	23.5312	26.9573	959			26.9573	1848
26.9777	26.0312	26.9777	996			26.9777	1851.5
26.998	26.25	26.998	1008			26.998	1861
27.0184	24.8438	27.0184	949			27.0184	1888.5
27.0388	25.0625	27.0388	900			27.0388	1849.5
27.0592	24.3125	27.0592	971			27.0592	1852
27.0796	23.5938	27.0796	979			27.0796	1827
27.0999	25.3438	27.0999	1013			27.0999	1815
27.1203	28.4062	27.1203	1011			27.1203	1840.5
27.1407	24.4062	27.1407	1020			27.1407	1835
27.1611	24.6562	27.1611	918			27.1611	1844
27.1815	25.375	27.1815	981			27.1815	1849
27.2018	26.125	27.2018	941			27.2018	1884
27.2222	25.375	27.2222	970			27.2222	1817.5
27.2426	25.7812	27.2426	962			27.2426	1849
27.263	25.4062	27.263	970			27.263	1811.5
27.2834	25.2188	27.2834	990			27.2834	1834.5
27.3038	24.125	27.3038	950			27.3038	1800
27.3241	25	27.3241	953			27.3241	1789
27.3445	24.8125	27.3445	971			27.3445	1841.5
27.3649	25.0625	27.3649	968			27.3649	1805
27.3853	23.8125	27.3853	1010			27.3853	1767.5
27.4057	25.5	27.4057	930			27.4057	1833.5
27.426	25.8438	27.426	923			27.426	1838.5
27.4464	24.2812	27.4464	926			27.4464	1779.5
27.4668	26.9688	27.4668	923			27.4668	1798
27.4872	24.875	27.4872	914			27.4872	1785.5
27.5076	26.0312	27.5076	900			27.5076	1804
27.5279	24.375	27.5279	923			27.5279	1824.5
27.5483	27.9375	27.5483	948			27.5483	1797
27.5687	24.4688	27.5687	913			27.5687	1796
27.5891	25.8438	27.5891	915			27.5891	1814
27.6095	25.375	27.6095	876			27.6095	1802.5
27.6299	24.75	27.6299	915			27.6299	1742.5
27.6502	24.8125	27.6502	937			27.6502	1775.5
27.6706	24.6562	27.6706	878			27.6706	1764
27.691	25.375	27.691	829			27.691	1762.5
27.7114	25.0625	27.7114	857			27.7114	1754
27.7318	25.4375	27.7318	878			27.7318	1770
27.7521	26.5625	27.7521	896			27.7521	1746.5
27.7725	24.5625	27.7725	870			27.7725	1788.5
27.7929	24.2812	27.7929	878			27.7929	1768.5
27.8133	23.625	27.8133	900			27.8133	1767.5
27.8337	25.0938	27.8337	851			27.8337	1774
27.854	25.8438	27.854	824			27.854	1791
27.8744	23.875	27.8744	863			27.8744	1740
27.8948	26.2812	27.8948	877			27.8948	1773
27.9152	25.375	27.9152	796			27.9152	1706
27.9356	24.625	27.9356	889			27.9356	1721.5
27.956	24.1875	27.956	906			27.956	1733
27.9763	25.7812	27.9763	859			27.9763	1750.5
27.9967	24.8438	27.9967	816			27.9967	1710.5
28.0171	25.6875	28.0171	831			28.0171	1741.5
28.0375	24.125	28.0375	839			28.0375	1751.5
28.0579	24.9375	28.0579	872			28.0579	1708
28.0782	24.25	28.0782	845			28.0782	1740.5
28.0986	24.9688	28.0986	839			28.0986	1699
28.119	24.125	28.119	815			28.119	1686.5
28.1394	24.8125	28.1394	833			28.1394	1725
28.1598	23.7188	28.1598	821			28.1598	1711
28.1801	25.9688	28.1801	819			28.1801	1725.5
28.2005	25.125	28.2005	819			28.2005	1706.5
28.2209	24.9062	28.2209	802			28.2209	1720
28.2413	25.9688	28.2413	769			28.2413	1722
28.2617	24.7188	28.2617	828			28.2617	1701
28.2821	25.125	28.2821	761			28.2821	1711.5
28.3024	24.5625	28.3024	798			28.3024	1728.5
28.3228	24.2812	28.3228	811			28.3228	1678
28.3432	24.75	28.3432	799			28.3432	1676
28.3636	24.375	28.3636	781			28.3636	1703
28.384	24.5	28.384	789			28.384	1700.5
28.4043	24.2188	28.4043	787			28.4043	1720
28.4247	25.6562	28.4247	750			28.4247	1699
28.4451	25.9062	28.4451	758			28.4451	1678
28.4655	23.8438	28.4655	793			28.4655	1642
28.4859	27	28.4859	779			28.4859	1694.5
28.5063	24.125	28.5063	770			28.5063	1669
28.5266	25.5938	28.5266	831			28.5266	1666.5
28.547	24.9688	28.547	757			28.547	1668
28.5674	25.5	28.5674	753			28.5674	1663.5
28.5878	23.9062	28.5878	776			28.5878	1645
28.6081	25.0625	28.6081	751			28.6081	1680
28.6285	24.25	28.6285	779			28.6285	1657
28.6489	23.5938	28.6489	740			28.6489	1651.5
28.6693	25.0938	28.6693	767			28.6693	1649.5
28.6897	24.625	28.6897	698			28.6897	1639
28.7101	24.0938	28.7101	717			28.7101	1662.5
28.7304	23.125	28.7304	725			28.7304	1638.5
28.7508	25.0938	28.7508	750			28.7508	1635
28.7712	23.8438	28.7712	769			28.7712	1642
28.7916	24.625	28.7916	727			28.7916	1633
28.812	27.4688	28.812	700			28.812	1655.5
28.8324	24.4062	28.8324	762			28.8324	1626.5
28.8527	25.6875	28.8527	755			28.8527	1603
28.8731	25.5938	28.8731	698			28.8731	1640
28.8935	22.75	28.8935	726			28.8935	1628.5
28.9139	23.9062	28.9139	735			28.9139	1616
28.9342	25.1875	28.9342	750			28.9342	1627.5
28.9546	23.25	28.9546	712			28.9546	1609.5
28.975	24.4375	28.975	716			28.975	1636.5
28.9954	25.5	28.9954	702			28.9954	1584.5
29.0158	25.125	29.0158	720			29.0158	1651.5
29.0362	25.0312	29.0362	666			29.0362	1632.5
29.0565	24.75	29.0565	665			29.0565	1614
29.0769	24.8438	29.0769	725			29.0769	1616
29.0973	25.9375	29.0973	738			29.0973	1610
29.1177	24.6562	29.1177	705			29.1177	1590
29.1381	25.25	29.1381	678			29.1381	1606.5
29.1584	24.9375	29.1584	687			29.1584	1601.5
29.1788	24.6875	29.1788	691			29.1788	1601.5
29.1992	24.375	29.1992	670			29.1992	1611
29.2196	24.0938	29.2196	701			29.2196	1582.5
29.24	24.125	29.24	697			29.24	1599.5
29.2604	23.6875	29.2604	666			29.2604	1597.5
29.2807	24.4375	29.2807	704			29.2807	1573
29.3011	22.6875	29.3011	626			29.3011	1591.5
29.3215	26.2812	29.3215	648			29.3215	1576
29.3419	25.9375	29.3419	719			29.3419	1575.5
29.3623	25.5938	29.3623	650			29.3623	1603
29.3826	25.9688	29.3826	647			29.3826	1579.5
29.403	25.5312	29.403	660			29.403	1573
29.4234	24.8438	29.4234	635			29.4234	1577
29.4438	25.2188	29.4438	655			29.4438	1597.5
29.4642	23.5	29.4642	678			29.4642	1594
29.4845	25.2188	29.4845	658			29.4845	1569
29.5049	24.5625	29.5049	661			29.5049	1561
29.5253	25.1875	29.5253	640			29.5253	1575.5
29.5457	24.375	29.5457	635			29.5457	1561
29.5661	24.9688	29.5661	669			29.5661	1571
29.5865	23.8125	29.5865	612			29.5865	1551
29.6068	23.4688	29.6068	651			29.6068	1556
29.6272	25.2812	29.6272	613			29.6272	1568
29.6476	24.375	29.6476	664			29.6476	1565.5
29.668	24.5625	29.668	637			29.668	1559
29.6884	24.0625	29.6884	655			29.6884	1542
29.7087	23.3125	29.7087	649			29.7087	1574.5
29.7291	24.1875	29.7291	631			29.7291	1578.5
29.7495	22.5938	29.7495	619			29.7495	1540.5
29.7699	24.4062	29.7699	611			29.7699	1560
29.7903	24.8438	29.7903	678			29.7903	1543
29.8106	22.9062	29.8106	631			29.8106	1566.5
29.831	25.3438	29.831	621			29.831	1553
29.8514	24.125	29.8514	608			29.8514	1578.5
29.8718	25.5312	29.8718	607			29.8718	1545
29.8922	25.7188	29.8922	598			29.8922	1557.5
29.9126	24.25	29.9126	611			29.9126	1564.5
29.9329	25.0625	29.9329	661			29.9329	1559.5
29.9533	24.2812	29.9533	651			29.9533	1532
29.9737	24.9062	29.9737	626			29.9737	1522.5
29.9941	24.2812	29.9941	656			29.9941	1531.5
30.0145	22.9688	30.0145	592			30.0145	1526
30.0348	24.625	30.0348	592			30.0348	1528
30.0552	25.0312	30.0552	614			30.0552	1518.5
30.0756	26.0312	30.0756	639			30.0756	1511
30.096	23.625	30.096	589			30.096	1537.5
30.1164	24.9375	30.1164	577			30.1164	1524.5
30.1367	24.8125	30.1367	589			30.1367	1541
30.1571	24	30.1571	609			30.1571	1528
30.1775	25.4375	30.1775	579			30.1775	1548
30.1979	25.0938	30.1979	650			30.1979	1530.5
30.2183	24.8125	30.2183	572			30.2183	1545
30.2387	23.1875	30.2387	576			30.2387	1531.5
30.259	24.5625	30.259	638			30.259	1536.5
30.2794	25.0625	30.2794	635			30.2794	1539
30.2998	22.8438	30.2998	606			30.2998	1508.5
30.3202	21.9375	30.3202	564			30.3202	1517
30.3406	23.75	30.3406	573			30.3406	1508
30.3609	23.5938	30.3609	577			30.3609	1524.5
30.3813	24.6562	30.3813	571			30.3813	1545.5
30.4017	25.5	30.4017	631			30.4017	1531
30.4221	23.0938	30.4221	613			30.4221	1507
30.4425	23.7188	30.4425	570			30.4425	1511
30.4628	25.1875	30.4628	614			30.4628	1551.5
30.4832	23.375	30.4832	569			30.4832	1517.5
30.5036	24	30.5036	607			30.5036	1546
30.524	23.625	30.524	589			30.524	1489
30.5444	23.8125	30.5444	586			30.5444	1500.5
30.5648	24.5625	30.5648	594			30.5648	1505.5
30.5851	23.875	30.5851	594			30.5851	1526.5
30.6055	23	30.6055	583			30.6055	1525.5
30.6259	24.2812	30.6259	635			30.6259	1511
30.6463	24.2812	30.6463	598			30.6463	1498
30.6667	24.5	30.6667	566			30.6667	1531.5
30.687	23.6875	30.687	624			30.687	1508
30.7074	24	30.7074	532			30.7074	1496.5
30.7278	23.1562	30.7278	550			30.7278	1508
30.7482	24.375	30.7482	617			30.7482	1503
30.7686	23.9375	30.7686	538			30.7686	1484.5
30.789	24.9062	30.789	541			30.789	1490.5
30.8093	23.625	30.8093	575			30.8093	1489.5
30.8297	24.875	30.8297	587			30.8297	1486
30.8501	24.375	30.8501	552			30.8501	1491.5
30.8705	24.75	30.8705	555			30.8705	1483
30.8909	24.2812	30.8909	580			30.8909	1496.5
30.9112	23.7812	30.9112	565			30.9112	1500
30.9316	25.3125	30.9316	573			30.9316	1502.5
30.952	24.75	30.952	587			30.952	1488
30.9724	23.125	30.9724	589			30.9724	1483
30.9928	24.9062	30.9928	559			30.9928	1525
31.0131	24.8125	31.0131	565			31.0131	1503.5
31.0335	25.5	31.0335	541			31.0335	1503
31.0539	24.2812	31.0539	542			31.0539	1521.5
31.0743	23.3125	31.0743	581			31.0743	1480
31.0947	24.4062	31.0947	568			31.0947	1500
31.1151	23.625	31.1151	532			31.1151	1495.5
31.1354	24.4375	31.1354	578			31.1354	1473
31.1558	24.0312	31.1558	577			31.1558	1471.5
31.1762	24.5312	31.1762	552			31.1762	1472
31.1966	24.6562	31.1966	562			31.1966	1487
31.217	24.2188	31.217	538			31.217	1490.5
31.2373	23.5312	31.2373	604			31.2373	1479.5
31.2577	22.7188	31.2577	555			31.2577	1489
31.2781	24.5312	31.2781	567			31.2781	1481
31.2985	24.9062	31.2985	553			31.2985	1471.5
31.3189	23.4062	31.3189	516			31.3189	1462.5
31.3392	24.1562	31.3392	567			31.3392	1476
31.3596	23.75	31.3596	591			31.3596	1491
31.38	23.5625	31.38	520			31.38	1476
31.4004	24.7188	31.4004	534			31.4004	1486
31.4208	24.9062	31.4208	544			31.4208	1483
31.4412	23.5	31.4412	496			31.4412	1497
31.4615	24.5	31.4615	587			31.4615	1484.5
31.4819	23.0938	31.4819	558			31.4819	1463.5
31.5023	25.2812	31.5023	542			31.5023	1481.5
31.5227	25.375	31.5227	513			31.5227	1459.5
31.5431	24.3438	31.5431	526			31.5431	1508.5
31.5634	23.6875	31.5634	529			31.5634	1462
31.5838	25.0938	31.5838	557			31.5838	1464.5
31.6042	25.3438	31.6042	528			31.6042	1471.5
31.6246	23.0625	31.6246	558			31.6246	1459
31.645	24.6875	31.645	540			31.645	1471
31.6654	23.2812	31.6654	514			31.6654	1482.5
31.6857	22.875	31.6857	574			31.6857	1467
31.7061	23.3438	31.7061	528			31.7061	1473.5
31.7265	23.0312	31.7265	545			31.7265	1492.5
31.7469	22.8438	31.7469	518			31.7469	1474.5
31.7673	25.0625	31.7673	562			31.7673	1469.5
31.7876	25.6562	31.7876	560			31.7876	1432.5
31.808	23.75	31.808	541			31.808	1461.5
31.8284	24.25	31.8284	550			31.8284	1436
31.8488	24.2812	31.8488	513			31.8488	1453
31.8692	25.0312	31.8692	510			31.8692	1463.5
31.8895	23.8125	31.8895	525			31.8895	1450.5
31.9099	22.7188	31.9099	530			31.9099	1455
31.9303	24.4688	31.9303	528			31.9303	1446.5
31.9507	24.1875	31.9507	520			31.9507	1467
31.9711	24.9062	31.9711	548			31.9711	1453.5
31.9915	23.8438	31.9915	522			31.9915	1471.5
32.0118	24.125	32.0118	506			32.0118	1453.5
32.0322	24.0938	32.0322	483			32.0322	1453
32.0526	21.1875	32.0526	485			32.0526	1484.5
32.073	23.8438	32.073	478			32.073	1457.5
32.0934	24.5312	32.0934	559			32.0934	1451.5
32.1137	25.5	32.1137	531			32.1137	1429
32.1341	23.4062	32.1341	506			32.1341	1440.5
32.1545	24.2812	32.1545	499			32.1545	1469.5
32.1749	24.1562	32.1749	518			32.1749	1483.5
32.1953	24.6875	32.1953	504			32.1953	1456
32.2156	22	32.2156	514			32.2156	1455
32.236	24.2188	32.236	537			32.236	1454
32.2564	23.25	32.2564	528			32.2564	1463
32.2768	23.1875	32.2768	516			32.2768	1443.5
32.2972	25.3125	32.2972	505			32.2972	1446
32.3175	23	32.3175	512			32.3175	1427.5
32.3379	24.8438	32.3379	485			32.3379	1431
32.3583	22.5	32.3583	539			32.3583	1435.5
32.3787	23.2188	32.3787	517			32.3787	1438.5
32.3991	23.7812	32.3991	516			32.3991	1444
32.4195	24.8125	32.4195	519			32.4195	1446.5
32.4398	22.875	32.4398	475			32.4398	1412.5
32.4602	24.0312	32.4602	522			32.4602	1430
32.4806	22.8125	32.4806	481			32.4806	1464
32.501	23.3438	32.501	466			32.501	1434
32.5214	24.5625	32.5214	497			32.5214	1415.5
32.5418	25.875	32.5418	553			32.5418	1443.5
32.5621	23.5312	32.5621	491			32.5621	1484
32.5825	23.375	32.5825	490			32.5825	1433.5
32.6029	24	32.6029	515			32.6029	1441
32.6233	23.9062	32.6233	477			32.6233	1446
32.6437	23.7812	32.6437	458			32.6437	1432
32.664	24.375	32.664	482			32.664	1426.5
32.6844	23.0625	32.6844	497			32.6844	1408
32.7048	23.2812	32.7048	459			32.7048	1426.5
32.7252	24.25	32.7252	486			32.7252	1431
32.7456	24.25	32.7456	524			32.7456	1441
32.7659	24.3125	32.7659	504			32.7659	1430.5
32.7863	23.3438	32.7863	544			32.7863	1454.5
32.8067	23.9062	32.8067	501			32.8067	1417.5
32.8271	24.0938	32.8271	481			32.8271	1447.5
32.8475	23.75	32.8475	501			32.8475	1416
32.8678	24.25	32.8678	469			32.8678	1436.5
32.8882	24.9375	32.8882	484			32.8882	1436.5
32.9086	22.1875	32.9086	480			32.9086	1450
32.929	22.8125	32.929	486			32.929	1426
32.9494	22.0312	32.9494	435			32.9494	1428.5
32.9698	24	32.9698	485			32.9698	1444.5
32.9901	23.8125	32.9901	498			32.9901	1427.5
33.0105	23.4062	33.0105	455			33.0105	1414.5
33.0309	23.1875	33.0309	489			33.0309	1413
33.0513	23.3125	33.0513	473			33.0513	1451
33.0717	23.4375	33.0717	491			33.0717	1426
33.0921	23.75	33.0921	462			33.0921	1428
33.1124	23.2812	33.1124	443			33.1124	1459
33.1328	22.2188	33.1328	513			33.1328	1449
33.1532	23.75	33.1532	502			33.1532	1420.5
33.1736	23.0312	33.1736	476			33.1736	1421
33.194	23.4688	33.194	457			33.194	1433.5
33.2143	24.7812	33.2143	433			33.2143	1408.5
33.2347	25.4062	33.2347	516			33.2347	1414.5
33.2551	25.375	33.2551	497			33.2551	1435
33.2755	24.4688	33.2755	447			33.2755	1424
33.2959	23.25	33.2959	502			33.2959	1412
33.3162	22.25	33.3162	491			33.3162	1432.5
33.3366	22.1562	33.3366	481			33.3366	1427.5
33.357	24.5	33.357	463			33.357	1427
33.3774	23.4375	33.3774	503			33.3774	1415
33.3978	22.2812	33.3978	488			33.3978	1425
33.4181	22.5312	33.4181	467			33.4181	1429
33.4385	24.2188	33.4385	455			33.4385	1416
33.4589	23.9688	33.4589	482			33.4589	1411.5
33.4793	23.3438	33.4793	484			33.4793	1425
33.4997	24.5312	33.4997	459			33.4997	1398
33.52	23.3125	33.52	493			33.52	1434
33.5404	23.4062	33.5404	440			33.5404	1393.5
33.5608	21.9375	33.5608	464			33.5608	1403
33.5812	23.9062	33.5812	479			33.5812	1437.5
33.6016	23.0312	33.6016	473			33.6016	1427
33.622	23.1562	33.622	452			33.622	1413
33.6423	25.0938	33.6423	458			33.6423	1415.5
33.6627	25	33.6627	425			33.6627	1411
33.6831	23.2188	33.6831	496			33.6831	1413
33.7035	23.4375	33.7035	490			33.7035	1429.5
33.7239	23.6875	33.7239	447			33.7239	1401
33.7443	22.7812	33.7443	437			33.7443	1426
33.7646	25.375	33.7646	449			33.7646	1402.5
33.785	23	33.785	465			33.785	1429.5
33.8054	23.0625	33.8054	438			33.8054	1408
33.8258	23.6562	33.8258	440			33.8258	1399.5
33.8462	22.9062	33.8462	426			33.8462	1381.5
33.8665	23.2188	33.8665	460			33.8665	1408.5
33.8869	23.5	33.8869	483			33.8869	1422
33.9073	23.6562	33.9073	430			33.9073	1380.5
33.9277	23.625	33.9277	470			33.9277	1414.5
33.9481	23.2812	33.9481	458			33.9481	1404
33.9684	21.4062	33.9684	476			33.9684	1428
33.9888	23.75	33.9888	453			33.9888	1403.5
34.0092	21.6875	34.0092	431			34.0092	1404.5
34.0296	25.1875	34.0296	446			34.0296	1406
34.05	23.4375	34.05	492			34.05	1392
34.0703	22.25	34.0703	489			34.0703	1404.5
34.0907	25.375	34.0907	473			34.0907	1399
34.1111	24.5	34.1111	444			34.1111	1412.5
34.1315	22.375	34.1315	488			34.1315	1402.5
34.1519	23.75	34.1519	454			34.1519	1428
34.1723	22.9688	34.1723	496			34.1723	1406
34.1926	22.3125	34.1926	478			34.1926	1400.5
34.213	24.125	34.213	466			34.213	1396
34.2334	24.4375	34.2334	446			34.2334	1380.5
34.2538	22.375	34.2538	463			34.2538	1406
34.2742	23.875	34.2742	467			34.2742	1401.5
34.2945	23.25	34.2945	490			34.2945	1407.5
34.3149	22.1562	34.3149	469			34.3149	1404
34.3353	23.625	34.3353	477			34.3353	1406
34.3557	24.2812	34.3557	457			34.3557	1428.5
34.3761	25.0625	34.3761	442			34.3761	1400
34.3965	25.2812	34.3965	449			34.3965	1392
34.4168	23.875	34.4168	442			34.4168	1384.5
34.4372	22.1875	34.4372	424			34.4372	1413
34.4576	23.5312	34.4576	454			34.4576	1393.5
34.478	22.25	34.478	459			34.478	1367
34.4984	23.4375	34.4984	457			34.4984	1416.5
34.5187	23.1875	34.5187	419			34.5187	1387.5
34.5391	24.0312	34.5391	472			34.5391	1384.5
34.5595	25.2188	34.5595	420			34.5595	1381
34.5799	23	34.5799	466			34.5799	1385
34.6003	25.125	34.6003	437			34.6003	1393.5
34.6206	24.0312	34.6206	436			34.6206	1386
34.641	24.9688	34.641	450			34.641	1415
34.6614	22.6562	34.6614	415			34.6614	1392.5
34.6818	23.625	34.6818	420			34.6818	1394
34.7022	22.8438	34.7022	449			34.7022	1403.5
34.7225	24.125	34.7225	451			34.7225	1398.5
34.7429	23.7812	34.7429	466			34.7429	1396.5
34.7633	23.6875	34.7633	475			34.7633	1376
34.7837	23.5625	34.7837	449			34.7837	1381
34.8041	22.5312	34.8041	430			34.8041	1396.5
34.8245	23.9062	34.8245	443			34.8245	1379.5
34.8448	24.0625	34.8448	422			34.8448	1380.5
34.8652	23.8125	34.8652	449			34.8652	1385.5
34.8856	22.8125	34.8856	410			34.8856	1372.5
34.906	23.875	34.906	405			34.906	1389.5
34.9264	22.7188	34.9264	418			34.9264	1394.5
34.9468	22.8438	34.9468	440			34.9468	1377
34.9671	24.125	34.9671	468			34.9671	1420
34.9875	25.6562	34.9875	441			34.9875	1385
35.0079	24.4375	35.0079	416			35.0079	1386
35.0283	24.3438	35.0283	394			35.0283	1377
35.0487	24.4062	35.0487	418			35.0487	1399
35.069	24.6562	35.069	455			35.069	1386.5
35.0894	22.875	35.0894	467			35.0894	1393
35.1098	22.5312	35.1098	442			35.1098	1405.5
35.1302	23.625	35.1302	410			35.1302	1366
35.1506	23.1562	35.1506	442			35.1506	1396
35.1709	24.8125	35.1709	428			35.1709	1374.5
35.1913	24.1875	35.1913	412			35.1913	1400.5
35.2117	22	35.2117	444			35.2117	1388
35.2321	23.7188	35.2321	423			35.2321	1415
35.2525	23.9688	35.2525	403			35.2525	1390
35.2728	23.7188	35.2728	427			35.2728	1378.5
35.2932	23.125	35.2932	413			35.2932	1388
35.3136	23.0938	35.3136	415			35.3136	1376
35.334	23.9062	35.334	427			35.334	1373
35.3544	23	35.3544	418			35.3544	1406
35.3748	24.2188	35.3748	433			35.3748	1392.5
35.3951	22.4062	35.3951	418			35.3951	1359.5
35.4155	23.9375	35.4155	367			35.4155	1359
35.4359	24.0312	35.4359	466			35.4359	1381.5
35.4563	25.0938	35.4563	438			35.4563	1382
35.4767	23.5938	35.4767	454			35.4767	1372.5
35.497	21.1562	35.497	427			35.497	1397.5
35.5174	23.5312	35.5174	399			35.5174	1368
35.5378	22.2188	35.5378	459			35.5378	1383.5
35.5582	22.875	35.5582	437			35.5582	1363
35.5786	24	35.5786	466			35.5786	1385
35.599	24.0312	35.599	430			35.599	1387
35.6193	24.4375	35.6193	392			35.6193	1366
35.6397	23.5	35.6397	433			35.6397	1350
35.6601	23.7188	35.6601	457			35.6601	1373
35.6805	22.6562	35.6805	435			35.6805	1395
35.7009	23.9375	35.7009	404			35.7009	1365
35.7212	25.8125	35.7212	428			35.7212	1385
35.7416	23.8125	35.7416	418			35.7416	1364.5
35.762	24.4375	35.762	450			35.762	1396
35.7824	22.5625	35.7824	431			35.7824	1395
35.8028	22.875	35.8028	398			35.8028	1384
35.8231	22.4375	35.8231	435			35.8231	1364.5
35.8435	24.8125	35.8435	404			35.8435	1379
35.8639	23.25	35.8639	432			35.8639	1360
35.8843	23.9375	35.8843	400			35.8843	1367.5
35.9047	24.3125	35.9047	427			35.9047	1363.5
35.925	23.125	35.925	406			35.925	1379.5
35.9454	23.5312	35.9454	386			35.9454	1400.5
35.9658	22.6875	35.9658	413			35.9658	1383
35.9862	22.0938	35.9862	404			35.9862	1368.5
36.0066	24.7188	36.0066	436			36.0066	1348
36.027	21.875	36.027	408			36.027	1391
36.0473	22.4375	36.0473	430			36.0473	1344
36.0677	23.4375	36.0677	428			36.0677	1369.5
36.0881	23.4688	36.0881	414			36.0881	1370
36.1085	24.2188	36.1085	435			36.1085	1359.5
36.1289	23.3438	36.1289	410			36.1289	1351.5
36.1493	22.625	36.1493	422			36.1493	1358.5
36.1696	24.375	36.1696	415			36.1696	1359
36.19	23.5938	36.19	375			36.19	1377
36.2104	22.9688	36.2104	391			36.2104	1355.5
36.2308	24.7188	36.2308	420			36.2308	1368.5
36.2512	22.5938	36.2512	377			36.2512	1379
36.2715	24.1875	36.2715	400			36.2715	1357
36.2919	22.0625	36.2919	385			36.2919	1379.5
36.3123	23.9688	36.3123	438			36.3123	1359
36.3327	22.4375	36.3327	394			36.3327	1353.5
36.3531	22.5	36.3531	389			36.3531	1359
36.3734	21.2812	36.3734	428			36.3734	1362.5
36.3938	22.9062	36.3938	434			36.3938	1362
36.4142	23.7188	36.4142	407			36.4142	1346
36.4346	24.0938	36.4346	388			36.4346	1371
36.455	25.0938	36.455	403			36.455	1366
36.4753	22.875	36.4753	408			36.4753	1363
36.4957	23.4688	36.4957	408			36.4957	1347.5
36.5161	24.125	36.5161	419			36.5161	1368
36.5365	24.4375	36.5365	410			36.5365	1355.5
36.5569	23.5938	36.5569	383			36.5569	1357.5
36.5772	22.5625	36.5772	382			36.5772	1365
36.5976	24.0625	36.5976	396			36.5976	1378
36.618	22.1875	36.618	401			36.618	1359
36.6384	23.1562	36.6384	402			36.6384	1369
36.6588	23.9375	36.6588	393			36.6588	1359.5
36.6792	23.4688	36.6792	393			36.6792	1353.5
36.6995	23.2188	36.6995	365			36.6995	1354
36.7199	22.9062	36.7199	414			36.7199	1357.5
36.7403	23.6562	36.7403	406			36.7403	1372
36.7607	23.25	36.7607	414			36.7607	1354
36.7811	22.5625	36.7811	376			36.7811	1358
36.8015	22.6875	36.8015	383			36.8015	1359
36.8218	22.6875	36.8218	393			36.8218	1361
36.8422	23.2188	36.8422	410			36.8422	1341
36.8626	23.9375	36.8626	393			36.8626	1349.5
36.883	23.5312	36.883	428			36.883	1346
36.9034	22.7812	36.9034	397			36.9034	1357
36.9237	22.875	36.9237	375			36.9237	1345
36.9441	22.5	36.9441	417			36.9441	1352
36.9645	22.9375	36.9645	417			36.9645	1348.5
36.9849	23.6875	36.9849	420			36.9849	1372
37.0053	23.25	37.0053	409			37.0053	1360
37.0256	24.7188	37.0256	390			37.0256	1361.5
37.046	23.1562	37.046	382			37.046	1361.5
37.0664	23.8125	37.0664	396			37.0664	1351
37.0868	24.4688	37.0868	403			37.0868	1338.5
37.1072	23.7812	37.1072	405			37.1072	1354
37.1275	23.0938	37.1275	393			37.1275	1344
37.1479	25.2812	37.1479	379			37.1479	1337
37.1683	23.5625	37.1683	396			37.1683	1365.5
37.1887	22.9688	37.1887	397			37.1887	1354.5
37.2091	24.4375	37.2091	397			37.2091	1358.5
37.2295	23.2812	37.2295	406			37.2295	1370.5
37.2498	24.9375	37.2498	380			37.2498	1338
37.2702	23.1875	37.2702	374			37.2702	1334
37.2906	22.4062	37.2906	421			37.2906	1358
37.311	22.8125	37.311	368			37.311	1351.5
37.3314	24.2188	37.3314	425			37.3314	1339
37.3517	24.7188	37.3517	431			37.3517	1346
37.3721	22.3125	37.3721	419			37.3721	1340
37.3925	23.7812	37.3925	370			37.3925	1343
37.4129	22.125	37.4129	390			37.4129	1335.5
37.4333	22.1875	37.4333	372			37.4333	1335
37.4537	25.1562	37.4537	435			37.4537	1361.5
37.474	23.0312	37.474	411			37.474	1357
37.4944	22	37.4944	392			37.4944	1351.5
37.5148	23.6562	37.5148	398			37.5148	1328
37.5352	23.9375	37.5352	410			37.5352	1354
37.5556	23.25	37.5556	433			37.5556	1383
37.5759	22.6562	37.5759	354			37.5759	1347.5
37.5963	23.5	37.5963	401			37.5963	1344
37.6167	23.625	37.6167	383			37.6167	1326.5
37.6371	22.6875	37.6371	398			37.6371	1360.5
37.6575	22.0938	37.6575	376			37.6575	1334
37.6778	24.6562	37.6778	390			37.6778	1341
37.6982	24.6562	37.6982	384			37.6982	1336.5
37.7186	22.125	37.7186	398			37.7186	1346
37.739	23.7188	37.739	435			37.739	1335
37.7594	22.4375	37.7594	407			37.7594	1340
37.7797	21.9688	37.7797	379			37.7797	1341
37.8001	23.625	37.8001	357			37.8001	1341
37.8205	23.25	37.8205	388			37.8205	1350
37.8409	22.875	37.8409	372			37.8409	1323
37.8613	23.3125	37.8613	386			37.8613	1337.5
37.8817	24.6562	37.8817	388			37.8817	1351.5
37.902	23.0312	37.902	382			37.902	1330
37.9224	24.6875	37.9224	369			37.9224	1325
37.9428	22.625	37.9428	399			37.9428	1357
37.9632	23.4062	37.9632	376			37.9632	1354
37.9836	24.6875	37.9836	377			37.9836	1345.5
38.004	24.4062	38.004	410			38.004	1342.5
38.0243	24.7188	38.0243	382			38.0243	1350
38.0447	22.1562	38.0447	359			38.0447	1342
38.0651	22.9375	38.0651	372			38.0651	1332.5
38.0855	24.2812	38.0855	417			38.0855	1338
38.1058	23.0625	38.1058	385			38.1058	1348
38.1262	24.8438	38.1262	379			38.1262	1336.5
38.1466	23.375	38.1466	379			38.1466	1346
38.167	23.0312	38.167	392			38.167	1349.5
38.1874	24.2188	38.1874	383			38.1874	1341.5
38.2078	22.6562	38.2078	413			38.2078	1329
38.2281	22.1875	38.2281	363			38.2281	1340.5
38.2485	23.0312	38.2485	403			38.2485	1348.5
38.2689	23.6562	38.2689	410			38.2689	1339.5
38.2893	22.1875	38.2893	366			38.2893	1321
38.3097	22.375	38.3097	360			38.3097	1323.5
38.33	23.125	38.33	383			38.33	1334
38.3504	21.8438	38.3504	359			38.3504	1333
38.3708	23.625	38.3708	402			38.3708	1318
38.3912	23.7812	38.3912	373			38.3912	1348
38.4116	22.5625	38.4116	406			38.4116	1344
38.432	22.1562	38.432	356			38.432	1333
38.4523	22.4375	38.4523	365			38.4523	1332
38.4727	23.25	38.4727	362			38.4727	1340.5
38.4931	21.5	38.4931	368			38.4931	1335.5
38.5135	23.7812	38.5135	399			38.5135	1327
38.5339	23.5	38.5339	393			38.5339	1335.5
38.5542	23	38.5542	390			38.5542	1333.5
38.5746	23.6875	38.5746	377			38.5746	1341.5
38.595	21.6875	38.595	388			38.595	1361
38.6154	23.1875	38.6154	355			38.6154	1338.5
38.6358	23.1562	38.6358	372			38.6358	1353.5
38.6561	23.75	38.6561	368			38.6561	1340.5
38.6765	24.75	38.6765	382			38.6765	1318
38.6969	23.8125	38.6969	376			38.6969	1346.5
38.7173	24.75	38.7173	399			38.7173	1344.5
38.7377	23.3125	38.7377	380			38.7377	1341.5
38.7581	24.2188	38.7581	350			38.7581	1341
38.7784	24.1562	38.7784	414			38.7784	1353
38.7988	23.4062	38.7988	372			38.7988	1336
38.8192	23.625	38.8192	382			38.8192	1328
38.8396	25.3438	38.8396	418			38.8396	1342
38.86	27.4688	38.86	394			38.86	1328.5
38.8803	28.8125	38.8803	353			38.8803	1334.5
38.9007	30.1562	38.9007	341			38.9007	1334.5
38.9211	30.625	38.9211	408			38.9211	1340.5
38.9415	28.5312	38.9415	367			38.9415	1326
38.9619	26.2188	38.9619	356			38.9619	1327.5
38.9823	25.7812	38.9823	411			38.9823	1344
39.0026	24.6875	39.0026	374			39.0026	1344.5
39.023	24.5	39.023	382			39.023	1316
39.0434	23.6562	39.0434	365			39.0434	1333
39.0638	22.4062	39.0638	380			39.0638	1320.5
39.0842	23.2812	39.0842	373			39.0842	1335.5
39.1045	23.4688	39.1045	370			39.1045	1318
39.1249	22.8125	39.1249	380			39.1249	1336.5
39.1453	23.75	39.1453	376			39.1453	1325
39.1657	24.0312	39.1657	374			39.1657	1329
39.1861	23.625	39.1861	368			39.1861	1338.5
39.2064	23.6562	39.2064	409			39.2064	1314
39.2268	23.8438	39.2268	388			39.2268	1346
39.2472	22.9688	39.2472	382			39.2472	1332
39.2676	23.9062	39.2676	378			39.2676	1334
39.288	24.5938	39.288	360			39.288	1361
39.3083	24.5	39.3083	374			39.3083	1348
39.3287	23.8125	39.3287	372			39.3287	1325.5
39.3491	22.1562	39.3491	354			39.3491	1327
39.3695	23.125	39.3695	384			39.3695	1344
39.3899	23.7812	39.3899	333			39.3899	1341
39.4103	23.5625	39.4103	397			39.4103	1333
39.4306	24.0312	39.4306	370			39.4306	1337
39.451	22.125	39.451	344			39.451	1338
39.4714	23.1875	39.4714	411			39.4714	1344
39.4918	21.9375	39.4918	386			39.4918	1362
39.5122	23	39.5122	389			39.5122	1328
39.5326	22.8125	39.5326	365			39.5326	1327
39.5529	21.8125	39.5529	364			39.5529	1342
39.5733	24.125	39.5733	377			39.5733	1320
39.5937	23.4688	39.5937	384			39.5937	1332.5
39.6141	22.4375	39.6141	358			39.6141	1320.5
39.6345	24.125	39.6345	365			39.6345	1343
39.6548	23.8438	39.6548	367			39.6548	1319
39.6752	23.125	39.6752	399			39.6752	1336
39.6956	23.8438	39.6956	354			39.6956	1333.5
39.716	23.5312	39.716	362			39.716	1350.5
39.7364	23.875	39.7364	356			39.7364	1342
39.7567	22.25	39.7567	359			39.7567	1338
39.7771	22.9688	39.7771	390			39.7771	1337.5
39.7975	23.0625	39.7975	405			39.7975	1326
39.8179	22.3125	39.8179	374			39.8179	1334.5
39.8383	23.6562	39.8383	359			39.8383	1342.5
39.8586	23.375	39.8586	392			39.8586	1362
39.879	23.9062	39.879	393			39.879	1358
39.8994	24.75	39.8994	351			39.8994	1337
39.9198	22.6875	39.9198	410			39.9198	1339
39.9402	23.8438	39.9402	368			39.9402	1331.5
39.9606	24.125	39.9606	345			39.9606	1328.5
39.9809	23.0625	39.9809	391			39.9809	1345
40.0013	23.3125	40.0013	367			40.0013	1323.5
40.0217	24.4375	40.0217	348			40.0217	1317.5
40.0421	23.4688	40.0421	378			40.0421	1317
40.0625	21.75	40.0625	361			40.0625	1337
40.0828	21.25	40.0828	364			40.0828	1336.5
40.1032	23.6875	40.1032	374			40.1032	1347
40.1236	23.75	40.1236	372			40.1236	1337
40.144	24.3125	40.144	362			40.144	1331.5
40.1644	22.0625	40.1644	384			40.1644	1317
40.1848	25.1875	40.1848	405			40.1848	1320.5
40.2051	24.8438	40.2051	412			40.2051	1324.5
40.2255	26.0312	40.2255	374			40.2255	1332
40.2459	24.625	40.2459	345			40.2459	1347
40.2663	23.5312	40.2663	418			40.2663	1319.5
40.2867	25.7188	40.2867	375			40.2867	1315
40.307	23.8438	40.307	384			40.307	1335.5
40.3274	24.125	40.3274	384			40.3274	1342
40.3478	24.7188	40.3478	430			40.3478	1338.5
40.3682	23.3125	40.3682	378			40.3682	1325
40.3886	23.9062	40.3886	377			40.3886	1332
40.4089	21.75	40.4089	373			40.4089	1325.5
40.4293	22	40.4293	373			40.4293	1320.5
40.4497	23.8125	40.4497	363			40.4497	1349
40.4701	22.5938	40.4701	338			40.4701	1337.5
40.4905	23.7188	40.4905	356			40.4905	1331.5
40.5108	25.5312	40.5108	373			40.5108	1334.5
40.5312	23.4375	40.5312	412			40.5312	1346.5
40.5516	24.625	40.5516	372			40.5516	1342
40.572	22.9688	40.572	349			40.572	1344
40.5924	23.875	40.5924	376			40.5924	1339.5
40.6128	22.8438	40.6128	375			40.6128	1336.5
40.6331	22.7188	40.6331	324			40.6331	1320.5
40.6535	24.3125	40.6535	368			40.6535	1347
40.6739	23.6875	40.6739	377			40.6739	1337.5
40.6943	24.3125	40.6943	376			40.6943	1331
40.7147	23.1875	40.7147	364			40.7147	1336
40.7351	22.6562	40.7351	390			40.7351	1341.5
40.7554	23	40.7554	419			40.7554	1337
40.7758	24.4375	40.7758	374			40.7758	1347
40.7962	23.7188	40.7962	362			40.7962	1341
40.8166	22.125	40.8166	359			40.8166	1335
40.837	23.75	40.837	358			40.837	1335
40.8573	24.4062	40.8573	372			40.8573	1359
40.8777	24.0938	40.8777	354			40.8777	1345
40.8981	23.2188	40.8981	397			40.8981	1334
40.9185	22.3125	40.9185	370			40.9185	1334
40.9389	22.5312	40.9389	347			40.9389	1337
40.9592	23.0938	40.9592	380			40.9592	1322.5
40.9796	23.5	40.9796	375			40.9796	1343.5
41	23.5938	41	377			41	1331.5
41.0204	23.0625	41.0204	380			41.0204	1340
41.0408	23.5	41.0408	374			41.0408	1328.5
41.0611	23.5938	41.0611	399			41.0611	1333.5
41.0815	23.25	41.0815	374			41.0815	1335.5
41.1019	24.5312	41.1019	364			41.1019	1371
41.1223	23.25	41.1223	370			41.1223	1346.5
41.1427	25.8125	41.1427	404			41.1427	1349
41.163	24.5312	41.163	378			41.163	1336
41.1834	24.7188	41.1834	366			41.1834	1361
41.2038	22.6875	41.2038	379			41.2038	1325
41.2242	24.125	41.2242	371			41.2242	1330.5
41.2446	25.0938	41.2446	343			41.2446	1317.5
41.265	21.8125	41.265	402			41.265	1339
41.2853	23.7188	41.2853	375			41.2853	1339.5
41.3057	24.0312	41.3057	365			41.3057	1332
41.3261	24.6562	41.3261	361			41.3261	1353.5
41.3465	26.4688	41.3465	383			41.3465	1358
41.3669	25.7188	41.3669	378			41.3669	1348.5
41.3873	24.75	41.3873	389			41.3873	1346.5
41.4076	25.0938	41.4076	361			41.4076	1343
41.428	24.3438	41.428	394			41.428	1334.5
41.4484	23.9375	41.4484	380			41.4484	1345.5
41.4688	23.1562	41.4688	388			41.4688	1331.5
41.4892	24.125	41.4892	408			41.4892	1322
41.5095	24.5938	41.5095	348			41.5095	1319
41.5299	24.4688	41.5299	372			41.5299	1335.5
41.5503	24.5625	41.5503	377			41.5503	1334.5
41.5707	23.625	41.5707	380			41.5707	1360.5
41.5911	26.0625	41.5911	387			41.5911	1339
41.6114	24.6875	41.6114	334			41.6114	1306.5
41.6318	23.0625	41.6318	410			41.6318	1358.5
41.6522	24.375	41.6522	340			41.6522	1360.5
41.6726	26.375	41.6726	365			41.6726	1337
41.693	25.8438	41.693	367			41.693	1342
41.7133	27.5625	41.7133	385			41.7133	1317
41.7337	27.5312	41.7337	365			41.7337	1336
41.7541	26.2812	41.7541	428			41.7541	1333
41.7745	24.875	41.7745	374			41.7745	1328
41.7949	25.4375	41.7949	376			41.7949	1320
41.8153	26.375	41.8153	417			41.8153	1332.5
41.8356	26.9688	41.8356	391			41.8356	1349
41.856	25.9688	41.856	345			41.856	1360
41.8764	25.7812	41.8764	351			41.8764	1355
41.8968	26.125	41.8968	359			41.8968	1332
41.9172	24.9688	41.9172	389			41.9172	1349.5
41.9376	26.1562	41.9376	371			41.9376	1364.5
41.9579	25.8125	41.9579	370			41.9579	1329
41.9783	25.25	41.9783	387			41.9783	1358
41.9987	26.0625	41.9987	417			41.9987	1347.5
42.0191	26.1562	42.0191	418			42.0191	1352
42.0395	23.75	42.0395	346			42.0395	1337.5
42.0598	27.2188	42.0598	400			42.0598	1330.5
42.0802	25.2812	42.0802	382			42.0802	1338.5
42.1006	26.4375	42.1006	376			42.1006	1332
42.121	25.4375	42.121	343			42.121	1344.5
42.1414	24.9062	42.1414	383			42.1414	1340
42.1617	26.125	42.1617	364			42.1617	1355.5
42.1821	25.3438	42.1821	385			42.1821	1331
42.2025	26.125	42.2025	379			42.2025	1345
42.2229	27.9062	42.2229	377			42.2229	1343.5
42.2433	26.375	42.2433	388			42.2433	1332
42.2636	26.7812	42.2636	344			42.2636	1314
42.284	26	42.284	380			42.284	1338.5
42.3044	25.625	42.3044	405			42.3044	1342.5
42.3248	24.9375	42.3248	417			42.3248	1329
42.3452	26.4062	42.3452	394			42.3452	1348.5
42.3655	25.3438	42.3655	416			42.3655	1359.5
42.3859	25.5625	42.3859	370			42.3859	1339.5
42.4063	27.1875	42.4063	398			42.4063	1347
42.4267	25.8438	42.4267	354			42.4267	1353
42.4471	25.2188	42.4471	379			42.4471	1360
42.4675	26.7188	42.4675	399			42.4675	1336
42.4878	25	42.4878	411			42.4878	1361
42.5082	25	42.5082	365			42.5082	1324
42.5286	25.4688	42.5286	365			42.5286	1345.5
42.549	25.3438	42.549	394			42.549	1348.5
42.5694	26.625	42.5694	358			42.5694	1325
42.5898	26.7188	42.5898	369			42.5898	1344.5
42.6101	26.0625	42.6101	410			42.6101	1350
42.6305	26.1562	42.6305	395			42.6305	1357
42.6509	27.125	42.6509	407			42.6509	1361.5
42.6713	27.2812	42.6713	382			42.6713	1346
42.6917	26	42.6917	402			42.6917	1364
42.712	27.125	42.712	406			42.712	1345
42.7324	26	42.7324	368			42.7324	1352
42.7528	26.2188	42.7528	413			42.7528	1368.5
42.7732	26.1562	42.7732	377			42.7732	1363.5
42.7936	25.8438	42.7936	367			42.7936	1364
42.8139	28.3438	42.8139	399			42.8139	1349
42.8343	27.625	42.8343	417			42.8343	1348
42.8547	26.1562	42.8547	374			42.8547	1347
42.8751	29.625	42.8751	392			42.8751	1350.5
42.8955	29.0312	42.8955	379			42.8955	1350
42.9158	27.375	42.9158	393			42.9158	1330
42.9362	30.9688	42.9362	385			42.9362	1344.5
42.9566	32.1875	42.9566	391			42.9566	1367.5
42.977	34.125	42.977	383			42.977	1343
42.9974	33.375	42.9974	372			42.9974	1358.5
43.0178	38	43.0178	367			43.0178	1368
43.0381	38.5938	43.0381	369			43.0381	1358
43.0585	41.2812	43.0585	386			43.0585	1352.5
43.0789	44.5625	43.0789	393			43.0789	1348.5
43.0993	46.0625	43.0993	383			43.0993	1339.5
43.1197	51.7188	43.1197	318			43.1197	1340
43.14	60.375	43.14	373			43.14	1335
43.1604	79	43.1604	396			43.1604	1346.5
43.1808	120.594	43.1808	401			43.1808	1329.5
43.2012	180.062	43.2012	406			43.2012	1333
43.2216	280.031	43.2216	394			43.2216	1347
43.242	389.188	43.242	372			43.242	1358.5
43.2623	471.406	43.2623	355			43.2623	1369
43.2827	467.281	43.2827	386			43.2827	1343.5
43.3031	336.156	43.3031	373			43.3031	1326
43.3235	238.344	43.3235	376			43.3235	1332
43.3439	228.25	43.3439	363			43.3439	1328
43.3642	254.219	43.3642	395			43.3642	1340
43.3846	261.188	43.3846	371			43.3846	1356
43.405	211.469	43.405	425			43.405	1331
43.4254	132.469	43.4254	362			43.4254	1348
43.4458	80.1875	43.4458	414			43.4458	1348.5
43.4661	57.3438	43.4661	377			43.4661	1344.5
43.4865	47.0312	43.4865	370			43.4865	1343.5
43.5069	38.1875	43.5069	402			43.5069	1342.5
43.5273	36.0312	43.5273	346			43.5273	1349
43.5477	32.4375	43.5477	380			43.5477	1321
43.568	32.4375	43.568	364			43.568	1335.5
43.5884	29.8438	43.5884	380			43.5884	1360.5
43.6088	29.125	43.6088	367			43.6088	1334.5
43.6292	28.9688	43.6292	399			43.6292	1356.5
43.6496	28.1875	43.6496	393			43.6496	1335
43.67	28.5312	43.67	373			43.67	1353.5
43.6903	28.125	43.6903	381			43.6903	1349.5
43.7107	27.125	43.7107	453			43.7107	1348.5
43.7311	26.625	43.7311	401			43.7311	1343.5
43.7515	27.7812	43.7515	408			43.7515	1356.5
43.7719	28.0625	43.7719	425			43.7719	1351.5
43.7923	28.2188	43.7923	405			43.7923	1341
43.8126	26.3438	43.8126	391			43.8126	1349.5
43.833	28.125	43.833	377			43.833	1361
43.8534	27.5	43.8534	343			43.8534	1357.5
43.8738	25.3125	43.8738	373			43.8738	1337.5
43.8942	26.8125	43.8942	402			43.8942	1350
43.9145	25.0938	43.9145	354			43.9145	1360.5
43.9349	25.8125	43.9349	341			43.9349	1329.5
43.9553	26.1875	43.9553	357			43.9553	1343.5
43.9757	26.8125	43.9757	381			43.9757	1344
43.9961	26.0312	43.9961	408			43.9961	1352
44.0164	26.3438	44.0164	356			44.0164	1355
44.0368	25.3438	44.0368	343			44.0368	1335
44.0572	26.0625	44.0572	376			44.0572	1326.5
44.0776	25.7812	44.0776	416			44.0776	1332.5
44.098	25.5	44.098	358			44.098	1348
44.1183	26	44.1183	353			44.1183	1343
44.1387	23.9688	44.1387	369			44.1387	1341
44.1591	24.0312	44.1591	330			44.1591	1326
44.1795	25.2812	44.1795	381			44.1795	1344
44.1999	27	44.1999	356			44.1999	1340
44.2203	24.5625	44.2203	388			44.2203	1324
44.2406	25.5938	44.2406	412			44.2406	1352
44.261	25.4062	44.261	382			44.261	1342.5
44.2814	26.7812	44.2814	356			44.2814	1340
44.3018	26.0625	44.3018	385			44.3018	1322.5
44.3222	24.8125	44.3222	354			44.3222	1350
44.3425	24.4062	44.3425	361			44.3425	1363.5
44.3629	25.625	44.3629	361			44.3629	1305
44.3833	25.8438	44.3833	357			44.3833	1339.5
44.4037	24.875	44.4037	371			44.4037	1363
44.4241	24.4688	44.4241	368			44.4241	1346
44.4445	24.25	44.4445	352			44.4445	1346
44.4648	25.6875	44.4648	398			44.4648	1337.5
44.4852	25.0938	44.4852	362			44.4852	1328.5
44.5056	23.7812	44.5056	383			44.5056	1340.5
44.526	25.8125	44.526	367			44.526	1329.5
44.5464	26.0312	44.5464	419			44.5464	1345
44.5667	24.6875	44.5667	433			44.5667	1354.5
44.5871	26.5	44.5871	445			44.5871	1339.5
44.6075	23.625	44.6075	382			44.6075	1325.5
44.6279	26	44.6279	411			44.6279	1338.5
44.6483	24.7188	44.6483	412			44.6483	1336
44.6686	25.5	44.6686	385			44.6686	1335
44.689	24.5625	44.689	383			44.689	1349
44.7094	24.375	44.7094	392			44.7094	1340
44.7298	26.5938	44.7298	392			44.7298	1342.5
44.7502	25.9375	44.7502	385			44.7502	1335.5
44.7706	23.8125	44.7706	398			44.7706	1340
44.7909	25.9375	44.7909	379			44.7909	1314
44.8113	24.4688	44.8113	406			44.8113	1348
44.8317	25.4375	44.8317	370			44.8317	1356.5
44.8521	24.9688	44.8521	350			44.8521	1330.5
44.8725	25.625	44.8725	376			44.8725	1338.5
44.8928	25.6562	44.8928	384			44.8928	1321
44.9132	24.7812	44.9132	380			44.9132	1324.5
44.9336	26.2188	44.9336	405			44.9336	1334
44.954	25.4688	44.954	382			44.954	1322
44.9744	23.4062	44.9744	382			44.9744	1337.5
44.9948	24.875	44.9948	376			44.9948	1341
45.0151	26.2812	45.0151	371			45.0151	1346.5
45.0355	24.875	45.0355	368			45.0355	1333
45.0559	24.1875	45.0559	388			45.0559	1313
45.0763	26.2812	45.0763	359			45.0763	1333
45.0966	24.375	45.0966	391			45.0966	1308.5
45.117	25.9062	45.117	386			45.117	1338
45.1374	26.7812	45.1374	373			45.1374	1345
45.1578	26.8125	45.1578	344			45.1578	1329.5
45.1782	24.6562	45.1782	368			45.1782	1334
45.1986	26.3125	45.1986	356			45.1986	1335.5
45.2189	27.4062	45.2189	351			45.2189	1335
45.2393	27.2188	45.2393	365			45.2393	1327
45.2597	28.5625	45.2597	381			45.2597	1328
45.2801	27.5625	45.2801	358			45.2801	1332
45.3005	25.75	45.3005	372			45.3005	1315.5
45.3209	25.0625	45.3209	379			45.3209	1324
45.3412	24.3438	45.3412	321			45.3412	1317.5
45.3616	26.25	45.3616	352			45.3616	1325
45.382	24.6562	45.382	352			45.382	1344
45.4024	24.4062	45.4024	352			45.4024	1342
45.4228	25	45.4228	357			45.4228	1341
45.4431	27	45.4431	362			45.4431	1325.5
45.4635	23.5625	45.4635	360			45.4635	1329
45.4839	25.9375	45.4839	349			45.4839	1336
45.5043	24.4688	45.5043	381			45.5043	1331
45.5247	23.4688	45.5247	336			45.5247	1310
45.545	24.9375	45.545	349			45.545	1311
45.5654	23.8125	45.5654	343			45.5654	1326
45.5858	25.125	45.5858	367			45.5858	1322.5
45.6062	24.4062	45.6062	330			45.6062	1323
45.6266	25.4375	45.6266	346			45.6266	1321.5
45.6469	23.1562	45.6469	340			45.6469	1319.5
45.6673	23.7188	45.6673	338			45.6673	1316
45.6877	26.125	45.6877	381			45.6877	1326
45.7081	25	45.7081	382			45.7081	1332.5
45.7285	24.3125	45.7285	361			45.7285	1334.5
45.7488	24.3438	45.7488	338			45.7488	1335
45.7692	24.8125	45.7692	408			45.7692	1340.5
45.7896	24.125	45.7896	331			45.7896	1324
45.81	26.125	45.81	330			45.81	1319.5
45.8304	24.4688	45.8304	352			45.8304	1336.5
45.8508	23.4688	45.8508	347			45.8508	1316
45.8711	25.375	45.8711	353			45.8711	1334
45.8915	24.1875	45.8915	329			45.8915	1310.5
45.9119	25.25	45.9119	342			45.9119	1332.5
45.9323	22.875	45.9323	324			45.9323	1326
45.9527	24.3125	45.9527	348			45.9527	1312
45.9731	24.5	45.9731	289			45.9731	1306
45.9934	24.0938	45.9934	372			45.9934	1306.5
46.0138	24.4688	46.0138	372			46.0138	1308
46.0342	25.0625	46.0342	334			46.0342	1322
46.0546	25.8125	46.0546	360			46.0546	1331.5
46.075	22.0312	46.075	329			46.075	1315
46.0953	25.0938	46.0953	368			46.0953	1318.5
46.1157	24.9062	46.1157	323			46.1157	1328.5
46.1361	23.6562	46.1361	376			46.1361	1314.5
46.1565	23.7812	46.1565	351			46.1565	1313
46.1769	24.7188	46.1769	342			46.1769	1316.5
46.1972	25.125	46.1972	329			46.1972	1322
46.2176	25.6875	46.2176	327			46.2176	1327.5
46.238	25.3438	46.238	325			46.238	1302
46.2584	24.5938	46.2584	345			46.2584	1329.5
46.2788	25.0625	46.2788	324			46.2788	1304.5
46.2991	24.0938	46.2991	305			46.2991	1317
46.3195	25	46.3195	359			46.3195	1301
46.3399	23.8125	46.3399	348			46.3399	1322.5
46.3603	23.5	46.3603	330			46.3603	1315.5
46.3807	23.6562	46.3807	340			46.3807	1330
46.4011	23.7188	46.4011	343			46.4011	1314
46.4214	24.9062	46.4214	330			46.4214	1315.5
46.4418	23.75	46.4418	357			46.4418	1304
46.4622	24.9375	46.4622	303			46.4622	1305
46.4826	24.625	46.4826	347			46.4826	1318.5
46.503	24.75	46.503	295			46.503	1298
46.5234	23.1875	46.5234	342			46.5234	1321
46.5437	24.3438	46.5437	337			46.5437	1311.5
46.5641	24.5	46.5641	350			46.5641	1325.5
46.5845	25.9688	46.5845	339			46.5845	1297
46.6049	24.6875	46.6049	339			46.6049	1326
46.6253	24.7188	46.6253	337			46.6253	1320.5
46.6456	24.4688	46.6456	318			46.6456	1313
46.666	23.7812	46.666	317			46.666	1320
46.6864	24.4375	46.6864	329			46.6864	1302.5
46.7068	24.9375	46.7068	353			46.7068	1326
46.7272	23.5	46.7272	328			46.7272	1307.5
46.7475	25.2188	46.7475	347			46.7475	1318
46.7679	24.2188	46.7679	291			46.7679	1321
46.7883	22.4375	46.7883	323			46.7883	1303
46.8087	25	46.8087	331			46.8087	1321.5
46.8291	24.4062	46.8291	352			46.8291	1332
46.8494	24.3438	46.8494	324			46.8494	1313
46.8698	24.3438	46.8698	346			46.8698	1317.5
46.8902	24.7812	46.8902	354			46.8902	1314
46.9106	23.875	46.9106	345			46.9106	1307.5
46.931	23.625	46.931	323			46.931	1285
46.9513	24.5312	46.9513	348			46.9513	1299
46.9717	23.4688	46.9717	323			46.9717	1318
46.9921	24.6875	46.9921	342			46.9921	1316.5
47.0125	24.7812	47.0125	369			47.0125	1314
47.0329	25.4062	47.0329	342			47.0329	1312
47.0533	23.1562	47.0533	319			47.0533	1308.5
47.0736	24.2188	47.0736	369			47.0736	1294.5
47.094	23.1562	47.094	337			47.094	1285
47.1144	24.1562	47.1144	307			47.1144	1322
47.1348	24.7812	47.1348	326			47.1348	1314
47.1552	24.2812	47.1552	316			47.1552	1304.5
47.1756	22.875	47.1756	325			47.1756	1297.5
47.1959	26.2188	47.1959	299			47.1959	1302
47.2163	22.6562	47.2163	329			47.2163	1315
47.2367	24.2188	47.2367	321			47.2367	1310.5
47.2571	24.625	47.2571	307			47.2571	1315
47.2775	25.125	47.2775	334			47.2775	1295
47.2978	23.9688	47.2978	328			47.2978	1301
47.3182	23.5938	47.3182	325			47.3182	1307.5
47.3386	25.4688	47.3386	361			47.3386	1320
47.359	23.5938	47.359	346			47.359	1320
47.3794	23.9688	47.3794	345			47.3794	1301.5
47.3997	24.3125	47.3997	318			47.3997	1309
47.4201	24.9062	47.4201	322			47.4201	1304.5
47.4405	25.4062	47.4405	328			47.4405	1294
47.4609	24	47.4609	320			47.4609	1305.5
47.4813	22.8438	47.4813	293			47.4813	1315.5
47.5016	25.3438	47.5016	304			47.5016	1291
47.522	24.3125	47.522	331			47.522	1301.5
47.5424	25.3438	47.5424	295			47.5424	1301
47.5628	24.1875	47.5628	276			47.5628	1316.5
47.5832	23.8125	47.5832	324			47.5832	1312
47.6036	24.3125	47.6036	317			47.6036	1294
47.6239	23.4688	47.6239	330			47.6239	1314
47.6443	24.4688	47.6443	342			47.6443	1304
47.6647	24.9062	47.6647	349			47.6647	1310
47.6851	23.5938	47.6851	349			47.6851	1302.5
47.7055	23.5	47.7055	308			47.7055	1320.5
47.7258	26.0312	47.7258	314			47.7258	1304
47.7462	25.0625	47.7462	347			47.7462	1309
47.7666	24.1875	47.7666	320			47.7666	1316
47.787	22.7812	47.787	337			47.787	1318.5
47.8074	24.25	47.8074	332			47.8074	1290.5
47.8278	24.2812	47.8278	339			47.8278	1316
47.8481	24.7812	47.8481	296			47.8481	1312
47.8685	23.125	47.8685	318			47.8685	1300
47.8889	25.8125	47.8889	314			47.8889	1312
47.9093	25.4375	47.9093	298			47.9093	1296
47.9297	25.0312	47.9297	327			47.9297	1312.5
47.95	24.8438	47.95	315			47.95	1297
47.9704	25.5625	47.9704	292			47.9704	1316
47.9908	23.6875	47.9908	325			47.9908	1304.5
48.0112	23.125	48.0112	322			48.0112	1297.5
48.0316	24.9688	48.0316	335			48.0316	1297
48.0519	22.8438	48.0519	334			48.0519	1307.5
48.0723	24.4688	48.0723	287			48.0723	1316
48.0927	25.1562	48.0927	313			48.0927	1302
48.1131	25.3438	48.1131	305			48.1131	1297.5
48.1335	22.375	48.1335	350			48.1335	1268
48.1538	24.4375	48.1538	356			48.1538	1289
48.1742	25.8125	48.1742	295			48.1742	1309.5
48.1946	23.2188	48.1946	334			48.1946	1316
48.215	25.8125	48.215	308			48.215	1306
48.2354	23.75	48.2354	305			48.2354	1290
48.2558	23.75	48.2558	312			48.2558	1306.5
48.2761	23.8125	48.2761	271			48.2761	1306.5
48.2965	24.2188	48.2965	276			48.2965	1299.5
48.3169	24.4062	48.3169	343			48.3169	1294.5
48.3373	24.1875	48.3373	348			48.3373	1300
48.3577	24.0312	48.3577	289			48.3577	1292.5
48.3781	23.6875	48.3781	297			48.3781	1275.5
48.3984	24.9375	48.3984	302			48.3984	1291
48.4188	23.1875	48.4188	285			48.4188	1297.5
48.4392	24.6875	48.4392	318			48.4392	1302
48.4596	24.25	48.4596	303			48.4596	1283
48.48	24.6875	48.48	333			48.48	1311.5
48.5003	24.4688	48.5003	326			48.5003	1300.5
48.5207	24.5312	48.5207	272			48.5207	1283.5
48.5411	25.1875	48.5411	293			48.5411	1290
48.5615	25.625	48.5615	300			48.5615	1303.5
48.5819	25.0625	48.5819	333			48.5819	1279
48.6022	25.5312	48.6022	299			48.6022	1286.5
48.6226	23.25	48.6226	338			48.6226	1298
48.643	25.0625	48.643	334			48.643	1303.5
48.6634	24.25	48.6634	316			48.6634	1283
48.6838	23.0312	48.6838	329			48.6838	1290.5
48.7041	26.2188	48.7041	294			48.7041	1282
48.7245	23.5938	48.7245	271			48.7245	1284
48.7449	25.0625	48.7449	296			48.7449	1286.5
48.7653	24.0312	48.7653	287			48.7653	1306.5
48.7857	23.8125	48.7857	296			48.7857	1286.5
48.806	23.7188	48.806	316			48.806	1300
48.8264	24.9688	48.8264	314			48.8264	1288
48.8468	25.2812	48.8468	310			48.8468	1285.5
48.8672	23.5625	48.8672	342			48.8672	1304
48.8876	23.0312	48.8876	294			48.8876	1303
48.908	23.5938	48.908	301			48.908	1325.5
48.9283	25.7188	48.9283	313			48.9283	1297.5
48.9487	22.9062	48.9487	315			48.9487	1294.5
48.9691	24.75	48.9691	319			48.9691	1301
48.9895	23.0625	48.9895	284			48.9895	1294.5
49.0099	25.1562	49.0099	299			49.0099	1301
49.0303	25.3438	49.0303	301			49.0303	1294.5
49.0506	24.9375	49.0506	292			49.0506	1281.5
49.071	24.0312	49.071	316			49.071	1290.5
49.0914	24.3125	49.0914	314			49.0914	1296.5
49.1118	24.75	49.1118	319			49.1118	1293
49.1322	25.125	49.1322	298			49.1322	1299.5
49.1525	23.8438	49.1525	297			49.1525	1283.5
49.1729	24.5625	49.1729	301			49.1729	1276.5
49.1933	25.125	49.1933	290			49.1933	1299
49.2137	25.875	49.2137	313			49.2137	1295.5
49.2341	23.6875	49.2341	293			49.2341	1298.5
49.2544	24.9688	49.2544	325			49.2544	1284.5
49.2748	24.6562	49.2748	301			49.2748	1303.5
49.2952	25.9062	49.2952	296			49.2952	1287
49.3156	24.4688	49.3156	300			49.3156	1310.5
49.336	24.4688	49.336	276			49.336	1279.5
49.3563	25.9688	49.3563	317			49.3563	1298
49.3767	23.0312	49.3767	296			49.3767	1309
49.3971	24.5	49.3971	297			49.3971	1287
49.4175	23.625	49.4175	279			49.4175	1290.5
49.4379	24.1562	49.4379	282			49.4379	1300
49.4583	24.75	49.4583	336			49.4583	1286
49.4786	24.6875	49.4786	311			49.4786	1294.5
49.499	23.9062	49.499	294			49.499	1284
49.5194	25.3438	49.5194	316			49.5194	1296
49.5398	25.25	49.5398	308			49.5398	1279
49.5602	23.9688	49.5602	305			49.5602	1289
49.5806	24.5	49.5806	311			49.5806	1285
49.6009	25.2188	49.6009	294			49.6009	1294
49.6213	22.4375	49.6213	316			49.6213	1292.5
49.6417	23.3438	49.6417	287			49.6417	1302
49.6621	25.125	49.6621	308			49.6621	1291
49.6825	24.0625	49.6825	311			49.6825	1292.5
49.7028	24.2188	49.7028	307			49.7028	1293
49.7232	25.2188	49.7232	305			49.7232	1279
49.7436	25.1875	49.7436	305			49.7436	1288
49.764	24.1562	49.764	298			49.764	1293
49.7844	24.5625	49.7844	328			49.7844	1301.5
49.8047	23.8125	49.8047	331			49.8047	1287.5
49.8251	24.375	49.8251	296			49.8251	1278.5
49.8455	23.8125	49.8455	290			49.8455	1295
49.8659	24.5625	49.8659	307			49.8659	1290.5
49.8863	24.5625	49.8863	314			49.8863	1287
49.9066	24.125	49.9066	276			49.9066	1284.5
49.927	25.4375	49.927	333			49.927	1271.5
49.9474	25.3438	49.9474	304			49.9474	1294
49.9678	25.3125	49.9678	284			49.9678	1284
49.9882	23.5	49.9882	312			49.9882	1283
50.0085	26.4375	50.0085	312			50.0085	1281.5
50.0289	26.7812	50.0289	274			50.0289	1291
50.0493	26.6562	50.0493	288			50.0493	1286
50.0697	27.1875	50.0697	306			50.0697	1297.5
50.0901	26.5	50.0901	323			50.0901	1281
50.1105	29.5	50.1105	269			50.1105	1278.5
50.1308	27.375	50.1308	292			50.1308	1305
50.1512	32.0625	50.1512	266			50.1512	1286.5
50.1716	32.1562	50.1716	305			50.1716	1284
50.192	33.6562	50.192	295			50.192	1289.5
50.2124	33.9375	50.2124	316			50.2124	1285.5
50.2328	37.4062	50.2328	308			50.2328	1292.5
50.2531	38.9375	50.2531	292			50.2531	1287
50.2735	45.25	50.2735	296			50.2735	1298
50.2939	54.875	50.2939	277			50.2939	1282
50.3143	73.2188	50.3143	323			50.3143	1281.5
50.3347	100.25	50.3347	284			50.3347	1296.5
50.355	137.781	50.355	315			50.355	1306
50.3754	175.219	50.3754	305			50.3754	1297.5
50.3958	189.812	50.3958	282			50.3958	1282.5
50.4162	182.344	50.4162	290			50.4162	1285
50.4366	147.062	50.4366	306			50.4366	1262
50.4569	114	50.4569	308			50.4569	1285
50.4773	100	50.4773	302			50.4773	1302.5
50.4977	105.719	50.4977	291			50.4977	1277.5
50.5181	114.938	50.5181	282			50.5181	1281
50.5385	112.375	50.5385	273			50.5385	1287.5
50.5588	100.312	50.5588	298			50.5588	1290
50.5792	71.25	50.5792	319			50.5792	1275.5
50.5996	54.75	50.5996	294			50.5996	1292
50.62	40.375	50.62	294			50.62	1295.5
50.6404	36.5	50.6404	317			50.6404	1290
50.6608	33.25	50.6608	282			50.6608	1304.5
50.6811	30.3438	50.6811	306			50.6811	1281
50.7015	30.0312	50.7015	317			50.7015	1275.5
50.7219	28.5312	50.7219	286			50.7219	1283
[truncated: 1,927 more rows]
