# Supplementary material for: Complementary Operando Spectroscopy identification of in-situ generated metastable charge-asymmetry Cu2-CuN3 clusters for CO2 reduction to ethanol
Source: Nat Commun. 2022 Mar 11;13:1322. doi: 10.1038/s41467-022-29035-8 (PMC8917205; doi:10.1038/s41467-022-29035-8)
Supplement: Supplementary file 16 — Source Data [file 41467_2022_29035_MOESM16_ESM.zip › Source data/Figure.1e.xlsx]

## Sheet: Sheet1
	Cu/N0.14C	Cu-foil	Cu2O	CuO
8784.08	0.00804	0.00148	0.00236	0.00474
8789.06	0.00657	0.00133	0.00213	0.00419
8794.32	0.00529	0.00122	0.00189	0.00374
8798.98	0.00436	0.00113	0.00172	0.00353
8804.15	0.0035	0.00102	0.00153	0.00324
8809.04	0.00271	0.000923427	0.00135	0.00303
8814.25	0.00197	0.000807228	0.00118	0.00285
8818.97	0.0011	0.000744239	0.00102	0.00255
8824.12	0.00071982	0.000669175	0.000940835	0.00231
8829.05	0.000490987	0.000563648	0.000730853	0.0021
8834.28	0.000345781	0.000496693	0.000553204	0.00188
8838.97	0.000300134	0.000395661	0.000410821	0.00165
8844.07	0.000176764	0.000292063	0.000343831	0.00141
8849.11	0.000129894	0.000196338	0.000214556	0.00114
8854.37	0.000224368	0.000100107	8.67937e-05	0.000824684
8859.01	0.000306714	-6.26401e-06	-5.8744e-05	0.000679581
8864.08	0.00036477	-8.19456e-05	-0.000143717	0.000410382
8869.17	0.000235182	-0.000173581	-0.000190463	0.000167165
8874.27	1.58276e-05	-0.000261376	-0.000304755	-5.64064e-05
8879.07	-0.000181905	-0.0003456	-0.000378474	-0.000288933
8884.05	-0.000353605	-0.000382223	-0.000436015	-0.000479153
8889.19	-0.000435035	-0.000415825	-0.000488985	-0.000671958
8894.01	-0.00020272	-0.000450426	-0.000510348	-0.000839452
8899.23	-0.000607352	-0.000490337	-0.000532383	-0.00102
8904.02	-0.000715703	-0.00050596	-0.000543122	-0.00118
8909.14	-0.00101	-0.000491003	-0.000544739	-0.00134
8913.95	-0.00111	-0.000413598	-0.000420136	-0.00148
8919.24	-0.00114	-0.000371837	-0.000403114	-0.00156
8924.03	-0.000842385	-0.000245137	-0.000308612	-0.00161
8929.27	-0.000481414	-8.47537e-05	-0.000105474	-0.00163
8934	0.000173086	0.000107859	0.00010609	-0.00157
8939.05	0.000726823	0.0003813	0.000463911	-0.00141
8944.19	0.00142	0.000797794	0.00091686	-0.00116
8949.16	0.00218	0.0014	0.00155	-0.000736716
8954.17	0.00318	0.00228	0.00248	-0.00010022
8959.03	0.00471	0.0036	0.0039	0.000870166
8959.52	0.00489	0.00372	0.00398	0.000996738
8960.05	0.00499	0.00388	0.00415	0.00115
8960.53	0.00514	0.00407	0.00434	0.00128
8961.04	0.00535	0.00426	0.0046	0.00145
8961.49	0.0058	0.0045	0.00475	0.00161
8961.98	0.00607	0.00471	0.005	0.00176
8962.54	0.00627	0.00496	0.00532	0.00199
8963.08	0.00649	0.00517	0.00556	0.00223
8963.59	0.00658	0.00544	0.00586	0.00237
8964.06	0.00681	0.00569	0.00608	0.00257
8964.56	0.00706	0.00601	0.00639	0.00281
8965.03	0.00743	0.00631	0.00682	0.00302
8965.52	0.00792	0.00667	0.00715	0.00324
8966.02	0.00819	0.00704	0.00753	0.00353
8966.54	0.00857	0.00741	0.00791	0.00381
8967.05	0.009	0.00776	0.0083	0.00413
8967.54	0.00951	0.0082	0.00872	0.00441
8968.04	0.00992	0.00868	0.00918	0.00473
8968.5	0.01049	0.00926	0.00975	0.00506
8969.01	0.01113	0.00995	0.01042	0.00541
8969.57	0.01177	0.01069	0.01123	0.00588
8970.11	0.01219	0.01146	0.01196	0.0064
8970.53	0.01232	0.01205	0.01253	0.00679
8971.12	0.01312	0.01296	0.01343	0.00743
8971.52	0.01345	0.01372	0.01414	0.00787
8972	0.01455	0.01487	0.01521	0.00846
8972.5	0.01563	0.01635	0.0165	0.00912
8973	0.0167	0.01799	0.01806	0.00976
8973.55	0.0181	0.01992	0.01973	0.01065
8974.04	0.01931	0.02197	0.02146	0.01164
8974.54	0.0208	0.02416	0.02328	0.01271
8975.01	0.02249	0.02665	0.02526	0.01388
8975.49	0.02546	0.02994	0.02774	0.01522
8976	0.02942	0.03509	0.03139	0.01707
8976.57	0.03458	0.04386	0.03709	0.01997
8977.11	0.03928	0.05549	0.04377	0.02412
8977.56	0.04369	0.06976	0.05084	0.0288
8978.13	0.04993	0.09743	0.0619	0.03341
8978.52	0.0559	0.12535	0.07171	0.03439
8979.01	0.06743	0.1809	0.08883	0.03525
8979.51	0.08664	0.2693	0.12232	0.03847
8980.03	0.11765	0.37367	0.19451	0.04475
8980.53	0.15649	0.43287	0.31399	0.05268
8981.02	0.19917	0.45685	0.46505	0.06274
8981.53	0.24427	0.46262	0.59226	0.0769
8982.01	0.29022	0.45749	0.62742	0.09638
8982.48	0.33352	0.44848	0.60212	0.12272
8983	0.37203	0.43821	0.54816	0.16335
8983.56	0.40318	0.43426	0.4874	0.22735
8984.13	0.43068	0.44756	0.46244	0.30585
8984.56	0.45023	0.4659	0.46951	0.35908
8985.12	0.47626	0.49002	0.49436	0.41233
8985.52	0.49706	0.50402	0.51627	0.43275
8986	0.51975	0.51861	0.54179	0.43926
8986.51	0.53853	0.53374	0.56603	0.4354
8987	0.55714	0.55154	0.59014	0.43355
8987.55	0.57954	0.57951	0.62326	0.44299
8988.03	0.60185	0.61073	0.65714	0.4658
8988.54	0.62907	0.64686	0.69157	0.50464
8989.02	0.66444	0.68216	0.72155	0.55371
8989.5	0.71101	0.71947	0.74901	0.61333
8990.01	0.76403	0.75953	0.77943	0.6817
8990.55	0.80605	0.80108	0.81652	0.75329
8991.14	0.84202	0.85228	0.86923	0.84572
8991.6	0.86895	0.89373	0.92021	0.91578
8992.1	0.90035	0.9337	0.97859	0.97543
8992.53	0.93321	0.96039	1.02238	1.01263
8992.99	0.97292	0.9807	1.05524	1.04482
8993.52	1.01453	0.99327	1.07912	1.08105
8994.02	1.04598	0.99559	1.09314	1.11241
8994.53	1.07249	0.99065	1.10495	1.14329
8995.05	1.09266	0.9779	1.11657	1.17338
8995.54	1.10992	0.96023	1.12666	1.20791
8996.01	1.1236	0.94289	1.13007	1.24187
8996.47	1.13289	0.92713	1.1244	1.27902
8997.02	1.13576	0.91249	1.10713	1.31239
8997.59	1.13268	0.90177	1.0835	1.32454
8998.12	1.12799	0.89531	1.06051	1.3162
8998.58	1.1252	0.89238	1.0383	1.30166
8999.06	1.12081	0.89382	1.01476	1.28495
8999.51	1.11681	0.9014	0.99437	1.26836
9000.01	1.11104	0.91619	0.97392	1.25092
9000.51	1.1069	0.93434	0.95707	1.22821
9001.04	1.10144	0.9561	0.94215	1.19578
9001.53	1.09625	0.97554	0.93205	1.1585
9002.04	1.09143	0.99391	0.92429	1.12239
9002.53	1.08648	1.00777	0.91916	1.09203
9003.01	1.08245	1.01568	0.91686	1.06711
9003.49	1.07497	1.01397	0.91784	1.04596
9004.02	1.06562	1.00332	0.92234	1.02716
9004.55	1.05753	0.9881	0.92854	1.01077
9005.14	1.0494	0.97002	0.93605	0.99049
9005.55	1.04316	0.95856	0.94077	0.97796
9006.11	1.03332	0.94445	0.94687	0.96463
9006.51	1.02587	0.93458	0.9517	0.95603
9007.02	1.01323	0.92286	0.95867	0.94654
9007.53	1.00096	0.9123	0.9669	0.94168
9008.03	0.98867	0.90326	0.97492	0.93978
9008.54	0.97836	0.89412	0.98352	0.93979
9009.02	0.96946	0.88613	0.9913	0.94229
9009.55	0.95945	0.87805	0.99899	0.9454
9010.03	0.95137	0.87159	1.00451	0.94875
9010.48	0.94232	0.86658	1.00846	0.9522
9011.02	0.93433	0.86265	1.01083	0.95475
9011.57	0.92785	0.86175	1.0099	0.95641
9012.11	0.92329	0.86271	1.00758	0.95645
9012.54	0.91967	0.86437	1.00549	0.95617
9013.11	0.91565	0.86723	1.00319	0.95413
9013.51	0.91271	0.86916	1.00267	0.95294
9014	0.90794	0.87209	1.00239	0.95081
9014.51	0.90321	0.87633	1.00235	0.94869
9015.03	0.89887	0.88163	1.0013	0.94625
9015.56	0.89297	0.88806	0.99784	0.94337
9016.03	0.88925	0.89439	0.9931	0.94037
9016.53	0.88602	0.90134	0.98665	0.93663
9017	0.88357	0.90815	0.97947	0.93287
9017.48	0.88015	0.915	0.97136	0.92846
9018.04	0.87782	0.92377	0.96079	0.92263
9018.57	0.8779	0.93381	0.94931	0.91571
9019.11	0.87615	0.94421	0.93871	0.90758
9020.2	0.87424	0.96236	0.92464	0.88847
9020.97	0.873	0.97298	0.91899	0.87236
9022.04	0.87354	0.98757	0.91227	0.85364
9023.07	0.87487	1.00444	0.90413	0.83922
9024.01	0.87707	1.01641	0.89842	0.82905
9025.01	0.88102	1.02335	0.89456	0.82046
9026.28	0.88425	1.02411	0.89112	0.81444
9027.07	0.88643	1.01772	0.88957	0.81331
9028.02	0.89116	1.00578	0.88823	0.81494
9029.04	0.89816	0.99228	0.88772	0.82142
9030.07	0.90498	0.97604	0.88835	0.83103
9031.01	0.91288	0.95842	0.89011	0.84243
9032	0.92398	0.94368	0.8942	0.85602
9033.25	0.93155	0.93119	0.90138	0.87543
9034.07	0.93581	0.92465	0.9076	0.88798
9035.02	0.94422	0.91882	0.91597	0.9021
9036	0.95243	0.91627	0.92348	0.91822
9037.09	0.95948	0.91617	0.93068	0.93638
9038.03	0.96645	0.9181	0.93802	0.95186
9038.99	0.97456	0.92225	0.94583	0.96666
9040.2	0.97907	0.9283	0.95514	0.9854
9041.12	0.98114	0.93225	0.96196	0.99818
9042	0.98351	0.93544	0.96998	1.00819
9043	0.98691	0.93688	0.98035	1.01766
9044.06	0.98954	0.93602	0.98941	1.02497
9045.04	0.99241	0.93474	0.99589	1.03246
9045.99	0.99546	0.9342	1.00148	1.03944
9047.22	0.99785	0.93711	1.00442	1.04805
9048.13	0.99818	0.94105	1.00357	1.05389
9049	0.99954	0.94547	1.00131	1.05802
9050.01	1.00048	0.95139	0.99646	1.06078
9051.06	1.00137	0.95612	0.99109	1.06087
9052.03	1.00306	0.95807	0.98778	1.05909
9052.97	1.00357	0.95872	0.98582	1.05613
9054.14	1.00443	0.9592	0.98459	1.05056
9055.2	1.00478	0.96097	0.98465	1.04566
9055.98	1.00427	0.96335	0.985	1.0412
9057.02	1.00296	0.96777	0.9858	1.0363
9058.08	1.00412	0.97498	0.98624	1.03143
9059.06	1.00381	0.98212	0.98564	1.02712
9059.98	1.0036	0.98767	0.98457	1.02231
9061.08	1.00354	0.993	0.98356	1.01673
9062.3	1.00286	0.99905	0.9822	1.01178
9063.01	1.00142	1.00195	0.9816	1.00921
9064.01	1.00114	1.00556	0.98188	1.00536
9065.05	0.99957	1.0094	0.98318	1.00198
9066.04	0.99828	1.01454	0.98475	0.9992
9066.97	0.99684	1.01989	0.98667	0.99665
9068.07	0.99513	1.02614	0.9891	0.99393
9069.32	0.99336	1.03378	0.99259	0.98975
9070.01	0.99139	1.03836	0.99474	0.98815
9071.01	0.98995	1.04319	0.99776	0.98615
9072.07	0.98818	1.04557	1.00059	0.98398
9073.04	0.98626	1.04588	1.00279	0.98161
9073.96	0.98473	1.04352	1.00498	0.98014
9075.1	0.9843	1.03823	1.00727	0.97853
9076.36	0.98244	1.03056	1.00947	0.97657
9077	0.98117	1.02565	1.01054	0.97605
9078	0.98028	1.01561	1.01212	0.9752
9079.05	0.97879	1.006	1.01309	0.97425
9080.05	0.97734	0.9986	1.01415	0.97337
9080.95	0.97537	0.99211	1.01478	0.9727
9082.13	0.97519	0.98291	1.01557	0.97237
9083.32	0.97436	0.97536	1.01541	0.97127
9084.04	0.97306	0.97161	1.01536	0.9709
9085	0.97177	0.96638	1.01477	0.97042
9086.05	0.97074	0.96109	1.01284	0.96984
9087.07	0.97139	0.95825	1.01025	0.96828
9087.96	0.97145	0.95693	1.00794	0.96798
9089.11	0.97245	0.9552	1.00402	0.96756
9090.36	0.97242	0.95131	0.99827	0.96786
9091.04	0.97167	0.94848	0.99537	0.96761
9092.01	0.9723	0.94401	0.9918	0.96771
9093.04	0.97226	0.93761	0.98731	0.96789
9094.07	0.97385	0.92986	0.98224	0.96786
9094.98	0.97482	0.92432	0.9785	0.96778
9096.07	0.97628	0.91916	0.97493	0.96659
9097.34	0.97675	0.91423	0.96995	0.9665
9098.08	0.97689	0.91271	0.96709	0.96665
9098.99	0.97637	0.91266	0.96447	0.96698
9100.06	0.97767	0.9143	0.96209	0.96688
9101.06	0.97731	0.91764	0.95963	0.96732
9102.02	0.97866	0.92268	0.95761	0.96765
9103.03	0.98014	0.92854	0.9564	0.96771
9104.33	0.98046	0.93653	0.95574	0.96814
9105.08	0.98044	0.94225	0.95551	0.96855
9106	0.98078	0.94969	0.95571	0.9689
9107.05	0.98135	0.95691	0.95643	0.96957
9108.04	0.98142	0.96256	0.95779	0.97034
9109.01	0.98125	0.96839	0.95943	0.97016
9109.99	0.98293	0.97405	0.96181	0.97039
9111.24	0.98345	0.97921	0.96519	0.9705
9112.07	0.98315	0.98171	0.96765	0.97085
9113.03	0.98259	0.98413	0.9708	0.97049
9114	0.98247	0.98567	0.97398	0.97073
9115.06	0.98367	0.98643	0.97697	0.97137
9116.04	0.98341	0.98668	0.97911	0.97109
9116.98	0.98453	0.98674	0.98136	0.97182
9118.13	0.98517	0.98696	0.98339	0.97345
9119.22	0.98558	0.98807	0.98476	0.9754
9120	0.98541	0.98951	0.98566	0.97676
9121.01	0.98537	0.99287	0.98665	0.9788
9122.05	0.98605	0.99854	0.98753	0.98135
9123.03	0.98671	1.00524	0.98826	0.98452
9123.96	0.98818	1.01229	0.98876	0.98762
9125.1	0.98998	1.02394	0.98974	0.99136
9126.36	0.99051	1.03861	0.99065	0.99572
9126.99	0.99006	1.04487	0.99114	0.99812
9128.01	0.99081	1.05371	0.99216	1.00167
9129.04	0.99181	1.06244	0.99254	1.00503
9130.99	0.99446	1.07214	0.99385	1.01007
9133.28	0.99721	1.07368	0.99583	1.01496
9135	0.99917	1.07079	0.9974	1.01742
9137.09	1.00015	1.06538	1.00012	1.01847
9139.1	1.00196	1.05802	1.0032	1.01962
9141.46	1.0048	1.04666	1.00635	1.02007
9142.99	1.00463	1.03654	1.00763	1.02028
9145.03	1.00585	1.02124	1.00798	1.01996
9147.17	1.00705	1.002	1.00691	1.01981
9149.1	1.00689	0.98485	1.00582	1.01897
9151.08	1.00708	0.96572	1.0043	1.0182
9152.99	1.00775	0.94852	1.0027	1.01716
9155.53	1.00493	0.92816	1.00044	1.01511
9156.95	1.00297	0.92051	0.99947	1.01414
9159.07	1.00313	0.9145	0.99799	1.01147
9161.22	1.00204	0.91715	0.99725	1.0081
9163.3	1.00285	0.92762	0.99704	1.00415
9165.06	1.00189	0.93999	0.99706	1.00021
9167.02	1.00014	0.95709	0.99768	0.9957
9169.25	0.99963	0.9744	0.99856	0.98996
9171.03	0.99849	0.98656	0.99915	0.98594
9173.09	0.99981	0.99582	1.00023	0.98138
9175.03	0.99674	1.00171	1.00075	0.97916
9177.5	0.99787	1.00462	1.00155	0.97847
9178.97	0.99746	1.00449	1.00212	0.97923
9181.03	0.99716	1.0032	1.0029	0.98187
9183.19	0.99618	1.00147	1.0036	0.98555
9185.21	0.9958	1.00089	1.00427	0.98921
9187.07	0.99487	1.0008	1.00446	0.99244
9188.97	0.99434	1.00086	1.00443	0.99494
9191.38	0.99444	0.99999	1.00407	0.99679
9192.98	0.9945	0.99875	1.0041	0.99723
9195.08	0.99394	0.99631	1.00361	0.99703
9197.12	0.99424	0.9958	1.00328	0.9965
9199.42	0.99471	0.99948	1.00201	0.99463
9200.99	0.99459	1.00489	1.00155	0.99419
9203.04	0.99564	1.01601	1.00081	0.99348
9205.17	0.99593	1.02713	1.00007	0.99206
9207.17	0.99633	1.03634	0.99864	0.99115
9209.09	0.99621	1.04084	0.99778	0.99031
9210.99	0.99638	1.04283	0.99639	0.99039
9213.45	0.99696	1.04288	0.99548	0.99046
9214.97	0.9974	1.04184	0.99445	0.99177
9217.05	0.99786	1.03958	0.99383	0.99405
9219.12	0.99888	1.03508	0.99275	0.99651
9221.41	0.99893	1.02875	0.99218	0.99994
9222.99	0.99922	1.02213	0.99184	1.00219
9225.04	0.99894	1.01403	0.99191	1.00484
9227.18	0.99905	1.0033	0.99206	1.00677
9229.14	0.99918	0.99521	0.99271	1.00712
9232.07	1.00018	0.98299	0.99281	1.00582
9235.18	1.00104	0.97344	0.99343	1.00352
9238.09	1.00173	0.96929	0.99446	1.00068
9241.15	1.00219	0.96944	0.99542	0.999
9244.28	1.00164	0.97289	0.99675	0.99902
9246.99	1.00174	0.97587	0.99785	0.99981
9250.25	1.00094	0.97778	0.99912	1.00175
9253.09	1.00136	0.9794	1.00023	1.00352
9256.25	1.0011	0.98195	1.00099	1.00506
9259.15	1.00249	0.98456	1.00161	1.00606
9262.01	1.00229	0.98772	1.00236	1.00684
9265.33	1.0019	0.99252	1.00291	1.0061
9268.13	1.00227	0.99683	1.00342	1.00513
9271.31	1.00195	1.00129	1.0037	1.0027
9274.09	1.00268	1.00447	1.00381	1.00069
9277	1.00232	1.00722	1.0037	0.99893
9280.39	1.00289	1.00996	1.00359	0.99736
9283.11	1.0025	1.01212	1.00354	0.99721
9286.29	1.00233	1.01461	1.00312	0.99799
9289.07	1.0028	1.01655	1.00263	0.9986
9292.01	1.00135	1.01849	1.00229	0.99925
9295.41	1.00209	1.02063	1.0018	0.99984
9298.12	1.0019	1.0212	1.00167	1.00014
9301.3	1.00208	1.01977	1.00157	1.00036
9304.06	1.00196	1.01691	1.00144	1.00024
9306.98	1.00039	1.01309	1.00125	0.99985
9310.41	1.00082	1.00868	1.00089	0.99879
9313.13	0.99955	1.00502	1.00053	0.99763
9316.28	0.99928	1.00081	1.00014	0.99632
9319.04	0.9995	0.99807	0.99997	0.99531
9322.01	1.00023	0.99697	0.99991	0.99474
9325.42	0.9994	0.99724	1.00002	0.99491
9328.16	0.99874	0.99762	0.99975	0.9955
9331.31	0.99835	0.99722	0.99949	0.99605
9334.07	0.99854	0.9957	0.99935	0.99661
9336.98	0.99879	0.99282	0.99934	0.99698
9340.42	0.99965	0.98881	0.99947	0.99707
9343.12	1.00011	0.98694	0.99945	0.997
9346.27	1.00032	0.9872	0.99948	0.99634
9349.07	0.99954	0.98893	0.99926	0.99572
9351.99	1.00023	0.99072	0.99919	0.99516
9355.41	0.99961	0.99206	0.99915	0.99492
9358.14	1.00005	0.99328	0.99901	0.99518
9361.34	1.00051	0.9951	0.99901	0.99597
9364.07	1.00134	0.99668	0.99897	0.99711
9366.98	1.00087	0.9983	0.99891	0.9986
9370.41	1.00126	1.00033	0.99882	1.0005
9373.11	1.00058	1.00187	0.99882	1.00192
9376.32	1.00008	1.00361	0.99887	1.00333
9379.06	1.00054	1.00506	0.9989	1.00413
9383.1	1.00121	1.00703	0.99891	1.00491
9387.2	1.00018	1.00858	0.99885	1.00521
9391.25	1.00199	1.00977	0.99906	1.00505
9395.1	1.00102	1.01072	0.99937	1.00459
9399.22	0.99954	1.01107	0.9996	1.00355
9403.06	1.001	1.01038	0.99974	1.00263
9407.17	1.00039	1.00863	0.99979	1.00162
9411.11	1.0012	1.00621	0.99994	1.00111
9415.12	1.00046	1.00351	1.00022	1.0009
9419.1	1.00064	1.00137	1.00062	1.00096
9423.15	0.99991	1.00025	1.00098	1.0006
9427.09	0.9995	1.00009	1.00118	0.99981
9431.17	1.00033	1.00047	1.00148	0.99887
9435.04	0.99921	1.00079	1.00158	0.99789
9439.2	0.99952	1.00075	1.0016	0.99709
9442.97	0.99955	1.00031	1.00166	0.997
9447.2	1.0005	0.99926	1.00167	0.99699
9450.95	1.00009	0.99802	1.00168	0.99714
9455.25	0.99867	0.99692	1.00161	0.99743
9458.95	0.99875	0.99668	1.0015	0.99777
9463.28	0.99787	0.99689	1.00155	0.99835
9466.93	0.99752	0.99691	1.00134	0.99915
9471.27	0.99833	0.99683	1.00095	0.99977
9474.99	0.99886	0.99706	1.00083	1.00088
9479.29	0.99772	0.99775	1.00063	1.00162
9483.11	0.99716	0.99871	1.00044	1.0018
9487.18	0.99593	0.99999	1.00026	1.00175
9491.25	0.99544	1.00145	1.00011	1.00152
9495.08	0.99607	1.00277	0.99998	1.00129
9499.29	0.99664	1.00416	0.99977	1.00115
9503.07	0.99728	1.00535	0.99968	1.00102
9507.25	0.99709	1.00637	0.99961	1.00099
9511.1	0.99659	1.00678	0.99958	1.00109
9515.2	0.99684	1.00663	0.99959	1.001
9519.11	0.99587	1.00591	0.99971	1.00099
9523.21	0.99627	1.00458	0.99982	1.00052
9527.13	0.99658	1.00316	0.9999	1.00073
9531.17	0.99623	1.002	1.00009	1.00061
9535.11	0.9973	1.00125	1.00029	1.00015
9539.12	0.99554	1.00071	1.00018	1.00061
9543.13	0.99436	1.00033	1.0001	1.00079
9547.14	0.99374	1.00007	1.00008	1.0009
9551.12	0.99371	0.99985	1.00017	1.00131
9555.15	0.99364	0.99976	1.00042	1.00156
9559.1	0.99441	0.9997	1.00054	1.00174
9563.13	0.99458	0.99954	1.00072	1.00174
9567.09	0.99397	0.99934	1.00085	1.00188
9571.14	0.99276	0.99917	1.0006	1.00184
9575.08	0.99237	0.99896	1.00044	1.00209
9579.18	0.99167	0.99863	1.00049	1.0027
9583.93	0.99225	0.9982	1.00031	1.00318
9589.13	0.99222	0.9979	1.00035	1.00311
9594.21	0.99259	0.99788	1.00043	1.00311
9599.07	0.99264	0.99803	1.00035	1.00281
9604.09	0.99106	0.9983	1.00036	1.00229
9609.2	0.99041	0.99861	1.00025	1.00188
9614.19	0.99008	0.99886	1.00028	1.00146
9619.17	0.98992	0.99915	1.00042	1.00142
9623.92	0.99039	0.9995	1.00018	1.00115
9629.15	0.99078	0.99974	1.00013	1.00074
9634.16	0.99067	0.99977	1.00015	1.00058
9639.03	0.98933	0.99973	0.99996	1.00038
9644.05	0.98831	0.99958	0.99966	1.00007
9649.1	0.98668	0.99933	0.99942	1.00029
9654.23	0.98659	0.99908	0.9991	1.00042
9659.11	0.98695	0.99864	0.99893	1.00045
9663.94	0.98796	0.99817	0.99882	1.00062
9669.11	0.98877	0.99767	0.99863	1.0004
9674.28	0.98731	0.99717	0.99843	1.00052
9679.08	0.98647	0.99676	0.99816	1.00054
9684.1	0.98471	0.99639	0.99805	1.00038
9688.98	0.98499	0.99598	0.99796	1.00096
9694.25	0.9853	0.99553	0.99772	1.0016
9699.17	0.9861	0.99516	0.99745	1.00198
9703.99	0.98612	0.99488	0.99711	1.00214
9709.05	0.98551	0.9946	0.9969	1.00184
9714.27	0.98483	0.99421	0.99674	1.0019
9719.13	0.98334	0.99377	0.9964	1.00178
9724.24	0.9828	0.99338	0.99628	1.00172
9728.92	0.9839	0.99312	0.99603	1.00135
9734.1	0.9837	0.99284	0.99573	1.00118
9739.29	0.98354	0.99262	0.99563	1.00086
9744.11	0.98269	0.99247	0.99547	1.00066
9749.15	0.98064	0.99236	0.99535	1.0004
9753.91	0.97943	0.99219	0.99522	1.00005
9759.2	0.97884	0.99198	0.99502	1.00011
9764.3	0.9803	0.99174	0.9946	1.00023
9769.13	0.9803	0.99149	0.99432	1.00011
9774.11	0.98128	0.99117	0.9941	0.99997
9778.99	0.98006	0.9908	0.99397	0.99999
