# Supplementary material for: Complementary Operando Spectroscopy identification of in-situ generated metastable charge-asymmetry Cu2-CuN3 clusters for CO2 reduction to ethanol
Source: Nat Commun. 2022 Mar 11;13:1322. doi: 10.1038/s41467-022-29035-8 (PMC8917205; doi:10.1038/s41467-022-29035-8)
Supplement: Supplementary file 16 — Source Data [file 41467_2022_29035_MOESM16_ESM.zip › Source data/Figure.1f.xlsx]

## Sheet: Sheet1
	Cu/N0.14C	Cu-foil	Cu2O	CuO
0	0.03977	0.24974	0.01297	0.64187
0.03068	0.05951	0.25064	0.10825	0.62938
0.06136	0.09357	0.25325	0.21082	0.5929
0.09204	0.12428	0.2573	0.30478	0.53557
0.12272	0.14593	0.26229	0.38587	0.46346
0.1534	0.15562	0.2675	0.45041	0.38758
0.18408	0.15191	0.27207	0.49533	0.32762
0.21476	0.13459	0.27513	0.51821	0.31178
0.24544	0.1047	0.276	0.51741	0.35422
0.27612	0.0646	0.2744	0.49208	0.43686
0.3068	0.02001	0.27072	0.44228	0.53362
0.33748	0.03815	0.26609	0.3689	0.62629
0.36816	0.08685	0.26242	0.27373	0.70304
0.39884	0.13022	0.26201	0.15937	0.75561
0.42951	0.16258	0.2668	0.02921	0.77821
0.46019	0.17931	0.27742	0.11279	0.76734
0.49087	0.17683	0.29276	0.26194	0.72213
0.52155	0.15348	0.31024	0.41328	0.64561
0.55223	0.11301	0.32663	0.56151	0.54761
0.58291	0.08505	0.33887	0.70128	0.45263
0.61359	0.1389	0.34474	0.82731	0.41241
0.64427	0.25217	0.34339	0.93463	0.48059
0.67495	0.39272	0.336	1.01882	0.64231
0.70563	0.54901	0.32628	1.07627	0.84994
0.73631	0.71288	0.32076	1.1045	1.07031
0.76699	0.87646	0.32749	1.10266	1.28191
0.79767	1.03198	0.3524	1.07224	1.4684
0.82835	1.17213	0.39556	1.0183	1.61629
0.85903	1.29069	0.45136	0.95158	1.71471
0.88971	1.38338	0.51155	0.8915	1.75616
0.92039	1.44883	0.56769	0.86792	1.73815
0.95107	1.48983	0.61211	0.91383	1.6662
0.98175	1.51466	0.63824	1.04649	1.55937
1.01243	1.53814	0.64079	1.25854	1.45939
1.04311	1.5812	0.61592	1.53036	1.43741
1.07379	1.66713	0.56142	1.84249	1.57225
1.10447	1.81441	0.47702	2.17909	1.89441
1.13515	2.02998	0.36487	2.52724	2.37396
1.16583	2.30804	0.23196	2.8759	2.96216
1.1965	2.63393	0.11401	3.2153	3.61622
1.22718	2.98902	0.17686	3.53659	4.30125
1.25786	3.35383	0.34902	3.83171	4.98746
1.28854	3.7096	0.53544	4.09346	5.6482
1.31922	4.03899	0.71754	4.31553	6.25928
1.3499	4.32649	0.88444	4.4926	6.79895
1.38058	4.55874	1.02669	4.62044	7.24821
1.41126	4.72484	1.13568	4.69596	7.59133
1.44194	4.81659	1.20365	4.71731	7.81628
1.47262	4.82871	1.22389	4.68391	7.91514
1.5033	4.75898	1.19101	4.59642	7.88437
1.53398	4.60822	1.10143	4.4568	7.72493
1.56466	4.38024	0.95461	4.26816	7.44227
1.59534	4.08164	0.75739	4.03476	7.04605
1.62602	3.72148	0.54334	3.76188	6.5498
1.6567	3.3109	0.45431	3.45566	5.97035
1.68738	2.86262	0.68717	3.12298	5.32714
1.71806	2.39044	1.13525	2.77128	4.64148
1.74874	1.90863	1.696	2.40834	3.93562
1.77942	1.43133	2.33839	2.04216	3.23195
1.8101	0.97206	3.04844	1.68073	2.55222
1.84078	0.54313	3.81514	1.33194	1.91693
1.87146	0.15588	4.62685	1.00352	1.34569
1.90214	0.18588	5.47029	0.70353	0.86045
1.93282	0.46876	6.33017	0.44248	0.50281
1.9635	0.69333	7.18931	0.24566	0.3811
1.99418	0.85828	8.02895	0.19527	0.50066
2.02485	0.96539	8.82923	0.28806	0.67554
2.05553	1.01913	9.56987	0.3972	0.84259
2.08621	1.02644	10.2309	0.48764	1.00689
2.11689	0.99652	10.7936	0.55901	1.18738
2.14757	0.94067	11.2411	0.62091	1.3995
2.17825	0.87183	11.5592	0.68787	1.64822
2.20893	0.80386	11.7374	0.77545	1.92786
2.23961	0.74962	11.7691	0.89526	2.2257
2.27029	0.71781	11.652	1.05179	2.5258
2.30097	0.70964	11.3885	1.24278	2.81173
2.33165	0.71871	10.9858	1.46197	3.06825
2.36233	0.73461	10.4553	1.70136	3.28225
2.39301	0.74741	9.81245	1.95263	3.44334
2.42369	0.75022	9.07617	2.20767	3.54422
2.45437	0.74007	8.26795	2.45891	3.58075
2.48505	0.71782	7.41096	2.69938	3.55205
2.51573	0.68793	6.52913	2.92283	3.46032
2.54641	0.6579	5.64605	3.12377	3.31063
2.57709	0.63708	4.78395	3.29758	3.11059
2.60777	0.63401	3.96275	3.44049	2.86993
2.63845	0.65291	3.19921	3.54969	2.60009
2.66913	0.69161	2.50628	3.62327	2.31374
2.69981	0.74292	1.89295	3.66028	2.02434
2.73049	0.79782	1.365	3.66064	1.74569
2.76117	0.84793	0.92844	3.62518	1.49134
2.79184	0.8867	0.60192	3.55548	1.27372
2.82252	0.90956	0.44753	3.45388	1.10237
2.8532	0.91391	0.51471	3.32333	0.98126
2.88388	0.89886	0.69891	3.16734	0.90639
2.91456	0.86501	0.91185	2.98982	0.8669
2.94524	0.81421	1.12566	2.79503	0.85012
2.97592	0.74925	1.32972	2.58745	0.84707
3.0066	0.67363	1.51636	2.37169	0.85489
3.03728	0.59116	1.67806	2.15243	0.87597
3.06796	0.5057	1.80767	1.93435	0.915
3.09864	0.42077	1.89928	1.72211	0.97543
3.12932	0.33923	1.94909	1.52034	1.05691
3.16	0.26293	1.95616	1.33368	1.15485
3.19068	0.19255	1.92298	1.16674	1.2618
3.22136	0.12758	1.85572	1.02404	1.36917
3.25204	0.06726	1.76445	0.90953	1.46866
3.28272	0.02417	1.66291	0.82581	1.55299
3.3134	0.06635	1.56767	0.77286	1.61641
3.34408	0.1299	1.4958	0.74729	1.65477
3.37476	0.19828	1.4609	0.74285	1.66568
3.40544	0.26974	1.46845	0.75219	1.6484
3.43612	0.34248	1.51407	0.7686	1.60373
3.4668	0.41421	1.58639	0.78689	1.53388
3.49748	0.48231	1.67241	0.80354	1.44224
3.52816	0.54408	1.76183	0.81638	1.33308
3.55884	0.59701	1.84904	0.82427	1.21131
3.58952	0.63888	1.93346	0.82676	1.08209
3.62019	0.66801	2.0187	0.82386	0.95054
3.65087	0.68326	2.11105	0.81592	0.82134
3.68155	0.68415	2.21731	0.80346	0.69845
3.71223	0.67085	2.34268	0.78714	0.58477
3.74291	0.64413	2.48895	0.76772	0.48204
3.77359	0.60536	2.65386	0.74602	0.39085
3.80427	0.55634	2.83156	0.72289	0.31122
3.83495	0.49927	3.01376	0.69923	0.24385
3.86563	0.43659	3.19116	0.67591	0.19262
3.89631	0.37085	3.35471	0.65381	0.16728
3.92699	0.3046	3.49651	0.63373	0.17747
3.95767	0.2403	3.6105	0.61635	0.21779
3.98835	0.18022	3.69274	0.6022	0.27417
4.01903	0.12649	3.74158	0.59157	0.33626
4.04971	0.08128	3.7576	0.58455	0.39778
4.08039	0.048	3.74339	0.58097	0.45457
4.11107	0.03385	3.70321	0.58045	0.50369
4.14175	0.03885	3.64264	0.58248	0.54318
4.17243	0.0475	3.56797	0.58645	0.57208
4.20311	0.05267	3.48576	0.59176	0.59049
4.23379	0.05404	3.40225	0.59782	0.59966
4.26447	0.05383	3.32293	0.60415	0.60195
4.29515	0.0557	3.25216	0.61032	0.60077
4.32583	0.063	3.19302	0.61603	0.60018
4.35651	0.0765	3.14725	0.62107	0.60428
4.38719	0.09454	3.11546	0.62532	0.61639
4.41786	0.115	3.09725	0.62871	0.63823
4.44854	0.13609	3.09153	0.63125	0.66959
4.47922	0.15648	3.09664	0.63298	0.70866
4.5099	0.17518	3.11048	0.63397	0.75277
4.54058	0.19145	3.13056	0.63429	0.79915
4.57126	0.20478	3.15405	0.63404	0.84547
4.60194	0.21478	3.17784	0.63334	0.89013
4.63262	0.22123	3.19866	0.63226	0.93235
4.6633	0.22401	3.21326	0.63093	0.97211
4.69398	0.22308	3.2186	0.62943	1.01001
4.72466	0.21853	3.21206	0.62786	1.0471
4.75534	0.21052	3.19161	0.62631	1.08461
4.78602	0.19931	3.15596	0.62483	1.12376
4.8167	0.18526	3.10458	0.62349	1.16557
4.84738	0.16885	3.03771	0.62231	1.21076
4.87806	0.15061	2.95626	0.62133	1.25966
4.90874	0.13119	2.86166	0.62052	1.3123
4.93942	0.11131	2.75568	0.61986	1.36843
4.9701	0.09173	2.64023	0.61928	1.42763
5.00078	0.07326	2.51724	0.61871	1.48935
5.03146	0.05669	2.38845	0.61804	1.55301
5.06214	0.0428	2.25543	0.61715	1.61799
5.09282	0.03222	2.1195	0.61589	1.68364
5.1235	0.02509	1.98184	0.61412	1.74925
5.15418	0.02071	1.84354	0.61166	1.81408
5.18486	0.01775	1.7057	0.60834	1.87729
5.21553	0.0156	1.5695	0.60398	1.938
5.24621	0.01576	1.43622	0.59838	1.99526
5.27689	0.0207	1.30717	0.59137	2.0481
5.30757	0.03024	1.18365	0.58276	2.09552
5.33825	0.04283	1.06672	0.57239	2.13651
5.36893	0.05722	0.95715	0.56012	2.17008
5.39961	0.07247	0.85523	0.54585	2.19527
5.43029	0.08777	0.76084	0.52949	2.21115
5.46097	0.10239	0.67355	0.51104	2.21683
5.49165	0.11572	0.59288	0.49053	2.21151
5.52233	0.12725	0.51865	0.46806	2.19448
5.55301	0.13667	0.45136	0.44379	2.16516
5.58369	0.14381	0.39246	0.41797	2.12318
5.61437	0.14871	0.34432	0.39091	2.06841
5.64505	0.15163	0.30958	0.363	2.00099
5.67573	0.15298	0.28965	0.33471	1.92145
5.70641	0.15333	0.28304	0.30658	1.83066
5.73709	0.1533	0.28534	0.27923	1.7299
5.76777	0.1535	0.29113	0.25333	1.62087
5.79845	0.15435	0.29603	0.22961	1.50562
5.82913	0.15605	0.29785	0.20879	1.38653
5.85981	0.15845	0.29691	0.19152	1.26623
5.89049	0.16118	0.29586	0.17828	1.14749
5.92117	0.16365	0.29906	0.16919	1.03312
5.95185	0.16523	0.31088	0.16397	0.9258
5.98253	0.16532	0.33341	0.16197	0.82789
6.0132	0.16343	0.36518	0.16229	0.74123
6.04388	0.15926	0.40174	0.16402	0.66692
6.07456	0.15269	0.43732	0.16637	0.60508
6.10524	0.14382	0.46613	0.16875	0.55487
6.13592	0.13297	0.48309	0.17078	0.51457
6.1666	0.12072	0.48415	0.17228	0.48198
6.19728	0.1079	0.46651	0.17322	0.45483
6.22796	0.09565	0.42875	0.17368	0.43116
6.25864	0.08539	0.37102	0.17378	0.40952
6.28932	0.0786	0.29557	0.17369	0.38895
6.32	0.07625	0.20873	0.17354	0.3689
6.35068	0.07813	0.1322	0.17344	0.34903
6.38136	0.0829	0.13713	0.17342	0.32906
6.41204	0.08883	0.23203	0.17344	0.30868
6.44272	0.0944	0.35218	0.17338	0.28753
6.4734	0.09853	0.47474	0.17309	0.26524
6.50408	0.10054	0.59058	0.17239	0.24157
6.53476	0.10004	0.69378	0.17107	0.21649
6.56544	0.0969	0.77986	0.16895	0.1903
6.59612	0.09116	0.84545	0.16587	0.16383
6.6268	0.08303	0.88825	0.16172	0.13854
6.65748	0.07284	0.90707	0.15641	0.11673
6.68816	0.061	0.90173	0.14992	0.10149
6.71884	0.048	0.873	0.14227	0.09555
6.74952	0.03438	0.82249	0.13352	0.09886
6.7802	0.02078	0.75247	0.12375	0.10815
6.81087	0.00874	0.66571	0.11311	0.11947
6.84155	0.00925	0.56534	0.10173	0.13007
6.87223	0.01972	0.45488	0.08979	0.13865
6.90291	0.02983	0.33871	0.07748	0.14505
6.93359	0.03853	0.22455	0.065	0.15004
6.96427	0.04556	0.13805	0.05262	0.1551
6.99495	0.05082	0.15303	0.04069	0.162
7.02563	0.05435	0.25348	0.02987	0.17225
7.05631	0.05623	0.37476	0.02164	0.18653
7.08699	0.05659	0.49911	0.01901	0.20443
7.11767	0.05562	0.62101	0.02317	0.22467
7.14835	0.05347	0.7374	0.03084	0.24552
7.17903	0.05032	0.84592	0.03943	0.26519
7.20971	0.04631	0.94442	0.04788	0.28203
7.24039	0.04155	1.03093	0.05577	0.2947
7.27107	0.03615	1.10371	0.06289	0.30225
7.30175	0.03025	1.16133	0.06912	0.30418
7.33243	0.02409	1.20275	0.07443	0.30045
7.36311	0.01829	1.22741	0.07886	0.29158
7.39379	0.01448	1.23531	0.08249	0.27867
7.42447	0.01534	1.22697	0.08548	0.26342
7.45515	0.02083	1.20343	0.08806	0.2482
7.48583	0.02859	1.16619	0.09054	0.23586
7.51651	0.03715	1.11714	0.09329	0.22927
7.54719	0.04584	1.05841	0.09669	0.23049
7.57787	0.05423	0.99226	0.1011	0.2399
7.60854	0.06202	0.92099	0.10677	0.25609
7.63922	0.06899	0.84679	0.11381	0.27662
7.6699	0.07499	0.77171	0.1222	0.29888
7.70058	0.07996	0.69759	0.13174	0.3206
7.73126	0.08391	0.62603	0.14213	0.34008
7.76194	0.08695	0.55845	0.15301	0.3561
7.79262	0.08926	0.49611	0.16396	0.36793
7.8233	0.09108	0.44015	0.17456	0.37521
7.85398	0.09267	0.39161	0.18441	0.37788
7.88466	0.09428	0.3514	0.19313	0.37616
7.91534	0.09608	0.32012	0.20036	0.37042
7.94602	0.09812	0.29792	0.2058	0.36119
7.9767	0.10035	0.28433	0.20922	0.34907
8.00738	0.10257	0.27828	0.21042	0.33467
8.03806	0.10451	0.2784	0.2093	0.3186
8.06874	0.10587	0.28335	0.20583	0.30143
8.09942	0.10631	0.29205	0.20004	0.28367
8.1301	0.10558	0.30377	0.1921	0.26577
8.16078	0.10345	0.31799	0.18225	0.24812
8.19146	0.09979	0.33426	0.17088	0.23107
8.22214	0.09455	0.35207	0.1585	0.21494
8.25282	0.08778	0.37079	0.14581	0.20004
8.2835	0.07961	0.38971	0.13372	0.18667
8.31418	0.07029	0.40813	0.12333	0.17512
8.34486	0.06017	0.42545	0.11586	0.16564
8.37554	0.04977	0.44131	0.11238	0.1584
8.40621	0.03989	0.45565	0.11341	0.15347
8.43689	0.03185	0.46874	0.11864	0.15079
8.46757	0.02767	0.48117	0.12708	0.1502
8.49825	0.02881	0.49366	0.1375	0.15145
8.52893	0.03406	0.50696	0.1487	0.15426
8.55961	0.04104	0.5216	0.15972	0.15839
8.59029	0.04813	0.53774	0.16982	0.16361
8.62097	0.05446	0.55502	0.17846	0.16973
8.65165	0.05956	0.57263	0.18524	0.17657
8.68233	0.06317	0.58935	0.18994	0.18392
8.71301	0.06518	0.60375	0.19241	0.19156
8.74369	0.06558	0.61438	0.19263	0.1992
8.77437	0.06445	0.6199	0.19066	0.20651
8.80505	0.06195	0.61923	0.18666	0.21314
8.83573	0.05835	0.61163	0.18083	0.21872
8.86641	0.05397	0.59674	0.17346	0.2229
8.89709	0.04925	0.57459	0.16488	0.22537
8.92777	0.04466	0.54557	0.15549	0.22589
8.95845	0.04072	0.51038	0.14571	0.22429
8.98913	0.03784	0.46998	0.13598	0.2205
9.01981	0.03621	0.42548	0.12673	0.21459
9.05049	0.0356	0.37812	0.11836	0.20672
9.08117	0.03551	0.32921	0.1112	0.19722
9.11185	0.03529	0.28012	0.10544	0.18656
9.14253	0.03436	0.23238	0.1011	0.17534
9.17321	0.03228	0.18796	0.09804	0.16435
9.20388	0.0288	0.14987	0.09595	0.15449
9.23456	0.02387	0.12306	0.09445	0.14669
9.26524	0.01785	0.11372	0.09316	0.1418
9.29592	0.01236	0.12336	0.09171	0.14034
9.3266	0.01264	0.14575	0.08982	0.14235
9.35728	0.02061	0.17354	0.0873	0.14733
9.38796	0.03188	0.202	0.08405	0.15445
9.41864	0.04441	0.22841	0.08002	0.16274
9.44932	0.0574	0.25107	0.07526	0.1713
9.48	0.07032	0.26889	0.06985	0.17932
9.51068	0.08274	0.28114	0.06391	0.18618
9.54136	0.09433	0.28753	0.0576	0.1914
9.57204	0.10488	0.28817	0.0511	0.19461
9.60272	0.11424	0.28371	0.04457	0.19557
9.6334	0.12243	0.27542	0.03819	0.19416
9.66408	0.12961	0.26527	0.03212	0.19032
9.69476	0.13605	0.25593	0.02648	0.18412
9.72544	0.14218	0.25057	0.02136	0.17569
9.75612	0.14847	0.25209	0.01678	0.16531
9.7868	0.15541	0.26219	0.01271	0.15332
9.81748	0.16337	0.28064	0.00902	0.14025
9.84816	0.17258	0.30559	0.00555	0.12676
9.87884	0.18303	0.33435	0.0023	0.11378
9.90952	0.1945	0.3642	0.00241	0.10246
9.9402	0.20659	0.39279	0.00629	0.09418
9.97088	0.21876	0.41824	0.01088	0.09019
