# Supplementary material for: Complementary Operando Spectroscopy identification of in-situ generated metastable charge-asymmetry Cu2-CuN3 clusters for CO2 reduction to ethanol
Source: Nat Commun. 2022 Mar 11;13:1322. doi: 10.1038/s41467-022-29035-8 (PMC8917205; doi:10.1038/s41467-022-29035-8)
Supplement: Supplementary file 16 — Source Data [file 41467_2022_29035_MOESM16_ESM.zip › Source data/Figure.1g-and-1h.xls]

## Sheet: Sheet1
CuN0.14				Cu1 Cu2p 3/2			LM Cu1		CuC				Cu2 2p2/3		Cu2 LM
969.9	0	0	0	0	21986.3	900.1	15314.8		971	19597.3	0	0	19598.4	899	10483.8
969.8	0	0	0	0	22248.2	900.2	15390.7		970.9	19792.7	0	0	19793.8	899.1	10379.5
969.7	0	0	0	0	22269.5	900.3	15483.7		970.8	19409	0	0	19410.1	899.2	10408.6
969.6	0	0	0	0	22117.8	900.4	15457.7		970.7	19874.5	0	0	19875.6	899.3	10627.8
969.5	0	0	0	0	22075.3	900.5	15438.5		970.6	19724.6	0	0	19725.8	899.4	10423.8
969.4	0	0	0	0	22165.5	900.6	15396.4		970.5	19849.7	0	0	19850.8	899.5	10583.1
969.3	0	0	0	0	21475.9	900.7	15952.9		970.4	19816.1	0	0	19817.2	899.6	10569.2
969.2	0	0	0	0	22145.2	900.8	15398.2		970.3	19699.1	0	0	19700.2	899.7	10583.5
969.1	0	0	0	0	21995.5	900.9	15601.8		970.2	19397.9	0	0	19399	899.8	10773.5
969	0	0	0	0	21655.6	901	15374.7		970.1	19451.2	0	0	19452.3	899.9	10602.4
968.9	0	0	0	0	21499.3	901.1	15329.5		970	19238.9	0	0	19240	900	11162.2
968.8	0	0	0	0	21715.9	901.2	15547.2		969.9	19461.7	0	0	19462.8	900.1	10858.2
968.7	0	0	0	0	21614.1	901.3	15611		969.8	19926	0	0	19927.1	900.2	10671.9
968.6	0	0	0	0	21763.9	901.4	15167		969.7	19528	0	0	19529.1	900.3	10509.1
968.5	0	0	0	0	21952	901.5	15367.7		969.6	19090.7	0	0	19091.8	900.4	10446.7
968.4	0	0	0	0	21963	901.6	15430.4		969.5	19385	0	0	19386.1	900.5	10797.8
968.3	0	0	0	0	21592.2	901.7	15454.2		969.4	18844	0	0	18845.1	900.6	10887.9
968.2	0	0	0	0	21544.4	901.8	15651.1		969.3	19284.1	0	0	19285.2	900.7	10478.3
968.1	0	0	0	0	21616	901.9	15199.8		969.2	20144.7	0	0	20145.8	900.8	10357.4
968	0	0	0	0	21908.6	902	15194.6		969.1	19373.5	0	0	19374.6	900.9	10513.4
967.9	0	0	0	0	21794.4	902.1	15397.3		969	19340.8	0	0	19341.9	901	10492.7
967.8	0	0	0	0	21524	902.2	15510.5		968.9	19344	0	0	19345.1	901.1	10410.9
967.7	0	0	0	0	21822.9	902.3	15213		968.8	19239.7	0	0	19240.8	901.2	10535.1
967.6	0	0	0	0	21585.6	902.4	15499.4		968.7	20202.2	0	0	20203.3	901.3	10614.7
967.5	0	0	0	0	21573.6	902.5	15781.7		968.6	19344.1	0	0	19345.2	901.4	10616.3
967.4	0	0	0	0	21923.3	902.6	15407.7		968.5	19739.2	0	0	19740.3	901.5	10714.6
967.3	0	0	0	0	21869.2	902.7	15341.2		968.4	19476.8	0	0	19477.9	901.6	10596
967.2	0	0	0	0	21481.5	902.8	15635.7		968.3	19227.6	0	0	19228.7	901.7	10683.5
967.1	0	0	0	0	21498.3	902.9	15230.2		968.2	18822.7	0	0	18823.8	901.8	10429.7
967	0	0	0	0	21462.6	903	15332.3		968.1	19215.6	0	0	19216.7	901.9	10458.3
966.9	0	0	0	0	21616.3	903.1	15620.1		968	19210.4	0	0	19211.5	902	10989.1
966.8	0	0	0	0	21566.7	903.2	15518.7		967.9	19186	0	0	19187.1	902.1	10587
966.7	0	0	0	0	21806	903.3	15001		967.8	19003.3	0	0	19004.4	902.2	10694
966.6	0	0	0	0	21481.9	903.4	15374.3		967.7	18314.9	0	0	18316	902.3	10853.4
966.5	0	0	0	0	21585.5	903.5	16025.3		967.6	19264.8	0	0	19265.9	902.4	10644.1
966.4	0	0	0	0	21821.6	903.6	15926.8		967.5	19725.7	0	0	19726.8	902.5	10710.1
966.3	0	0	0	0	21802	903.7	15554.2		967.4	19811.1	0	0	19812.2	902.6	10301.2
966.2	0	0	0	0	21954.8	903.8	15526.1		967.3	19344.8	0	0	19345.9	902.7	10289.8
966.1	0	0	0	0	21479.2	903.9	15847.8		967.2	20115.8	0	0	20116.9	902.8	10535.3
966	0	0	0	0	21578	904	15594.7		967.1	20175.5	0	0	20176.6	902.9	10324.6
965.9	0	0	0	0	21536.3	904.1	15497.7		967	19182.6	0	0	19183.7	903	10694.4
965.8	0	0	0	0	21731.8	904.2	15564		966.9	18833.1	0	0	18834.2	903.1	10654.4
965.7	0	0	0	0	21358.2	904.3	15153.5		966.8	18972.5	0	0	18973.6	903.2	10706.4
965.6	0	0	0	0	21847.4	904.4	15408.3		966.7	19110.3	0	0	19111.4	903.3	10237
965.5	0	0	0	0	21938.3	904.5	15472.9		966.6	18928.9	0	0	18930	903.4	10431.7
965.4	0	0	0	0	21763	904.6	15745.6		966.5	19129	0	0	19130.1	903.5	10190.3
965.3	0	0	0	0	21514.4	904.7	15678.5		966.4	19571.1	0	0	19572.2	903.6	11032.9
965.2	0	0	0	0	21582	904.8	15750.9		966.3	18562.6	0	0	18563.7	903.7	10576.5
965.1	0	0	0	0	21607.4	904.9	15490		966.2	19094.7	0	0	19095.8	903.8	10805.2
965	0	0	0	0	21811.6	905	15734.9		966.1	19266.9	0	0	19268	903.9	10625.4
964.9	0	0	0	0	21914.3	905.1	15904.6		966	19212	0	0	19213.1	904	10684.3
964.8	0	0	0	0	21908.4	905.2	15330.8		965.9	19694.3	0	0	19695.4	904.1	10728.3
964.7	0	0	0	0	22100.9	905.3	15415.1		965.8	19294.7	0	0	19295.8	904.2	10700.9
964.6	0	0	0	0	22212.7	905.4	15630.3		965.7	19742.1	0	0	19743.2	904.3	10594.4
964.5	0	0	0	0	22121.7	905.5	15948.5		965.6	19557.8	0	0	19558.9	904.4	10703.3
964.4	0	0	0	0	21971.1	905.6	15633.1		965.5	19145.3	0	0	19146.4	904.5	10801.6
964.3	0	0	0	0	21928	905.7	15872.4		965.4	19394.4	0	0	19395.5	904.6	10538.2
964.2	0	0	0	0	22227.5	905.8	16050		965.3	19366.6	0	0	19367.7	904.7	11014.6
964.1	0	0	0	0	22703.3	905.9	15421.4		965.2	19036.4	0	0	19037.5	904.8	11129.4
964	0	0	0	0	22389.7	906	15647		965.1	19402.8	0	0	19403.9	904.9	10701.2
963.9	0	0	0	0	22541.3	906.1	15339		965	18750.2	0	0	18751.3	905	10870.7
963.8	0	0	0	0	22603.2	906.2	15392.2		964.9	19098.8	0	0	19099.9	905.1	10901.1
963.7	0	0	0	0	22788.3	906.3	15885.8		964.8	19293.2	0	0	19294.3	905.2	10977.3
963.6	0	0	0	0	22309.6	906.4	15883.6		964.7	18783.6	0	0	18784.7	905.3	10892.2
963.5	0	0	0	0	22067.9	906.5	15716.2		964.6	19306.4	0	0	19307.5	905.4	11189.3
963.4	0	0	0	0	22604.7	906.6	16154.9		964.5	19337.6	0	0	19338.7	905.5	11075
963.3	0	0	0	0	22433.8	906.7	16014.7		964.4	19163.7	0	0	19164.8	905.6	10831.5
963.2	0	0	0	0	22301	906.8	16073.5		964.3	18790.9	0	0	18792	905.7	11090
963.1	0	0	0	0	22294.5	906.9	16079.2		964.2	18485.7	0	0	18486.8	905.8	10963
963	0	0	0	0	22148	907	15971.2		964.1	18571.9	0	0	18573	905.9	10533.2
962.9	0	0	0	0	22026.5	907.1	15891.3		964	18260.5	0	0	18261.6	906	10797.7
962.8	0	0	0	0	22451.4	907.2	15770.2		963.9	18438.7	0	0	18439.8	906.1	10771.1
962.7	0	0	0	0	22516.8	907.3	15764		963.8	19570	0	0	19571.1	906.2	10749.4
962.6	0	0	0	0	21967	907.4	15658.1		963.7	19229.7	0	0	19230.8	906.3	11171.1
962.5	0	0	0	0	22209.9	907.5	15707.6		963.6	18949.1	0	0	18950.3	906.4	11140
962.4	0	0	0	0	22024.3	907.6	15768.6		963.5	18551.5	0	0	18552.6	906.5	11229.2
962.3	0	0	0	0	22448.2	907.7	15986.8		963.4	18530.7	0	0	18531.8	906.6	10769
962.2	0	0	0	0	22302.3	907.8	15958		963.3	18812	0	0	18813.1	906.7	10939.7
962.1	0	0	0	0	22061.1	907.9	16194.3		963.2	19026.4	0	0	19027.5	906.8	11155
962	0	0	0	0	21778	908	16299.4		963.1	18774	0	0	18775.1	906.9	11097.4
961.9	0	0	0	0	21375.9	908.1	16255.3		963	18754	0	0	18755.1	907	10922.1
961.8	0	0	0	0	21999.8	908.2	16177.5		962.9	18672.7	0	0	18673.8	907.1	11074.6
961.7	0	0	0	0	21576.9	908.3	16535.8		962.8	18863.3	0	0	18864.4	907.2	11022.7
961.6	0	0	0	0	21755.2	908.4	16018.4		962.7	18902.4	0	0	18903.5	907.3	10787.1
961.5	0	0	0	0	21894.8	908.5	16090.4		962.6	18680.7	0	0	18681.8	907.4	10749.6
961.4	0	0	0	0	21799.4	908.6	16081.6		962.5	18600.2	0	0	18601.3	907.5	11173
961.3	0	0	0	0	21599.9	908.7	16009.4		962.4	18378.2	0	0	18379.3	907.6	11239.9
961.2	0	0	0	0	20997.5	908.8	16312.4		962.3	18368	0	0	18369.1	907.7	11288.9
961.1	0	0	0	0	20862.5	908.9	16564.6		962.2	18236.5	0	0	18237.6	907.8	11323.7
961	0	0	0	0	21389.2	909	16567.7		962.1	18573.4	0	0	18574.5	907.9	10961.6
960.9	0	0	0	0	21670.3	909.1	16015.5		962	18531.4	0	0	18532.5	908	11369.6
960.8	0	0	0	0	21841.8	909.2	16236.4		961.9	18478.5	0	0	18479.6	908.1	11031.4
960.7	0	0	0	0	21845.1	909.3	16272.9		961.8	17850.2	0	0	17851.3	908.2	11000.8
960.6	0	0	0	0	21577	909.4	16407.1		961.7	18552.5	0	0	18553.6	908.3	10935.2
960.5	0	0	0	0	21346.7	909.5	16680.1		961.6	17859.9	0	0	17861	908.4	11080.2
960.4	0	0	0	0	21208.8	909.6	16710.4		961.5	17972.4	0	0	17973.5	908.5	11242.1
960.3	0	0	0	0	21253.5	909.7	16272.7		961.4	17899.9	0	0	17901	908.6	11123.9
960.2	0	0	0	0	20872.1	909.8	16174.7		961.3	19122.9	0	0	19124	908.7	11298.2
960.1	0	0	0	0	20833	909.9	16502		961.2	18781.9	0	0	18783	908.8	11116.9
960	0	0	0	0	21012.1	910	16490.6		961.1	18292.1	0	0	18293.2	908.9	11206.8
959.9	0	0	0	0	21045.9	910.1	16593.5		961	18169.2	0	0	18170.3	909	11416.4
959.8	0	0	0	0	21105.2	910.2	16527.7		960.9	17748.5	0	0	17749.6	909.1	11454.3
959.7	0	0	0	0	21155.8	910.3	16454.2		960.8	17874.5	0	0	17875.6	909.2	11220.7
959.6	0	0	0	0	20831.2	910.4	16552.1		960.7	18797.6	0	0	18798.7	909.3	11329
959.5	0	0	0	0	21187.7	910.5	16500.6		960.6	18780.6	0	0	18781.7	909.4	11436.9
959.4	0	0	0	0	21171.7	910.6	16559.4		960.5	17314.2	0	0	17315.3	909.5	11310.1
959.3	0	0	0	0	21498.1	910.7	16399.6		960.4	17753.9	0	0	17755	909.6	11277.6
959.2	0	0	0	0	21558.5	910.8	16584.6		960.3	17820.4	0	0	17821.5	909.7	11292.4
959.1	0	0	0	0	21723.5	910.9	16380.8		960.2	18286.5	0	0	18287.6	909.8	11561.7
959	0	0	0	0	20911.3	911	16728.7		960.1	17871.5	0	0	17872.6	909.9	11442.6
958.9	0	0	0	0	21401.8	911.1	16569.9		960	18004.7	0	0	18005.8	910	11547.2
958.8	0	0	0	0	21087	911.2	16635.1		959.9	17811.7	0	0	17812.8	910.1	11993.7
958.7	0	0	0	0	21392.9	911.3	16630.9		959.8	19003.7	0	0	19004.8	910.2	11484.1
958.6	0	0	0	0	21313.3	911.4	16750		959.7	18041.7	0	0	18042.8	910.3	12029.7
958.5	0	0	0	0	21330.1	911.5	16974.6		959.6	18552	0	0	18553.1	910.4	11824.8
958.4	0	0	0	0	21018.3	911.6	16859		959.5	17732.5	0	0	17733.6	910.5	11649.7
958.3	0	0	0	0	21022.2	911.7	16588.2		959.4	17613.2	0	0	17614.3	910.6	11651.4
958.2	0	0	0	0	21180.8	911.8	16564.5		959.3	18058.4	0	0	18059.5	910.7	11564.9
958.1	0	0	0	0	21459.9	911.9	16721.8		959.2	17972.4	0	0	17973.5	910.8	11960.4
958	0	0	0	0	21347.9	912	16990.7		959.1	18526.3	0	0	18527.4	910.9	11597.1
957.9	0	0	0	0	21181.7	912.1	17095.5		959	18582.4	0	0	18583.5	911	11553
957.8	0	0	0	0	21324	912.2	17129.9		958.9	17968.1	0	0	17969.2	911.1	11944.4
957.7	0	0	0	0	21583.1	912.3	16626.4		958.8	18156.4	0	0	18157.5	911.2	11944.9
957.6	0	0	0	0	21693.8	912.4	16713.5		958.7	17768.9	0	0	17770	911.3	11787.2
957.5	0	0	0	0	21627.9	912.5	16570.7		958.6	18277.3	0	0	18278.4	911.4	12082
957.4	0	0	0	0	21476.3	912.6	17036.3		958.5	17780.9	0	0	17782	911.5	11925.5
957.3	0	0	0	0	21212	912.7	17214.2		958.4	17965.8	0	0	17966.9	911.6	12141.9
957.2	0	0	0	0	21192.1	912.8	17431.5		958.3	17854	0	0	17855.1	911.7	12297.7
957.1	0	0	0	0	21709	912.9	16840.8		958.2	18096.9	0	0	18098	911.8	12181.1
957	0	0	0	0	21721.5	913	16836.2		958.1	18557.7	0	0	18558.8	911.9	11757
956.9	0	0	0	0	22325.9	913.1	16780.7		958	18144.8	0	0	18145.9	912	12019.8
956.8	0	0	0	0	21928.2	913.2	16853.2		957.9	18338.7	0	0	18339.8	912.1	12023.6
956.7	0	0	0	0	21718.3	913.3	16990.2		957.8	18171.9	0	0	18173	912.2	11923.5
956.6	0	0	0	0	21836.7	913.4	17098.8		957.7	18007	0	0	18008.1	912.3	12103.3
956.5	0	0	0	0	21528.2	913.5	17344		957.6	18127.1	0	0	18128.2	912.4	12294.4
956.4	0	0	0	0	21611.8	913.6	17232.9		957.5	17894	0	0	17895.1	912.5	11960.9
956.3	0	0	0	0	21937.6	913.7	17197		957.4	17967.4	0	0	17968.5	912.6	11796.3
956.2	0	0	0	0	21634	913.8	17216		957.3	18088.3	0	0	18089.4	912.7	12321.7
956.1	0	0	0	0	22187.1	913.9	17222.9		957.2	18078	0	0	18079.1	912.8	12178.2
956	0	0	0	0	22437.2	914	17675.8		957.1	17772.6	0	0	17773.7	912.9	12219.6
955.9	0	0	0	0	22874	914.1	17377.9		957	17787.4	0	0	17788.5	913	12444
955.8	0	0	0	0	23202.4	914.2	17291.7		956.9	18009.6	0	0	18010.7	913.1	12352.6
955.7	0	0	0	0	23047.2	914.3	17187.7		956.8	18432.2	0	0	18433.3	913.2	12468
955.6	0	0	0	0	22941.7	914.4	17225.4		956.7	18235.1	0	0	18236.2	913.3	12056.6
955.5	0	0	0	0	22956.5	914.5	17404.3		956.6	18084	0	0	18085.1	913.4	12424.4
955.4	0	0	0	0	23452.9	914.6	17644.6		956.5	18535.3	0	0	18536.4	913.5	12305.3
955.3	0	0	0	0	23739.8	914.7	17995.7		956.4	18452.4	0	0	18453.5	913.6	12294
955.2	0	0	0	0	23390.8	914.8	17730.4		956.3	18083.4	0	0	18084.5	913.7	12570
955.1	0	0	0	0	23667.6	914.9	17907.1		956.2	18251.6	0	0	18252.7	913.8	12387.6
955	0	0	0	0	24283.8	915	18163.1		956.1	18182.2	0	0	18183.3	913.9	12681.5
954.9	0	0	0	0	23691.2	915.1	18178.3		956	18323	0	0	18324.1	914	12889.2
954.8	0	0	0	0	24231	915.2	18567.3		955.9	18479.8	0	0	18480.9	914.1	12571.4
954.7	0	0	0	0	24317	915.3	18560.5		955.8	18898.3	0	0	18899.4	914.2	12802.1
954.6	0	0	0	0	24042.6	915.4	18674.3		955.7	18539	0	0	18540.1	914.3	12962.9
954.5	0	0	0	0	24047.9	915.5	18742.7		955.6	17985.2	0	0	17986.3	914.4	12562.2
954.4	0	0	0	0	23866.5	915.6	19177.8		955.5	18419	0	0	18420.1	914.5	13223
954.3	0	0	0	0	23778.7	915.7	18926.2		955.4	18841.4	0	0	18842.5	914.6	13068.1
954.2	0	0	0	0	23958.3	915.8	19020.9		955.3	18714.9	0	0	18716	914.7	13561.5
954.1	0	0	0	0	23549.2	915.9	18814.4		955.2	18329.1	0	0	18330.2	914.8	13479.4
954	0	0	0	0	23323.5	916	18968.3		955.1	18831.4	0	0	18832.5	914.9	13411.2
953.9	0	0	0	0	23519.4	916.1	19128.3		955	19198.5	0	0	19199.6	915	13973.8
953.8	0	0	0	0	23274.8	916.2	19147.4		954.9	19362.2	0	0	19363.3	915.1	13940.2
953.7	0	0	0	0	23340.7	916.3	19010.3		954.8	19542.3	0	0	19543.4	915.2	14188.2
953.6	0	0	0	0	23487	916.4	19492.5		954.7	19442.5	0	0	19443.6	915.3	14614.2
953.5	0	0	0	0	23552.5	916.5	19251.7		954.6	19389.8	0	0	19390.9	915.4	14228.4
953.4	0	0	0	0	23021.3	916.6	18903.2		954.5	19558.5	0	0	19559.6	915.5	14906.3
953.3	0	0	0	0	23491.2	916.7	18589.4		954.4	20382.8	0	0	20383.9	915.6	15274.7
953.2	0	0	0	0	23380.6	916.8	19081.6		954.3	20978.4	0	0	20979.5	915.7	15368.2
953.1	0	0	0	0	23476.9	916.9	18861.7		954.2	20593.6	0	0	20594.7	915.8	15381.9
953	0	0	0	0	23840.1	917	18506.9		954.1	20330.6	0	0	20331.7	915.9	15829
952.9	0	0	0	0	23949.5	917.1	19070		954	20990.7	0	0	20991.8	916	16217.5
952.8	0	0	0	0	24377	917.2	18606.1		953.9	21569.9	0	0	21571	916.1	16758.7
952.7	0	0	0	0	24471	917.3	18448.8		953.8	21761.5	0	0	21762.6	916.2	16211.8
952.6	0	0	0	0	24858.5	917.4	18369.3		953.7	22056.1	0	0	22057.2	916.3	16214.7
952.5	0	0	0	0	24628.4	917.5	18537.5		953.6	23791.4	0	0	23792.5	916.4	15885.2
952.4	0	0	0	0	24792.5	917.6	18199.8		953.5	25863.5	0	0	25864.6	916.5	15910.2
952.3	0	0	0	0	25067.1	917.7	17921.4		953.4	26481	0	0	26482.1	916.6	15518.7
952.2	0	0	0	0	25710	917.8	17645.6		953.3	27486.8	0	0	27487.9	916.7	15420
952.1	0	0	0	0	25606.3	917.9	17576.7		953.2	29045.4	0	0	29046.5	916.8	14954.5
952	0	0	0	0	25559.2	918	17735.8		953.1	30963	0	0	30964.1	916.9	14652.7
951.9	0	0	0	0	25442	918.1	17660.4		953	31417.1	0	0	31418.2	917	14410.3
951.8	0	0	0	0	25001.7	918.2	17773.7		952.9	31856	0	0	31857.1	917.1	14302.7
951.7	0	0	0	0	24894	918.3	17461.2		952.8	32988.8	0	0	32989.9	917.2	14291.9
951.6	0	0	0	0	24577.6	918.4	17047.2		952.7	32835.5	0	0	32836.6	917.3	13489.6
951.5	0	0	0	0	24392	918.5	17092.6		952.6	31764.8	0	0	31765.9	917.4	13527.9
951.4	0	0	0	0	23748.4	918.6	16570.1		952.5	31396.2	0	0	31397.3	917.5	13371.5
951.3	0	0	0	0	22949.3	918.7	16777.6		952.4	30290.7	0	0	30291.8	917.6	13526.6
951.2	0	0	0	0	22929.9	918.8	16631.2		952.3	28449.3	0	0	28450.4	917.7	13535.1
951.1	0	0	0	0	22555.5	918.9	17021.4		952.2	26672.6	0	0	26673.7	917.8	13434.6
951	0	0	0	0	21805.2	919	16680.3		952.1	26138.7	0	0	26139.8	917.9	13420.3
950.9	0	0	0	0	21696.1	919.1	16863.1		952	23438.8	0	0	23439.9	918	13231.3
950.8	0	0	0	0	21601.1	919.2	16419		951.9	22439.3	0	0	22440.4	918.1	13223.1
950.7	0	0	0	0	21529.3	919.3	16246.7		951.8	21676.9	0	0	21678	918.2	12968.1
950.6	0	0	0	0	20507.7	919.4	16276.8		951.7	21279.3	0	0	21280.4	918.3	12750.1
950.5	0	0	0	0	20115.6	919.5	16148.4		951.6	20213.7	0	0	20214.8	918.4	12827
950.4	0	0	0	0	20673.2	919.6	15720.7		951.5	19934	0	0	19935.1	918.5	12339.1
950.3	0	0	0	0	20520.1	919.7	15974.5		951.4	19219.8	0	0	19220.9	918.6	12372.9
950.2	0	0	0	0	19729.6	919.8	15930		951.3	18794	0	0	18795.1	918.7	12138.1
950.1	0	0	0	0	19916.1	919.9	15807		951.2	18829.6	0	0	18830.7	918.8	11849.7
950	0	0	0	0	20129.4	920	15966.9		951.1	18481.8	0	0	18482.9	918.9	11637.7
949.9	0	0	0	0	19643.9	920.1	15638		951	17786.3	0	0	17787.4	919	11466
949.8	0	0	0	0	19943.4	920.2	15658.7		950.9	17758	0	0	17759.1	919.1	11096.3
949.7	0	0	0	0	19724.4	920.3	15929.5		950.8	18312.5	0	0	18313.6	919.2	11181.1
949.6	0	0	0	0	19849.3	920.4	15499.8		950.7	18591.1	0	0	18592.2	919.3	11191.9
949.5	0	0	0	0	19407.1	920.5	15346.9		950.6	17449.6	0	0	17450.8	919.4	10692.4
949.4	0	0	0	0	19584.9	920.6	15491.1		950.5	17622.2	0	0	17623.3	919.5	10820.6
949.3	0	0	0	0	19957.1	920.7	15148.7		950.4	17317.7	0	0	17318.8	919.6	10419.8
949.2	0	0	0	0	19362.6	920.8	15121.1		950.3	17449.5	0	0	17450.6	919.7	10440.8
949.1	0	0	0	0	19490.4	920.9	15320.9		950.2	17427.6	0	0	17428.7	919.8	10452.5
949	0	0	0	0	18950.6	921	15551.4		950.1	17393.2	0	0	17394.3	919.9	10379.4
948.9	0	0	0	0	19258.6	921.1	15114.7		950	17198	0	0	17199.1	920	10359.1
948.8	0	0	0	0	19570.9	921.2	15071.7		949.9	16995.6	0	0	16996.7	920.1	10005.9
948.7	0	0	0	0	19718.2	921.3	14840.3		949.8	16824.6	0	0	16825.7	920.2	10111.6
948.6	0	0	0	0	19681.1	921.4	15129.5		949.7	16827.2	0	0	16828.3	920.3	9920.74
948.5	0	0	0	0	19615.5	921.5	15241.3		949.6	17155.2	0	0	17156.3	920.4	9819.01
948.4	0	0	0	0	19410.8	921.6	14972.7		949.5	16087.6	0	0	16088.7	920.5	10131.3
948.3	0	0	0	0	19339.5	921.7	14856.1		949.4	16614.8	0	0	16615.9	920.6	9978.26
948.2	0	0	0	0	19508.3	921.8	14745		949.3	17131.8	0	0	17132.9	920.7	9932.12
948.1	0	0	0	0	19601.9	921.9	14990.1		949.2	16763	0	0	16764.1	920.8	9990.58
948	0	0	0	0	19339.5	922	14642.4		949.1	16667.8	0	0	16668.9	920.9	10431
947.9	0	0	0	0	19841	922.1	14507		949	16332.3	0	0	16333.4	921	10265.3
947.8	0	0	0	0	19930	922.2	14686.7		948.9	16589.4	0	0	16590.5	921.1	10320.7
947.7	0	0	0	0	19379.1	922.3	14638.5		948.8	16567.5	0	0	16568.6	921.2	9990.6
947.6	0	0	0	0	19324.3	922.4	14462.4		948.7	16962.8	0	0	16963.9	921.3	9905.87
947.5	0	0	0	0	19528.6	922.5	14781.6		948.6	17127.3	0	0	17128.4	921.4	9847.54
947.4	0	0	0	0	19968.5	922.6	14756.6		948.5	17275.9	0	0	17277	921.5	9734.76
947.3	0	0	0	0	20052.2	922.7	14760.6		948.4	16444.7	0	0	16445.8	921.6	9631.94
947.2	0	0	0	0	19828.3	922.8	14738.3		948.3	16296.5	0	0	16297.6	921.7	9478.26
947.1	0	0	0	0	19729.8	922.9	14644		948.2	17112	0	0	17113.1	921.8	9265.39
947	0	0	0	0	19454.3	923	14493.5		948.1	16431.3	0	0	16432.4	921.9	9450.9
946.9	0	0	0	0	19626.5	923.1	14262		948	16444.5	0	0	16445.6	922	9336.62
946.8	0	0	0	0	19674.8	923.2	14559.1		947.9	16702.3	0	0	16703.4	922.1	9257.74
946.7	0	0	0	0	19756.7	923.3	14614.3		947.8	16774.7	0	0	16775.9	922.2	9381.51
946.6	0	0	0	0	19782.1	923.4	14533.5		947.7	17146.2	0	0	17147.3	922.3	9172.3
946.5	0	0	0	0	20192.3	923.5	14744.7		947.6	16815	0	0	16816.1	922.4	8940.6
946.4	0	0	0	0	19759.5	923.6	14554.2		947.5	17080.2	0	0	17081.3	922.5	8933.93
946.3	0	0	0	0	19839.3	923.7	14468.9		947.4	16686.5	0	0	16687.6	922.6	8957.72
946.2	0	0	0	0	19942.7	923.8	14463.8		947.3	17220.4	0	0	17221.5	922.7	8745.94
946.1	0	0	0	0	19740.2	923.9	14690.6		947.2	17114.6	0	0	17115.7	922.8	8970.98
946	0	0	0	0	20536.8	924	14459		947.1	17324.3	0	0	17325.4	922.9	9093.56
945.9	0	0	0	0	20225.6	924.1	14062.6		947	17335.1	0	0	17336.2	923	8889.76
945.8	0	0	0	0	20018	924.2	14202.7		946.9	17176.7	0	0	17177.8	923.1	8768.93
945.7	0	0	0	0	19753.2	924.3	14442.1		946.8	17247.2	0	0	17248.3	923.2	8875.71
945.6	0	0	0	0	20312.6	924.4	14681.6		946.7	17386.7	0	0	17387.8	923.3	8710.12
945.5	0	0	0	0	20272.7	924.5	14672.4		946.6	17207.7	0	0	17208.8	923.4	8426.41
945.4	0	0	0	0	20323.2	924.6	14618		946.5	17347	0	0	17348.1	923.5	8464.84
945.3	0	0	0	0	20788.9	924.7	14445		946.4	17134.4	0	0	17135.5	923.6	8611.36
945.2	0	0	0	0	20444	924.8	14467.8		946.3	16626	0	0	16627.1	923.7	8702.64
945.1	0	0	0	0	20423.2	924.9	14597.1		946.2	16921.7	0	0	16922.8	923.8	8805.67
945	0	0	0	0	20181.3	925	14495.3		946.1	17205.3	0	0	17206.4	923.9	8808.29
944.9	0	0	0	0	20402.1	925.1	14328.1		946	17117.5	0	0	17118.6	924	8746.22
944.8	0	0	0	0	20471.1	925.2	14644.4		945.9	16967.9	0	0	16969	924.1	8704.2
944.7	0	0	0	0	20743.1	925.3	14717.3		945.8	16369.8	0	0	16370.9	924.2	8867.58
944.6	0	0	0	0	20631.7	925.4	14862.5		945.7	16438.8	0	0	16439.9	924.3	8707.47
944.5	0	0	0	0	20733.6	925.5	14297.6		945.6	16435.9	0	0	16437	924.4	8681.8
944.4	0	0	0	0	20753.1	925.6	14451.1		945.5	16327.7	0	0	16328.8	924.5	8911.86
944.3	0	0	0	0	20876.1	925.7	14499.3		945.4	16716.2	0	0	16717.3	924.6	8601.88
944.2	0	0	0	0	20592	925.8	14363.4		945.3	16739.2	0	0	16740.3	924.7	8644.9
944.1	0	0	0	0	20399.6	925.9	14481.1		945.2	16719.5	0	0	16720.6	924.8	8518.3
944	0	0	0	0	20500.4	926	14254.3		945.1	17505.5	0	0	17506.6	924.9	8611.11
943.9	0	0	0	0	20801.5	926.1	13894.9		945	17108.3	0	0	17109.4	925	8820.5
943.8	0	0	0	0	20507.8	926.2	14455.1		944.9	17171.7	0	0	17172.8	925.1	8480.26
943.7	0	0	0	0	20685.7	926.3	14404.5		944.8	17339.3	0	0	17340.4	925.2	8482.41
943.6	0	0	0	0	20537.6	926.4	14329.3		944.7	16996.4	0	0	16997.5	925.3	8350.93
943.5	0	0	0	0	20709.5	926.5	14127.6		944.6	16579.5	0	0	16580.6	925.4	8591.54
943.4	0	0	0	0	20806.2	926.6	14150.4		944.5	16251.7	0	0	16252.8	925.5	8329.51
943.3	0	0	0	0	20661	926.7	14388.8		944.4	17664	0	0	17665.1	925.6	8648.59
943.2	0	0	0	0	20114	926.8	14410.7		944.3	17754.8	0	0	17755.9	925.7	8615.73
943.1	0	0	0	0	20315	926.9	14195.8		944.2	16868.8	0	0	16869.9	925.8	8665.01
943	0	0	0	0	20652.6	927	14259.9		944.1	16808.4	0	0	16809.5	925.9	8495.72
942.9	0	0	0	0	20425.5	927.1	14435.6		944	16251.9	0	0	16253	926	8669.11
942.8	0	0	0	0	20297.9	927.2	14217.8		943.9	16715	0	0	16716.1	926.1	8355.11
942.7	0	0	0	0	20528.3	927.3	14120.5		943.8	17028.3	0	0	17029.4	926.2	8383.05
942.6	0	0	0	0	20415	927.4	14112.9		943.7	16551.4	0	0	16552.5	926.3	8365.21
942.5	0	0	0	0	20349.8	927.5	14038.2		943.6	16799.9	0	0	16801.1	926.4	8432.65
942.4	0	0	0	0	20264	927.6	14041.9		943.5	16503.4	0	0	16504.5	926.5	8340.38
942.3	0	0	0	0	19883.5	927.7	14335.3		943.4	16830.9	0	0	16832	926.6	8414.95
942.2	0	0	0	0	20409.6	927.8	14259.6		943.3	16921.8	0	0	16922.9	926.7	8734.2
942.1	0	0	0	0	20440.2	927.9	14375.1		943.2	16158.6	0	0	16159.7	926.8	8406.17
942	0	0	0	0	20277.1	928	14212.4		943.1	16099.1	0	0	16100.2	926.9	8381.16
941.9	0	0	0	0	20206.5	928.1	14234.3		943	16697.4	0	0	16698.5	927	8262.08
941.8	0	0	0	0	19952.5	928.2	14207.7		942.9	16416.7	0	0	16417.8	927.1	8433.46
941.7	0	0	0	0	19846	928.3	14253.6		942.8	15740.9	0	0	15742	927.2	8466.99
941.6	0	0	0	0	19876	928.4	14246.6		942.7	16110.6	0	0	16111.7	927.3	8492.29
941.5	0	0	0	0	19633.3	928.5	14399.8		942.6	15830.8	0	0	15831.9	927.4	8317.25
941.4	0	0	0	0	19705.7	928.6	14295		942.5	16067.3	0	0	16068.4	927.5	8177.06
941.3	0	0	0	0	19897.4	928.7	14293.1		942.4	16173.8	0	0	16174.9	927.6	8352.14
941.2	0	0	0	0	19675	928.8	14021.1		942.3	16046.2	0	0	16047.3	927.7	8284.15
941.1	0	0	0	0	19620.9	928.9	14316.4		942.2	15851.7	0	0	15852.8	927.8	8586.97
941	0	0	0	0	20044.7	929	14510.9		942.1	15405.8	0	0	15406.9	927.9	8308.24
940.9	0	0	0	0	19704.7	929.1	14249.6		942	16132.4	0	0	16133.5	928	8339.18
940.8	0	0	0	0	19880.5	929.2	14268.2		941.9	16019.6	0	0	16020.7	928.1	8236.63
940.7	0	0	0	0	20305.6	929.3	14366.3		941.8	15081.4	0	0	15082.5	928.2	8289.83
940.6	0	0	0	0	20445	929.4	14439.1		941.7	15630	0	0	15631.1	928.3	8222.53
940.5	0	0	0	0	19641.4	929.5	14316.7		941.6	15354.2	0	0	15355.3	928.4	8135.79
940.4	0	0	0	0	19605.9	929.6	14341.2		941.5	15805	0	0	15806.1	928.5	8314.33
940.3	0	0	0	0	19733.1	929.7	14451.4		941.4	15568	0	0	15569.1	928.6	8259.84
940.2	0	0	0	0	19536.6	929.8	13946.8		941.3	15820.2	0	0	15821.3	928.7	8259.76
940.1	0	0	0	0	20052.3	929.9	14121.8		941.2	15439.1	0	0	15440.2	928.8	8300.36
940	0	0	0	0	19655.3	930	14647.7		941.1	15052.2	0	0	15053.3	928.9	8357.29
939.9	0	0	0	0	19351.8	930.1	14251.2		941	15166.6	0	0	15167.7	929	8316.46
939.8	0	0	0	0	19412.2				940.9	15012.4	0	0	15013.5
939.7	0	0	0	0	19749.9				940.8	15785.1	0	0	15786.2
939.6	0	0	0	0	19516.8				940.7	15229.3	0	0	15230.4
939.5	0	0	0	0	19520.9				940.6	15529.1	0	0	15530.2
939.4	0	0	0	0	19504.7				940.5	15342.9	0	0	15344
939.3	0	0	0	0	19505.5				940.4	15905.6	0	0	15906.7
939.2	0	0	0	0	19523.5				940.3	15637.4	0	0	15638.5
939.1	0	0	0	0	19625.6				940.2	15620.3	0	0	15621.4
939	0	0	0	0	19538.5				940.1	15087.6	0	0	15088.7
938.9	0	0	0	0	19349.6				940	14972.3	0	0	14973.4
938.8	0	0	0	0	19325				939.9	15434.9	0	0	15436
938.7	0	0	0	0	19328.4				939.8	15552.6	0	0	15553.7
938.6	0	0	0	0	19522				939.7	15648.9	0	0	15650
938.5	0	0	0	0	19740.3				939.6	15339.7	0	0	15340.8
938.4	0	0	0	0	19268.5				939.5	15554.9	0	0	15556
938.3	0	0	0	0	19465.7				939.4	15552.7	0	0	15553.8
938.2	0	0	0	0	19916.4				939.3	15071.7	0	0	15072.8
938.1	0	0	0	0	19813.6				939.2	15136.8	0	0	15137.9
938	0	0	0	0	19653.4				939.1	14786.9	0	0	14788
937.9	0	0	0	0	19836.5				939	15114.7	0	0	15115.8
937.8	0	0	0	0	19832.9				938.9	15000	0	0	15001.1
937.7	0	0	0	0	19903.3				938.8	14840.4	0	0	14841.5
937.6	0	0	0	0	19862.5				938.7	14924.2	0	0	14925.3
937.5	0	0	0	0	20041.8				938.6	15424.3	0	0	15425.4
937.4	20127.2	19948.5	19948.6	19948.5	20127.2				938.5	15637.8	0	0	15638.9
937.3	20167.4	19947	19947	19947	20167.4				938.4	15895.4	0	0	15896.5
937.2	20217.1	19944.7	19944.7	19944.7	20217.1				938.3	16039.3	0	0	16040.4
937.1	20278.7	19942.1	19942.1	19942.1	20278.7				938.2	15654.7	0	0	15655.8
937	20354.9	19939.1	19939.1	19939.1	20355				938.1	14715.6	0	0	14716.7
936.9	20448.9	19935.8	19935.8	19935.8	20448.9				938	15148.9	0	0	15150
936.8	20563.3	19931.6	19931.7	19931.6	20563.4				937.9	15414	0	0	15415.1
936.7	20702.1	19926.7	19926.8	19926.7	20702.3				937.8	15205.2	0	0	15206.3
936.6	20869.3	19920.8	19921	19920.8	20869.5				937.7	15383.2	0	0	15384.4
936.5	21068.5	19913.6	19913.8	19913.6	21068.8				937.6	15529.4	0	0	15530.6
936.4	21303.4	19904.1	19904.6	19904.1	21303.8				937.5	15596.5	0	0	15597.7
936.3	21578.2	19893	19893.7	19893	21578.9				937.4	15517.5	0	0	15518.8
936.2	21896.2	19879.9	19880.9	19879.9	21897.2				937.3	15143.1	0	0	15144.4
936.1	22259	19864.5	19866	19864.5	22260.5				937.2	15994.7	0	0	15996.2
936	22666.8	19846.3	19848.5	19846.3	22669.1				937.1	16331.9	0	0	16333.4
935.9	23117.9	19825.6	19828.9	19825.6	23121.2				937	15728.8	16465.4	16429.9	15730.6
935.8	23606.7	19801.9	19806.7	19801.9	23611.5				936.9	15192.9	16465.4	16429.9	15195
935.7	24124	19774.9	19781.9	19774.9	24131				936.8	15276.8	16465.4	16429.9	15279.4
935.6	24656.4	19744.7	19754.7	19744.7	24666.4				936.7	15831.6	16465.4	16429.9	15834.9
935.5	25185.8	19711.1	19725.4	19711.1	25200.1				936.6	15715.9	16465.4	16429.9	15720.2
935.4	25690.8	19674.5	19694.8	19674.5	25711				936.5	15960.8	16465.4	16429.9	15966.5
935.3	26146.5	19634.6	19663	19634.6	26175				936.4	15677	16465.4	16429.9	15684.6
935.2	26529.2	19591.8	19631.4	19591.8	26568.8				936.3	15816	16465.4	16429.9	15826.3
935.1	26818.4	19546.5	19601.2	19546.5	26873.1				936.2	15976.4	16465.4	16429.9	15990.4
935	27001	19498.5	19573.6	19498.5	27076				936.1	16246.3	16465.4	16429.9	16265.4
934.9	27076.4	19448.1	19550.1	19448.1	27178.5				936	16220.8	16465.4	16429.9	16246.9
934.8	27060.8	19396.5	19534.3	19396.5	27198.5				935.9	16477.7	16465.4	16429.9	16465.4
934.7	26933.4	19344	19528.5	19344	27117.9				935.8	16636.6	16476.1	16428	16476.1
934.6	26662.1	19292	19537.1	19292	26907.2				935.7	16568.2	16491.5	16426.5	16491.5
934.5	26264.5	19242.1	19565.2	19242.1	26587.7				935.6	16254.9	16511.8	16424.2	16511.8
934.4	25764.8	19194.7	19617.4	19194.7	26187.5				935.5	17090.8	16539.5	16422	16539.5
934.3	25190.9	19149.7	19698.3	19149.7	25739.5				935.4	16396.6	16575.9	16419.1	16575.9
934.2	24571.9	19106.8	19813.2	19106.8	25278.3				935.3	17222.7	16624	16415.8	16624
934.1	23934.9	19065.3	19967.7	19065.3	24837.3				935.2	16862.3	16687.6	16412.3	16687.6
934	23303.3	19025	20168.5	19025	24446.8				935.1	16458.3	16771.6	16409.2	16771.6
933.9	22696	18986	20423.3	18986	24133.3				935	16675.8	16880.4	16405.2	16880.4
933.8	22126.3	18947.8	20739.4	18947.8	23917.9				934.9	17102.7	17021.7	16401.2	17021.7
933.7	21603.8	18911.3	21125.7	18911.3	23818.2				934.8	17185.3	17204	16396.7	17204
933.6	21132.9	18876	21588.8	18876	23845.7				934.7	17288.6	17437.5	16390.6	17437.5
933.5	20713.8	18840.8	22134	18840.8	24007				934.6	17709.2	17736.1	16382.8	17736.1
933.4	20344.8	18805.1	22764.9	18805.1	24304.6				934.5	18204.3	18118.1	16372.9	18118.1
933.3	20022.3	18768	23481.4	18768	24735.7				934.4	18679.1	18605.6	16360.5	18605.6
933.2	19740.7	18727.8	24278.4	18727.8	25291.3				934.3	19387	19227.3	16344.4	19227.3
933.1	19494.3	18683.2	25145.2	18683.2	25956.4				934.2	20280.2	20021	16325	20021
933	19278.4	18634.2	26065.3	18634.2	26709.5				934.1	20416.6	21032.6	16300.9	21032.6
932.9	19087.3	18579.8	27012.6	18579.8	27520				934	22159.2	22319.9	16269.9	22319.9
932.8	18916	18519.5	27953	18519.5	28349.5				933.9	24387.1	23954.5	16230.7	23954.5
932.7	18761.3	18453.9	28845.3	18453.9	29152.7				933.8	26253.7	26022.8	16182.5	26022.8
932.6	18620.4	18384	29643.1	18384	29879.6				933.7	27675.9	28616	16120.7	28616
932.5	18490.5	18310	30297.1	18310	30477.5				933.6	31741.8	31821.8	16042.3	31821.8
932.4	18368.9	18232.3	30760.9	18232.3	30897.5				933.5	35961	35690	15944.7	35690
932.3	18254.4	18151.7	30998.2	18151.7	31100.9				933.4	40366.7	40167.5	15823.9	40167.5
932.2	18145.7	18069.2	30986.6	18069.2	31063.1				933.3	45550.7	44998.5	15676.2	44998.5
932.1	18041.6	17985	30721	17985	30777.6				933.2	49957.1	49623	15503.2	49623
932	17942.3	17900.8	30216.7	17900.8	30258.2				933.1	52579.7	53188.3	15306.8	53188.3
931.9	17848.5	17818.3	29505.3	17818.3	29535.6				933	55039.4	54934.5	15092.6	54934.5
931.8	17761.6	17739.8	28631.3	17739.8	28653.2				932.9	54633.6	55040.4	14868.1	55040.4
931.7	17682.3	17666.6	27644.6	17666.6	27660.3				932.8	53281.9	53315.5	14643.1	53315.5
931.6	17610.5	17599.4	26595	17599.4	26606.1				932.7	49397	49382.2	14427.2	49382.2
931.5	17546.3	17538.5	25528.3	17538.5	25536.2				932.6	43720.7	44280.5	14227.6	44280.5
931.4	17490.6	17485.1	24484	17485.1	24489.5				932.5	40337.3	38999	14050.4	38999
931.3	17442.6	17438.8	23491.4	17438.8	23495.2				932.4	34529.7	34157.1	13900	34157.1
931.2	17401.3	17398.7	22570.9	17398.7	22573.6				932.3	29807.6	30013.3	13775.8	30013.3
931.1	17367.2	17365.4	21736.5	17365.4	21738.2				932.2	26384.2	26599.9	13674.5	26599.9
931	17339.4	17338.2	20993.9	17338.2	20995.1				932.1	23690	23849	13596	23849
930.9	17316.7	17315.9	20343.3	17315.9	20344.1				932	20496.9	21653.5	13534.1	21653.5
930.8	17298.3	17297.7	19781.4	17297.7	19781.9				931.9	20022.4	19908.5	13484.9	19908.5
930.7	17283.4	17283	19302.4	17283	19302.8				931.8	18792.8	18523.8	13445.6	18523.8
930.6	17271	17270.7	18898.5	17270.7	18898.7				931.7	17706.7	17425.4	13414.6	17425.4
930.5	17260.4	17260.3	18561.3	17260.3	18561.4				931.6	16412.2	16551.8	13388.2	16551.8
930.4	17251.3	17251.2	18282.5	17251.2	18282.6				931.5	16554	15858.3	13367.1	15858.3
930.3	17243.3	17243.3	18054.2	17243.3	18054.3				931.4	15319.5	15308	13350.6	15308
930.2	17236.3	17236.2	17868.8	17236.2	17868.9				931.3	14793.7	14871.2	13337.2	14871.2
930.1	17230.4	17230.3	17719.9	17230.3	17720				931.2	14949.3	14525.4	13326.9	14525.4
930	17225.5	17225.5	17601.4	17225.5	17601.4				931.1	13805.4	14252.6	13319.4	14252.6
929.9	17221.4	17221.3	17507.7	17221.3	17507.8				931	14048.1	14037.4	13313.6	14037.4
929.8	17218.1	17218.1	17434.6	17218.1	17434.6				930.9	13884.2	13868.4	13309.3	13868.4
929.7	17216	17216	17378.4	17216	17378.4				930.8	13466.9	13736.2	13306.3	13736.2
929.6	17214.9	17214.9	17335.7	17214.9	17335.7				930.7	13830.5	13632.2	13303.2	13632.2
929.5	17214.2	17214.2	17303.4	17214.2	17303.4				930.6	13931.1	13550.5	13300	13550.5
929.4	17214.2	17214.2	17279.6	17214.2	17279.6				930.5	14095	13487	13297.2	13487
929.3	0	0	0	0	17519.6				930.4	13458.5	13437	13294	13437
929.2	0	0	0	0	17117.2				930.3	12986.5	13398	13290.9	13398
929.1	0	0	0	0	17357.1				930.2	12552.8	13398	13290.9	12632.6
929	0	0	0	0	17372.6				930.1	13361.4	13398	13290.9	13420.5
928.9	0	0	0	0	17354.3				930	12794.2	13398	13290.9	12837.7
928.8	0	0	0	0	17815.9				929.9	13298.7	13398	13290.9	13330.5
928.7	0	0	0	0	17441				929.8	12915.7	13398	13290.9	12938.8
928.6	0	0	0	0	17403.6				929.7	12574.3	13398	13290.9	12591
928.5	0	0	0	0	17548.7				929.6	12905.8	13398	13290.9	12917.8
928.4	0	0	0	0	17194				929.5	13166.6	13398	13290.9	13175.1
928.3	0	0	0	0	17113.9				929.4	12499.2	0	0	12505.2
928.2	0	0	0	0	17025.6				929.3	11872.5	0	0	11876.8
928.1	0	0	0	0	17019.9				929.2	12140.1	0	0	12143
928	0	0	0	0	17094.4				929.1	13070.1	0	0	13072.1
927.9	0	0	0	0	17267.7				929	13223.3	0	0	13224.7
927.8	0	0	0	0	17418.3				928.9	12930.4	0	0	12931.3
927.7	0	0	0	0	17154.8				928.8	12152.3	0	0	12152.9
927.6	0	0	0	0	17371.6				928.7	12943.9	0	0	12944.3
927.5	0	0	0	0	17256.7				928.6	12827.7	0	0	12828
927.4	0	0	0	0	17157				928.5	12151.6	0	0	12151.8
927.3	0	0	0	0	17182.3				928.4	12869.1	0	0	12869.2
927.2	0	0	0	0	17152.6				928.3	12276.3	0	0	12276.4
927.1	0	0	0	0	17353				928.2	12520.5	0	0	12520.5
927	0	0	0	0	17275.6				928.1	12822	0	0	12822
926.9	0	0	0	0	17286.1				928	12207.5	0	0	12207.5
926.8	0	0	0	0	17127.4				927.9	12690.5	0	0	12690.5
926.7	0	0	0	0	17103.9				927.8	12646.1	0	0	12646.1
926.6	0	0	0	0	17285.1				927.7	11766.4	0	0	11766.4
926.5	0	0	0	0	17337.1				927.6	12167.6	0	0	12167.6
926.4	0	0	0	0	16986.9				927.5	12168.5	0	0	12168.5
926.3	0	0	0	0	16887				927.4	12932.7	0	0	12932.7
926.2	0	0	0	0	17214				927.3	12739.3	0	0	12739.3
926.1	0	0	0	0	17240.6				927.2	12565.9	0	0	12565.9
926	0	0	0	0	16972.8				927.1	12538.9	0	0	12538.9
925.9	0	0	0	0	17345.9				927	12727.8	0	0	12727.8
925.8	0	0	0	0	16853.7				926.9	12271	0	0	12271
925.7	0	0	0	0	17104.4				926.8	12087.7	0	0	12087.7
925.6	0	0	0	0	16871.8				926.7	12524	0	0	12524
925.5	0	0	0	0	17394.9				926.6	12355.1	0	0	12355.1
925.4	0	0	0	0	17322.2				926.5	11936.7	0	0	11936.7
925.3	0	0	0	0	17572.9				926.4	12263.7	0	0	12263.7
925.2	0	0	0	0	17035.3				926.3	12500.3	0	0	12500.3
925.1	0	0	0	0	17040.5				926.2	12410.9	0	0	12410.9
925	0	0	0	0	16956.2				926.1	12603.8	0	0	12603.8
924.9	0	0	0	0	17015.6				926	12587.9	0	0	12587.9
