# Supplementary material for: Complementary Operando Spectroscopy identification of in-situ generated metastable charge-asymmetry Cu2-CuN3 clusters for CO2 reduction to ethanol
Source: Nat Commun. 2022 Mar 11;13:1322. doi: 10.1038/s41467-022-29035-8 (PMC8917205; doi:10.1038/s41467-022-29035-8)
Supplement: Supplementary file 16 — Source Data [file 41467_2022_29035_MOESM16_ESM.zip › Source data/Figure.1i.xlsx]

## Sheet: Sheet1
Energy	Cu/N0.14C	N0.14C
390	0.00222	-0.00224
390.2	0.000561428	-0.000428051
390.4	-0.00021875	0.00138
390.6	4.37677e-05	0.00117
390.8	-0.000335406	2.8541e-05
391	-7.29097e-05	-0.000597463
391.2	-0.00045202	-0.00074279
391.4	-2.91853e-05	-0.00051037
391.6	7.29306e-05	-0.000209412
391.8	-0.000787449	-0.000595042
392	-0.000605153	0.000186535
392.2	-0.000342656	0.000315572
392.4	-0.000240625	-0.000928124
392.6	-0.000780116	-0.000627139
392.8	-0.00124	0.000291771
393	-0.000896794	-0.000643138
393.2	-0.000313494	-0.0013
393.4	-0.000291663	-0.000590337
393.6	0.000131256	0.000569029
393.8	0.000874895	0.000767009
394	0.00114	0.000724528
394.2	0.00156	0.0026
394.4	0.00198	0.00284
394.6	0.00241	0.00317
394.8	0.00122	0.00406
395	0.000605148	0.00374
395.2	6.56358e-05	0.00456
395.4	0.00040827	0.00626
395.6	0.00155	0.00705
395.8	0.00206	0.00851
396	0.00264	0.00937
396.2	0.00354	0.00761
396.4	0.00485	0.00897
396.6	0.00583	0.01095
396.8	0.0081	0.01098
397	0.00973	0.01451
397.2	0.01304	0.02103
397.4	0.01779	0.03444
397.6	0.02888	0.05552
397.8	0.04606	0.09128
398	0.09445	0.14116
398.2	0.18638	0.21182
398.4	0.32026	0.29275
398.6	0.45537	0.35053
398.8	0.53923	0.38011
399	0.54394	0.38748
399.2	0.51095	0.38369
399.4	0.50796	0.3834
399.6	0.56094	0.40344
399.8	0.59628	0.4518
400	0.6115	0.48612
400.2	0.52397	0.46028
400.4	0.43645	0.40174
400.6	0.41276	0.35784
400.8	0.41682	0.34389
401	0.43524	0.35462
401.2	0.45463	0.37906
401.4	0.46791	0.405
401.6	0.46981	0.42356
401.8	0.46329	0.42753
402	0.45308	0.42065
402.2	0.44399	0.40972
402.4	0.43891	0.39728
402.6	0.43792	0.38799
402.8	0.44038	0.38379
403	0.44573	0.38443
403.2	0.45765	0.38915
403.4	0.47254	0.39944
403.6	0.49233	0.41096
403.8	0.51443	0.42513
404	0.54128	0.44613
404.2	0.57461	0.46926
404.4	0.60354	0.49526
404.6	0.63648	0.52852
404.8	0.6727	0.56476
405	0.70868	0.60252
405.2	0.74202	0.64439
405.4	0.77969	0.68616
405.6	0.8119	0.72739
405.8	0.84388	0.76788
406	0.87296	0.80821
406.2	0.90021	0.8461
406.4	0.924	0.87922
406.6	0.94306	0.91327
406.8	0.95883	0.94412
407	0.9714	0.96862
407.2	0.9814	0.98759
407.4	0.98763	1.00056
407.6	0.99498	1.00947
407.8	0.99672	1.01292
408	0.99813	1.01377
408.2	0.99971	1.01283
408.4	0.99953	1.00959
408.6	0.9987	1.0059
408.8	0.99827	1.00348
409	0.99752	1.001
409.2	0.9975	0.9981
409.4	0.99723	0.9973
409.6	0.99808	0.99636
409.8	0.99854	0.99525
410	0.99996	0.99671
410.2	1.00105	0.99694
410.4	1.00151	0.99545
410.6	1.00365	0.99598
410.8	1.00587	0.99734
411	1.00488	0.9986
411.2	1.00237	0.99756
411.4	1.00274	0.99696
411.6	1.00159	0.99849
411.8	0.99964	0.99906
412	0.99953	1.00018
412.2	1.00079	1.00075
412.4	1.00012	0.99995
412.6	1.0001	0.99942
412.8	1.00055	1.00071
413	0.99924	1.00197
413.2	0.99881	1.00226
413.4	0.99887	1.00129
413.6	0.99836	0.99829
413.8	0.99833	1.00027
414	0.99831	1.00358
414.2	0.99916	1.00367
414.4	0.99922	1.00737
414.6	1.00031	1.01144
414.8	1.00045	1.01369
415	1.00186	1.01619
415.2	1.00232	1.01827
415.4	1.00422	1.02182
415.6	1.00419	1.02645
415.8	1.00505	1.02863
416	1.00671	1.03026
416.2	1.007	1.03427
416.4	1.00802	1.038
416.6	1.00807	1.04087
416.8	1.00965	1.04377
417	1.01123	1.04726
417.2	1.01337	1.0514
417.4	1.01695	1.05359
417.6	1.01556	1.0555
417.8	1.01337	1.05977
418	1.01382	1.06326
418.2	1.01339	1.06558
418.4	1.01377	1.06808
418.6	1.01422	1.07311
418.8	1.01412	1.07739
419	1.01505	1.07988
419.2	1.01591	1.08337
419.4	1.01163	1.08494
419.6	1.0108	1.08609
419.8	1.01102	1.08735
420	1.00939	1.0897
