# Supplementary material for: Complementary Operando Spectroscopy identification of in-situ generated metastable charge-asymmetry Cu2-CuN3 clusters for CO2 reduction to ethanol
Source: Nat Commun. 2022 Mar 11;13:1322. doi: 10.1038/s41467-022-29035-8 (PMC8917205; doi:10.1038/s41467-022-29035-8)
Supplement: Supplementary file 16 — Source Data [file 41467_2022_29035_MOESM16_ESM.zip › Source data/Figure.2a.xlsx]

## Sheet: Sheet1
	Cu/N0.14C	Cu/N0.11C	Cu/N0.02C	NC	Cu/C
0.4	0.62418	0.70044	0.70545	-0.07337	0.60832
0.399	0.4452	0.55929	0.64095	-0.08881	0.48176
0.398	0.33345	0.4562	0.60225	-0.09177	0.43135
0.397	0.26085	0.3942	0.5676	-0.09319	0.40257
0.396	0.21315	0.354	0.53565	-0.0946	0.38329
0.395	0.18045	0.32595	0.5073	-0.09538	0.36931
0.394	0.1563	0.30525	0.48045	-0.09643	0.35762
0.393	0.13785	0.2889	0.4554	-0.09722	0.34674
0.392	0.1245	0.27615	0.43275	-0.09789	0.33887
0.391	0.11265	0.26505	0.4104	-0.0987	0.33018
0.39	0.1044	0.2559	0.38715	-0.09923	0.32327
0.389	0.09555	0.2469	0.3693	-0.09983	0.31624
0.388	0.08865	0.2394	0.3555	-0.10055	0.3095
0.387	0.0828	0.23235	0.33945	-0.10095	0.30331
0.386	0.0771	0.225	0.3237	-0.10155	0.29741
0.385	0.07155	0.21915	0.30885	-0.10218	0.29207
0.384	0.06735	0.213	0.29535	-0.10249	0.28813
0.383	0.06165	0.2073	0.2817	-0.10306	0.28195
0.382	0.05805	0.2019	0.2691	-0.10349	0.27745
0.381	0.0528	0.1962	0.2568	-0.10399	0.27211
0.38	0.04905	0.19095	0.2451	-0.10454	0.26733
0.379	0.0453	0.186	0.23415	-0.10482	0.26339
0.378	0.04185	0.18075	0.2238	-0.10521	0.25946
0.377	0.0384	0.17685	0.2136	-0.10584	0.2544
0.376	0.03495	0.17175	0.20415	-0.10605	0.25046
0.375	0.03015	0.1668	0.1944	-0.10657	0.24653
0.374	0.0276	0.16245	0.1857	-0.10699	0.24344
0.373	0.02325	0.1581	0.17745	-0.10731	0.23894
0.372	0.02115	0.15405	0.1689	-0.10783	0.23528
0.371	0.01815	0.1503	0.1614	-0.10804	0.23219
0.37	0.01575	0.1461	0.15405	-0.10846	0.22882
0.369	0.01185	0.1422	0.14629	-0.10888	0.22516
0.368	0.0099	0.13815	0.13952	-0.10909	0.22235
0.367	0.0054	0.13395	0.13234	-0.10962	0.2187
0.366	0.0036	0.13065	0.12581	-0.10993	0.21617
0.365	0.00075	0.1272	0.11952	-0.11014	0.21308
0.364	-0.00165	0.12405	0.11288	-0.11066	0.2097
0.363	-0.0045	0.12075	0.10741	-0.11087	0.20717
0.362	-0.0066	0.117	0.10144	-0.11119	0.20408
0.361	-0.00975	0.1137	0.09549	-0.11171	0.20127
0.36	-0.01155	0.1104	0.09034	-0.11192	0.19902
0.359	-0.0156	0.1071	0.08502	-0.11234	0.19537
0.358	-0.0162	0.10455	0.0801	-0.11266	0.1934
0.357	-0.0198	0.1011	0.07528	-0.11297	0.19087
0.356	-0.02205	0.0981	0.07011	-0.11339	0.1875
0.355	-0.0246	0.09525	0.06594	-0.11371	0.18497
0.354	-0.02655	0.0921	0.06146	-0.11392	0.18272
0.353	-0.0291	0.0897	0.05664	-0.11444	0.17934
0.352	-0.0303	0.0867	0.05277	-0.11465	0.17794
0.351	-0.03375	0.08385	0.04821	-0.11507	0.17457
0.35	-0.03495	0.08145	0.04421	-0.11517	0.1726
0.349	-0.03885	0.07845	0.04023	-0.11559	0.16922
0.348	-0.04005	0.07575	0.03605	-0.11601	0.16726
0.347	-0.04215	0.07335	0.03288	-0.11622	0.16501
0.346	-0.0432	0.07065	0.02909	-0.11654	0.16163
0.345	-0.0456	0.0687	0.0252	-0.11696	0.15995
0.344	-0.04695	0.06615	0.02219	-0.11727	0.15742
0.343	-0.05025	0.06345	0.01844	-0.11769	0.15433
0.342	-0.0516	0.0612	0.01506	-0.11801	0.1532
0.341	-0.0543	0.05835	0.012	-0.11832	0.15039
0.34	-0.0555	0.05625	0.00822	-0.11885	0.14814
0.339	-0.05745	0.05445	0.00578	-0.11895	0.1473
0.338	-0.05835	0.05205	0.00246	-0.11937	0.14421
0.337	-0.0609	0.0501	-0.0006633	-0.11969	0.1414
0.336	-0.06195	0.04755	-0.00343	-0.12	0.14027
0.335	-0.0651	0.04515	-0.00631	-0.12042	0.13718
0.334	-0.06585	0.04365	-0.00908	-0.12063	0.13577
0.333	-0.0681	0.0414	-0.01147	-0.12105	0.13409
0.332	-0.0696	0.0396	-0.01486	-0.12157	0.13099
0.331	-0.0714	0.03705	-0.01704	-0.12178	0.12987
0.33	-0.07275	0.0348	-0.01959	-0.1222	0.12734
0.329	-0.075	0.03285	-0.02219	-0.12252	0.12537
0.328	-0.07605	0.03105	-0.02456	-0.12273	0.12284
0.327	-0.07845	0.02895	-0.02685	-0.12315	0.12116
0.326	-0.0786	0.02775	-0.02909	-0.12346	0.11975
0.325	-0.08175	0.0258	-0.03122	-0.12378	0.11778
0.324	-0.08235	0.024	-0.03359	-0.1243	0.11525
0.323	-0.08505	0.0222	-0.03493	-0.12451	0.11413
0.322	-0.08565	0.01995	-0.03762	-0.12493	0.11104
0.321	-0.08775	0.01815	-0.03999	-0.12535	0.10963
0.32	-0.08835	0.0165	-0.04138	-0.12566	0.10766
0.319	-0.09105	0.01485	-0.04358	-0.12608	0.10541
0.318	-0.0912	0.0138	-0.04578	-0.1264	0.10457
0.317	-0.09375	0.0117	-0.04761	-0.12671	0.10204
0.316	-0.09525	0.0096	-0.04995	-0.12724	0.10007
0.315	-0.09645	0.00825	-0.05157	-0.12745	0.09923
0.314	-0.0975	0.00645	-0.05352	-0.12787	0.0967
0.313	-0.09915	0.0057	-0.05577	-0.12839	0.09501
0.312	-0.0996	0.0039	-0.05717	-0.1286	0.09361
0.311	-0.10185	0.00225	-0.05928	-0.12902	0.09136
0.31	-0.102	0.00075	-0.0607	-0.12944	0.09023
0.309	-0.1056	-0.0012	-0.0621	-0.12976	0.08827
0.308	-0.10635	-0.00255	-0.0642	-0.13028	0.08574
0.307	-0.10695	-0.0036	-0.06553	-0.13038	0.08574
0.306	-0.108	-0.00555	-0.06723	-0.13101	0.08349
0.305	-0.1101	-0.0069	-0.06894	-0.13143	0.0818
0.304	-0.11055	-0.00825	-0.07025	-0.13175	0.08011
0.303	-0.11325	-0.0099	-0.07195	-0.13227	0.07843
0.302	-0.11325	-0.01095	-0.07315	-0.13259	0.0773
0.301	-0.11505	-0.0123	-0.07451	-0.1329	0.0759
0.3	-0.11565	-0.0135	-0.07636	-0.13343	0.07393
0.299	-0.11775	-0.015	-0.07723	-0.13374	0.07337
0.298	-0.11895	-0.0168	-0.0792	-0.13448	0.06999
0.297	-0.12165	-0.01935	-0.08066	-0.1349	0.06803
0.296	-0.1212	-0.0204	-0.08141	-0.135	0.06718
0.295	-0.12345	-0.0213	-0.083	-0.13552	0.06606
0.294	-0.1233	-0.0222	-0.08424	-0.13584	0.06494
0.293	-0.12525	-0.0231	-0.08526	-0.13626	0.06297
0.292	-0.12615	-0.02445	-0.0869	-0.13689	0.06072
0.291	-0.1281	-0.02565	-0.08801	-0.13731	0.05988
0.29	-0.12855	-0.02715	-0.08908	-0.13773	0.05847
0.289	-0.1299	-0.0279	-0.0906	-0.13815	0.05706
0.288	-0.12975	-0.02895	-0.09151	-0.13836	0.05622
0.287	-0.13215	-0.03015	-0.09282	-0.13888	0.05425
0.286	-0.1317	-0.03105	-0.09385	-0.1393	0.05313
0.285	-0.13485	-0.03255	-0.09497	-0.13983	0.05172
0.284	-0.1353	-0.0336	-0.0963	-0.14035	0.04947
0.283	-0.13635	-0.03495	-0.09703	-0.14056	0.04947
0.282	-0.1371	-0.03615	-0.09792	-0.14108	0.04723
0.281	-0.13875	-0.0369	-0.09921	-0.14161	0.04638
0.28	-0.1392	-0.03795	-0.1002	-0.14192	0.0447
0.279	-0.14145	-0.0393	-0.10137	-0.14255	0.04245
0.278	-0.14145	-0.04005	-0.10242	-0.14297	0.04132
0.277	-0.14445	-0.04155	-0.10304	-0.14339	0.04104
0.276	-0.1455	-0.0426	-0.10433	-0.14402	0.03823
0.275	-0.14685	-0.0429	-0.10472	-0.14423	0.03823
0.274	-0.14715	-0.04425	-0.10591	-0.14476	0.03626
0.273	-0.14835	-0.045	-0.10719	-0.14538	0.03514
0.272	-0.1473	-0.0462	-0.10785	-0.1457	0.03373
0.271	-0.14925	-0.04755	-0.10889	-0.14633	0.03233
0.27	-0.14955	-0.0483	-0.10959	-0.14685	0.0312
0.269	-0.1515	-0.04935	-0.11024	-0.14717	0.03008
0.268	-0.1512	-0.0498	-0.1116	-0.1479	0.02839
0.267	-0.15285	-0.05055	-0.11207	-0.14822	0.02755
0.266	-0.15315	-0.05205	-0.11307	-0.14885	0.02586
0.265	-0.15525	-0.05295	-0.11382	-0.14948	0.02502
0.264	-0.1548	-0.05385	-0.11438	-0.14979	0.02333
0.263	-0.1572	-0.0546	-0.11544	-0.15042	0.02249
0.262	-0.15645	-0.0549	-0.11598	-0.15084	0.0208
0.261	-0.159	-0.05625	-0.1167	-0.15136	0.02024
0.26	-0.159	-0.05715	-0.11781	-0.21147	0.01827
0.259	-0.1608	-0.05805	-0.11826	-0.20832	0.01799
0.258	-0.1608	-0.05925	-0.11889	-0.16647	0.01602
0.257	-0.16275	-0.0597	-0.12004	-0.15399	0.01574
0.256	-0.162	-0.06075	-0.12053	-0.14591	0.01462
0.255	-0.165	-0.0615	-0.12144	-0.14077	0.01321
0.254	-0.16395	-0.0618	-0.12198	-0.13668	0.01209
0.253	-0.16695	-0.06375	-0.12285	-0.13364	0.01096
0.252	-0.1665	-0.06435	-0.12378	-0.13143	0.00956
0.251	-0.1677	-0.06495	-0.1241	-0.12955	0.00928
0.25	-0.1677	-0.06585	-0.12471	-0.12818	0.00759
0.249	-0.1701	-0.066	-0.12583	-0.12713	0.00675
0.248	-0.1692	-0.0669	-0.1261	-0.12598	0.00562
0.247	-0.1722	-0.0678	-0.12723	-0.12556	0.00394
0.246	-0.17115	-0.06855	-0.12765	-0.12514	0.00309
0.245	-0.1737	-0.0699	-0.12832	-0.12462	0.00309
0.244	-0.17325	-0.07035	-0.12922	-0.1243	0.000562208
0.243	-0.1743	-0.07095	-0.12927	-0.12378	0.000843313
0.242	-0.1746	-0.07185	-0.13025	-0.12367	-0.000843313
0.241	-0.17655	-0.0726	-0.13103	-0.12367	-0.00141
0.24	-0.17685	-0.07335	-0.13119	-0.12336	-0.00281
0.239	-0.17925	-0.0741	-0.13218	-0.12336	-0.00365
0.238	-0.17835	-0.0741	-0.13257	-0.12304	-0.00506
0.237	-0.17985	-0.07545	-0.13293	-0.12304	-0.00534
0.236	-0.1794	-0.0759	-0.13404	-0.12315	-0.00675
0.235	-0.18105	-0.0768	-0.1341	-0.12283	-0.00731
0.234	-0.18135	-0.0777	-0.13486	-0.12294	-0.00871
0.233	-0.1836	-0.078	-0.13559	-0.12283	-0.00928
0.232	-0.18315	-0.0789	-0.13573	-0.12283	-0.0104
0.231	-0.18525	-0.0795	-0.13645	-0.12283	-0.01124
0.23	-0.1839	-0.0795	-0.13683	-0.12262	-0.01181
0.229	-0.186	-0.0804	-0.13745	-0.12273	-0.01209
0.228	-0.18645	-0.0813	-0.13814	-0.12294	-0.01406
0.227	-0.18765	-0.0819	-0.13833	-0.12273	-0.01434
0.226	-0.1881	-0.08295	-0.13905	-0.12283	-0.0163
0.225	-0.18975	-0.08325	-0.13968	-0.12283	-0.01659
0.224	-0.189	-0.084	-0.1398	-0.12262	-0.01743
0.223	-0.19125	-0.0846	-0.14073	-0.12283	-0.01855
0.222	-0.1905	-0.0852	-0.141	-0.12283	-0.01883
0.221	-0.19215	-0.0861	-0.14127	-0.12283	-0.01968
0.22	-0.1923	-0.08655	-0.14233	-0.12294	-0.02165
0.219	-0.1938	-0.087	-0.14223	-0.12283	-0.02136
0.218	-0.1938	-0.0879	-0.14303	-0.12283	-0.02249
0.217	-0.1956	-0.0882	-0.14364	-0.12315	-0.02333
0.216	-0.19485	-0.08895	-0.1438	-0.12294	-0.02361
0.215	-0.19725	-0.08985	-0.14457	-0.12325	-0.02474
0.214	-0.19635	-0.09045	-0.14477	-0.12315	-0.0253
0.213	-0.1983	-0.0915	-0.14505	-0.12304	-0.02586
0.212	-0.198	-0.09195	-0.14592	-0.12325	-0.02783
0.211	-0.19905	-0.09195	-0.14574	-0.12304	-0.02699
0.21	-0.1998	-0.0927	-0.14619	-0.12325	-0.02867
0.209	-0.20115	-0.09285	-0.14709	-0.12325	-0.02895
0.208	-0.20025	-0.0936	-0.14716	-0.12325	-0.03008
0.207	-0.2028	-0.0945	-0.14784	-0.12346	-0.0312
0.206	-0.2019	-0.0951	-0.14792	-0.12325	-0.0312
0.205	-0.20355	-0.09555	-0.14819	-0.12336	-0.03148
0.204	-0.2037	-0.09585	-0.14914	-0.12367	-0.03345
0.203	-0.20505	-0.09675	-0.14905	-0.12346	-0.03289
0.202	-0.20505	-0.09765	-0.14967	-0.12357	-0.03542
0.201	-0.207	-0.09825	-0.15015	-0.12378	-0.03542
0.2	-0.20595	-0.09915	-0.15015	-0.12378	-0.03598
0.199	-0.2085	-0.0996	-0.1509	-0.12378	-0.03654
0.198	-0.2073	-0.09945	-0.15105	-0.12378	-0.03654
0.197	-0.20925	-0.1005	-0.15135	-0.12388	-0.03739
0.196	-0.20925	-0.1011	-0.1521	-0.12409	-0.03907
0.195	-0.2112	-0.102	-0.15225	-0.12409	-0.03907
0.194	-0.21045	-0.10275	-0.15255	-0.12409	-0.0402
0.193	-0.21255	-0.1026	-0.15315	-0.1242	-0.04076
0.192	-0.21135	-0.10335	-0.15315	-0.1242	-0.0402
0.191	-0.21405	-0.1041	-0.1536	-0.12441	-0.0416
0.19	-0.2127	-0.10425	-0.1539	-0.1243	-0.04188
0.189	-0.2151	-0.1056	-0.1542	-0.12441	-0.04273
0.188	-0.21555	-0.1062	-0.15495	-0.12472	-0.04413
0.187	-0.21675	-0.10665	-0.15465	-0.12451	-0.04357
0.186	-0.216	-0.10725	-0.1551	-0.12462	-0.04498
0.185	-0.21705	-0.1074	-0.15585	-0.12483	-0.04498
0.184	-0.2163	-0.10785	-0.1557	-0.12472	-0.0461
0.183	-0.21975	-0.1089	-0.15645	-0.12514	-0.04638
0.182	-0.21825	-0.10965	-0.1566	-0.12503	-0.04694
0.181	-0.22095	-0.11025	-0.15675	-0.12503	-0.04751
0.18	-0.2208	-0.111	-0.1575	-0.12535	-0.04807
0.179	-0.2211	-0.11145	-0.1572	-0.12514	-0.04863
0.178	-0.22095	-0.1119	-0.15765	-0.12535	-0.04976
0.177	-0.22275	-0.11235	-0.15825	-0.12556	-0.05004
0.176	-0.222	-0.1131	-0.1584	-0.12556	-0.05088
0.175	-0.2247	-0.114	-0.1587	-0.12566	-0.05172
0.174	-0.22335	-0.11415	-0.159	-0.12566	-0.052
0.173	-0.2253	-0.1152	-0.15915	-0.12577	-0.05229
0.172	-0.225	-0.1152	-0.15975	-0.12608	-0.05453
0.171	-0.2265	-0.1158	-0.15975	-0.12598	-0.05341
0.17	-0.2265	-0.117	-0.16035	-0.12608	-0.0551
0.169	-0.2277	-0.1173	-0.16065	-0.12629	-0.05566
0.168	-0.22695	-0.11865	-0.16065	-0.1264	-0.0565
0.167	-0.2301	-0.11925	-0.1611	-0.12671	-0.05678
0.166	-0.22845	-0.1191	-0.1614	-0.1265	-0.05763
0.165	-0.23055	-0.12	-0.16155	-0.1265	-0.05735
0.164	-0.2304	-0.12045	-0.16215	-0.12671	-0.05903
0.163	-0.2322	-0.12135	-0.16215	-0.12671	-0.05903
0.162	-0.2316	-0.12255	-0.16245	-0.12682	-0.06044
0.161	-0.2334	-0.12255	-0.16275	-0.12703	-0.061
0.16	-0.23205	-0.123	-0.1629	-0.12692	-0.06128
0.159	-0.2343	-0.1239	-0.1635	-0.12713	-0.06156
0.158	-0.2331	-0.12435	-0.1635	-0.12713	-0.06241
0.157	-0.23595	-0.1254	-0.16395	-0.12734	-0.06325
0.156	-0.23565	-0.12615	-0.16425	-0.12755	-0.06409
0.155	-0.23685	-0.1266	-0.16425	-0.12734	-0.06437
0.154	-0.23625	-0.1275	-0.16455	-0.12766	-0.06578
0.153	-0.23775	-0.12735	-0.165	-0.12776	-0.0655
0.152	-0.23715	-0.1281	-0.165	-0.12776	-0.06634
0.151	-0.2397	-0.12915	-0.1656	-0.12797	-0.06747
0.15	-0.23865	-0.1299	-0.16575	-0.12797	-0.06803
0.149	-0.24105	-0.13095	-0.16575	-0.12818	-0.06831
0.148	-0.24075	-0.13155	-0.1665	-0.12839	-0.06999
0.147	-0.2409	-0.1317	-0.16605	-0.12829	-0.06943
0.146	-0.2409	-0.13275	-0.1665	-0.1285	-0.07084
0.145	-0.2427	-0.13335	-0.1668	-0.1286	-0.07084
0.144	-0.2424	-0.13425	-0.1668	-0.12871	-0.07168
0.143	-0.24555	-0.13485	-0.16725	-0.12892	-0.07309
0.142	-0.24375	-0.13545	-0.16725	-0.12892	-0.07365
0.141	-0.246	-0.13635	-0.1674	-0.12892	-0.07337
0.14	-0.2454	-0.13665	-0.16815	-0.12913	-0.07505
0.139	-0.24645	-0.13725	-0.168	-0.12913	-0.07449
0.138	-0.24645	-0.1383	-0.16845	-0.12934	-0.0759
0.137	-0.24855	-0.1389	-0.1689	-0.12944	-0.07674
0.136	-0.24765	-0.13965	-0.1689	-0.12944	-0.07674
0.135	-0.2502	-0.14055	-0.1692	-0.12965	-0.07787
0.134	-0.2484	-0.14055	-0.1692	-0.12965	-0.07843
0.133	-0.2499	-0.14175	-0.16935	-0.12986	-0.07843
0.132	-0.2502	-0.14235	-0.1701	-0.13007	-0.07983
0.131	-0.25155	-0.14325	-0.1698	-0.12997	-0.07983
0.13	-0.2514	-0.14385	-0.1701	-0.13017	-0.08124
0.129	-0.2535	-0.14445	-0.1707	-0.13049	-0.08124
0.128	-0.25215	-0.1455	-0.1704	-0.13038	-0.08152
0.127	-0.255	-0.1461	-0.171	-0.13059	-0.08293
0.126	-0.25365	-0.14655	-0.171	-0.1307	-0.08349
0.125	-0.2565	-0.1476	-0.17115	-0.13091	-0.08405
0.124	-0.25545	-0.14865	-0.1716	-0.13112	-0.08517
0.123	-0.2568	-0.1491	-0.1716	-0.13101	-0.08517
0.122	-0.2559	-0.15	-0.17175	-0.13112	-0.0863
0.121	-0.258	-0.15	-0.1722	-0.13133	-0.08658
0.12	-0.2571	-0.1509	-0.17205	-0.13143	-0.0877
0.119	-0.2601	-0.15255	-0.1725	-0.13164	-0.08883
0.118	-0.25875	-0.153	-0.1728	-0.13154	-0.08883
0.117	-0.261	-0.1539	-0.1728	-0.13175	-0.08939
0.116	-0.26055	-0.15435	-0.1734	-0.13206	-0.0908
0.115	-0.2616	-0.1545	-0.17295	-0.13185	-0.09023
0.114	-0.26145	-0.15585	-0.17355	-0.13206	-0.0922
0.113	-0.2637	-0.15615	-0.17385	-0.13238	-0.09248
0.112	-0.2628	-0.1575	-0.17385	-0.13238	-0.09305
0.111	-0.2655	-0.15855	-0.174	-0.13259	-0.09445
0.11	-0.26385	-0.1584	-0.1743	-0.13269	-0.09445
0.109	-0.26625	-0.1596	-0.174	-0.13269	-0.09501
0.108	-0.26535	-0.1605	-0.1749	-0.13301	-0.0967
0.107	-0.26655	-0.1611	-0.17475	-0.1329	-0.09614
0.106	-0.2664	-0.162	-0.17505	-0.13311	-0.09782
0.105	-0.2688	-0.16245	-0.17535	-0.13343	-0.09811
0.104	-0.26805	-0.1635	-0.1752	-0.13332	-0.09895
0.103	-0.27075	-0.16425	-0.17565	-0.13353	-0.09951
0.102	-0.2685	-0.1644	-0.1758	-0.13353	-0.10035
0.101	-0.27105	-0.16545	-0.17565	-0.13364	-0.10092
0.1	-0.2706	-0.1662	-0.1764	-0.13395	-0.10204
0.099	-0.2724	-0.16695	-0.1761	-0.13395	-0.10204
0.098	-0.27225	-0.16815	-0.1764	-0.13406	-0.10317
0.097	-0.27435	-0.1686	-0.1767	-0.13416	-0.10373
0.096	-0.27255	-0.1695	-0.1764	-0.13395	-0.10429
0.095	-0.276	-0.1701	-0.177	-0.13437	-0.1057
0.094	-0.27405	-0.17025	-0.17715	-0.13448	-0.10598
0.093	-0.27795	-0.1722	-0.17775	-0.1349	-0.10823
0.092	-0.2775	-0.174	-0.1779	-0.135	-0.10879
0.091	-0.27885	-0.17415	-0.17775	-0.13479	-0.10851
0.09	-0.2778	-0.17475	-0.1779	-0.13479	-0.10963
0.089	-0.27975	-0.17445	-0.1782	-0.1351	-0.10991
0.088	-0.2784	-0.1755	-0.1782	-0.1351	-0.11019
0.087	-0.2814	-0.17655	-0.17865	-0.13542	-0.1116
0.086	-0.2796	-0.17745	-0.17865	-0.13531	-0.11216
0.085	-0.2823	-0.1785	-0.1788	-0.13542	-0.11216
0.084	-0.28155	-0.1791	-0.17925	-0.13584	-0.11413
0.083	-0.28335	-0.17955	-0.17895	-0.13563	-0.11357
0.082	-0.28275	-0.18045	-0.1791	-0.13594	-0.11525
0.081	-0.285	-0.1806	-0.17985	-0.13615	-0.11553
0.08	-0.2844	-0.18195	-0.1797	-0.13605	-0.11638
0.079	-0.2865	-0.183	-0.17985	-0.13636	-0.11694
0.078	-0.28455	-0.1833	-0.17985	-0.13636	-0.11778
0.077	-0.28725	-0.1842	-0.18	-0.13657	-0.11834
0.076	-0.2862	-0.18465	-0.1806	-0.13678	-0.11891
0.075	-0.2883	-0.18525	-0.1803	-0.13657	-0.11919
0.074	-0.2886	-0.1866	-0.1806	-0.13689	-0.12087
0.073	-0.2907	-0.18705	-0.1812	-0.1372	-0.12116
0.072	-0.2892	-0.1881	-0.18075	-0.1372	-0.122
0.071	-0.29235	-0.1893	-0.1812	-0.13731	-0.12312
0.07	-0.28995	-0.1893	-0.18105	-0.13741	-0.12256
0.069	-0.2928	-0.19035	-0.18135	-0.13741	-0.12425
0.068	-0.29235	-0.1911	-0.18165	-0.13773	-0.12509
0.067	-0.2943	-0.192	-0.1815	-0.13762	-0.12509
0.066	-0.294	-0.1932	-0.18165	-0.13783	-0.12678
0.065	-0.2961	-0.19335	-0.1821	-0.13815	-0.1265
0.064	-0.2946	-0.19425	-0.18165	-0.13794	-0.12734
0.063	-0.29715	-0.19515	-0.18255	-0.13836	-0.12846
0.062	-0.29535	-0.19575	-0.1824	-0.13836	-0.12846
0.061	-0.2985	-0.1971	-0.1824	-0.13846	-0.12987
0.06	-0.2982	-0.19755	-0.18315	-0.13878	-0.13099
0.059	-0.30015	-0.19845	-0.1827	-0.13857	-0.13043
0.058	-0.2994	-0.1995	-0.18315	-0.13888	-0.13184
0.057	-0.3012	-0.19965	-0.18345	-0.13909	-0.13212
0.056	-0.30045	-0.20055	-0.18315	-0.1392	-0.13296
0.055	-0.303	-0.20145	-0.18375	-0.1393	-0.13409
0.054	-0.3009	-0.2022	-0.18375	-0.1393	-0.13465
0.053	-0.30465	-0.20325	-0.18375	-0.13951	-0.13549
0.052	-0.30375	-0.20355	-0.18435	-0.13993	-0.13634
0.051	-0.30525	-0.20415	-0.1839	-0.13972	-0.13634
0.05	-0.30465	-0.2055	-0.1842	-0.13993	-0.1369
0.049	-0.30645	-0.20625	-0.1845	-0.14003	-0.13774
0.048	-0.3057	-0.2076	-0.18465	-0.14024	-0.13858
0.047	-0.3087	-0.20865	-0.1851	-0.14045	-0.13915
0.046	-0.30705	-0.20865	-0.18495	-0.14035	-0.13999
0.045	-0.31005	-0.20985	-0.1848	-0.14045	-0.14027
0.044	-0.3087	-0.2103	-0.18555	-0.14077	-0.14111
0.043	-0.31065	-0.21075	-0.18525	-0.14077	-0.14168
0.042	-0.31035	-0.2118	-0.1854	-0.14087	-0.1428
0.041	-0.31185	-0.21285	-0.186	-0.14119	-0.14308
0.04	-0.3111	-0.2136	-0.18555	-0.14119	-0.14364
0.039	-0.31455	-0.21465	-0.186	-0.1414	-0.14505
0.038	-0.31215	-0.2148	-0.186	-0.1414	-0.14449
0.037	-0.31515	-0.21555	-0.18615	-0.14161	-0.14533
0.036	-0.3144	-0.216	-0.18675	-0.14192	-0.14646
0.035	-0.31695	-0.2178	-0.1866	-0.14182	-0.14702
0.034	-0.3159	-0.21855	-0.18675	-0.14203	-0.14842
0.033	-0.31755	-0.219	-0.1869	-0.14224	-0.1487
0.032	-0.3159	-0.2196	-0.18675	-0.14213	-0.14899
0.031	-0.31935	-0.2208	-0.18735	-0.14255	-0.14899
0.03	-0.31755	-0.22125	-0.18735	-0.14255	-0.14983
0.029	-0.321	-0.2226	-0.18735	-0.14266	-0.15039
0.028	-0.3201	-0.2232	-0.1878	-0.14308	-0.1518
0.027	-0.32175	-0.22365	-0.18765	-0.14297	-0.15095
0.026	-0.32115	-0.22485	-0.1878	-0.14318	-0.15264
0.025	-0.32295	-0.2253	-0.18825	-0.1435	-0.15292
0.024	-0.32175	-0.2265	-0.18795	-0.14339	-0.15348
0.023	-0.32505	-0.2268	-0.1887	-0.14371	-0.15433
0.022	-0.3231	-0.22755	-0.18855	-0.14392	-0.15489
0.021	-0.32565	-0.2289	-0.1884	-0.14381	-0.15545
0.02	-0.32535	-0.2292	-0.189	-0.14423	-0.15629
0.019	-0.32685	-0.2298	-0.18855	-0.14413	-0.15629
0.018	-0.3261	-0.23085	-0.18915	-0.14434	-0.15742
0.017	-0.32835	-0.2316	-0.1896	-0.14455	-0.1577
0.016	-0.32715	-0.2325	-0.18915	-0.14465	-0.15798
0.015	-0.33075	-0.23355	-0.18975	-0.14486	-0.1591
0.014	-0.32925	-0.23415	-0.18975	-0.14486	-0.15967
0.013	-0.3318	-0.23505	-0.18975	-0.14486	-0.15995
0.012	-0.3309	-0.2355	-0.1902	-0.14528	-0.16107
0.011	-0.3324	-0.2361	-0.19005	-0.14507	-0.16051
0.01	-0.33165	-0.2376	-0.1902	-0.14549	-0.16163
0.009	-0.33405	-0.23835	-0.1908	-0.1457	-0.1622
0.008	-0.333	-0.23865	-0.19035	-0.1457	-0.16248
0.007	-0.33645	-0.23985	-0.1908	-0.14601	-0.1636
0.006	-0.3342	-0.2403	-0.19065	-0.14591	-0.1636
0.005	-0.3372	-0.24105	-0.19095	-0.14612	-0.16388
0.004	-0.33585	-0.24195	-0.19155	-0.14654	-0.16473
0.003	-0.33825	-0.2421	-0.19125	-0.14643	-0.16529
0.002	-0.33705	-0.24345	-0.19155	-0.14664	-0.16585
0.001	-0.33945	-0.2445	-0.19185	-0.14685	-0.16669
-2.77556e-17	-0.33825	-0.2451	-0.1917	-0.14675	-0.16698
-0.001	-0.3414	-0.24555	-0.19215	-0.14717	-0.16726
-0.002	-0.33915	-0.24645	-0.19215	-0.14727	-0.16782
-0.003	-0.3432	-0.24765	-0.1923	-0.14738	-0.16894
-0.004	-0.3417	-0.24855	-0.1929	-0.14769	-0.16979
-0.005	-0.3438	-0.2493	-0.19245	-0.14759	-0.16951
-0.006	-0.34275	-0.2499	-0.1926	-0.14769	-0.17063
-0.007	-0.34455	-0.2496	-0.1929	-0.14801	-0.17091
-0.008	-0.3432	-0.25095	-0.19305	-0.14801	-0.17119
-0.009	-0.34725	-0.2523	-0.1938	-0.14843	-0.17288
-0.01	-0.34755	-0.25425	-0.1938	-0.14853	-0.17372
-0.011	-0.3498	-0.25515	-0.1935	-0.14853	-0.17344
-0.012	-0.348	-0.25515	-0.1941	-0.14885	-0.17428
-0.013	-0.3498	-0.25545	-0.1935	-0.14874	-0.174
-0.014	-0.34845	-0.25635	-0.1941	-0.14906	-0.17485
-0.015	-0.35055	-0.25725	-0.19455	-0.14916	-0.17541
-0.016	-0.34995	-0.2577	-0.1944	-0.14927	-0.17569
-0.017	-0.35295	-0.2589	-0.1947	-0.14958	-0.1771
-0.018	-0.35145	-0.2592	-0.1947	-0.14958	-0.17681
-0.019	-0.3534	-0.25965	-0.19485	-0.14979	-0.1771
-0.02	-0.3519	-0.2604	-0.1953	-0.15	-0.1785
-0.021	-0.35415	-0.261	-0.195	-0.15	-0.17822
-0.022	-0.3534	-0.2622	-0.19545	-0.15031	-0.17878
-0.023	-0.3564	-0.26265	-0.1959	-0.15052	-0.17963
-0.024	-0.35505	-0.264	-0.19545	-0.15052	-0.17963
-0.025	-0.3582	-0.26535	-0.19605	-0.15084	-0.18047
-0.026	-0.35625	-0.2652	-0.19605	-0.15094	-0.18075
-0.027	-0.3591	-0.2664	-0.1962	-0.15105	-0.18159
-0.028	-0.35775	-0.26715	-0.1965	-0.15136	-0.18187
-0.029	-0.36045	-0.26805	-0.19665	-0.15136	-0.18244
-0.03	-0.3597	-0.2688	-0.1968	-0.15147	-0.18272
-0.031	-0.36195	-0.26895	-0.19725	-0.15178	-0.18328
-0.032	-0.36045	-0.26985	-0.1968	-0.15168	-0.18328
-0.033	-0.3636	-0.2706	-0.1977	-0.1521	-0.18497
-0.034	-0.36195	-0.27105	-0.1974	-0.1522	-0.1844
-0.035	-0.3654	-0.2724	-0.1977	-0.15231	-0.18497
-0.036	-0.36435	-0.27345	-0.19815	-0.15262	-0.18581
-0.037	-0.366	-0.2739	-0.19785	-0.15252	-0.18637
-0.038	-0.36465	-0.2748	-0.19815	-0.15273	-0.18665
-0.039	-0.3669	-0.2754	-0.1986	-0.15304	-0.18722
-0.04	-0.3657	-0.27645	-0.1986	-0.15294	-0.18693
-0.041	-0.3696	-0.2772	-0.19905	-0.15325	-0.18834
-0.042	-0.3681	-0.27795	-0.1992	-0.15346	-0.18862
-0.043	-0.3705	-0.27915	-0.19905	-0.15346	-0.18918
-0.044	-0.3696	-0.27945	-0.19965	-0.15388	-0.19003
-0.045	-0.3717	-0.2802	-0.19935	-0.15357	-0.18975
-0.046	-0.3705	-0.2811	-0.19965	-0.15399	-0.19003
-0.047	-0.3729	-0.28155	-0.2004	-0.1542	-0.19143
-0.048	-0.372	-0.2823	-0.19995	-0.1543	-0.19171
-0.049	-0.37575	-0.28365	-0.20025	-0.15462	-0.19199
-0.05	-0.3738	-0.2844	-0.20055	-0.15462	-0.19228
-0.051	-0.3762	-0.28515	-0.2004	-0.15472	-0.19284
-0.052	-0.3759	-0.28575	-0.201	-0.15514	-0.19368
-0.053	-0.37755	-0.28605	-0.2007	-0.15493	-0.19368
-0.054	-0.3762	-0.28725	-0.2013	-0.15524	-0.19424
-0.055	-0.37875	-0.28815	-0.2016	-0.15545	-0.19481
-0.056	-0.3777	-0.28905	-0.2013	-0.15556	-0.19481
-0.057	-0.38115	-0.28995	-0.2019	-0.15577	-0.19621
-0.058	-0.3789	-0.2904	-0.20175	-0.15577	-0.19537
-0.059	-0.38205	-0.29145	-0.2022	-0.15598	-0.19621
-0.06	-0.38085	-0.2925	-0.20265	-0.1564	-0.19677
-0.061	-0.38355	-0.29295	-0.2025	-0.1564	-0.19734
-0.062	-0.38265	-0.29385	-0.20265	-0.1565	-0.19762
-0.063	-0.38505	-0.29445	-0.20295	-0.15671	-0.19846
-0.064	-0.38325	-0.2955	-0.20295	-0.15671	-0.19846
-0.065	-0.387	-0.2964	-0.2034	-0.15703	-0.19958
-0.066	-0.3846	-0.2967	-0.20355	-0.15713	-0.19958
-0.067	-0.38835	-0.2979	-0.20385	-0.15734	-0.20015
-0.068	-0.38715	-0.29865	-0.2043	-0.15755	-0.20071
-0.069	-0.38925	-0.29955	-0.20385	-0.15755	-0.20015
-0.07	-0.38835	-0.30045	-0.204	-0.15787	-0.20071
-0.071	-0.39015	-0.30045	-0.20475	-0.15787	-0.20127
-0.072	-0.3891	-0.30135	-0.20445	-0.15797	-0.20155
-0.073	-0.3924	-0.3024	-0.2049	-0.15829	-0.20268
-0.074	-0.3909	-0.3033	-0.2052	-0.15839	-0.20155
-0.075	-0.39405	-0.30435	-0.2052	-0.1586	-0.20296
-0.076	-0.393	-0.30465	-0.2058	-0.15881	-0.2038
-0.077	-0.3951	-0.30525	-0.20535	-0.15871	-0.20324
-0.078	-0.3936	-0.30645	-0.20565	-0.15892	-0.2038
-0.079	-0.39615	-0.30735	-0.20625	-0.15923	-0.20436
-0.08	-0.39495	-0.30825	-0.2061	-0.15944	-0.20436
-0.081	-0.39855	-0.3093	-0.20655	-0.15955	-0.20549
-0.082	-0.3963	-0.31005	-0.20655	-0.15965	-0.20436
-0.083	-0.39945	-0.31125	-0.2067	-0.15986	-0.20549
-0.084	-0.39855	-0.3111	-0.2073	-0.16017	-0.20577
-0.085	-0.40095	-0.31185	-0.20715	-0.16007	-0.20633
-0.086	-0.40005	-0.3129	-0.20745	-0.16038	-0.20633
-0.087	-0.4023	-0.3135	-0.20805	-0.16059	-0.20717
-0.088	-0.40095	-0.31455	-0.2076	-0.16049	-0.20717
-0.089	-0.40455	-0.31545	-0.20835	-0.1608	-0.2083
-0.09	-0.40185	-0.31545	-0.2082	-0.16101	-0.20802
-0.091	-0.4059	-0.3168	-0.20865	-0.16091	-0.20858
-0.092	-0.4053	-0.3174	-0.2091	-0.16133	-0.20886
-0.093	-0.40785	-0.3186	-0.2088	-0.16133	-0.20886
-0.094	-0.40635	-0.3195	-0.20925	-0.16164	-0.20942
-0.095	-0.40935	-0.3198	-0.20955	-0.16185	-0.21027
-0.096	-0.4068	-0.32085	-0.2094	-0.16175	-0.20998
-0.097	-0.4107	-0.3216	-0.20985	-0.16206	-0.21083
-0.098	-0.408	-0.3219	-0.21	-0.16217	-0.21083
-0.099	-0.4119	-0.32295	-0.21015	-0.16227	-0.21167
-0.1	-0.41145	-0.32385	-0.2106	-0.16269	-0.21251
-0.101	-0.414	-0.32445	-0.21045	-0.16259	-0.21251
-0.102	-0.41265	-0.3261	-0.2109	-0.16269	-0.21223
-0.103	-0.41535	-0.3258	-0.2112	-0.16301	-0.21392
-0.104	-0.41385	-0.32685	-0.21105	-0.16301	-0.21336
-0.105	-0.4173	-0.3279	-0.21165	-0.16343	-0.21364
-0.106	-0.41475	-0.32865	-0.21165	-0.16343	-0.21392
-0.107	-0.41775	-0.32955	-0.2118	-0.16353	-0.21476
-0.108	-0.417	-0.33105	-0.2124	-0.16395	-0.21533
-0.109	-0.41925	-0.33135	-0.2121	-0.16374	-0.21504
-0.11	-0.4185	-0.3324	-0.2124	-0.16395	-0.21561
-0.111	-0.42165	-0.3327	-0.213	-0.16427	-0.21589
-0.112	-0.42225	-0.3345	-0.21345	-0.16469	-0.21757
-0.113	-0.42495	-0.33585	-0.2133	-0.16458	-0.21814
-0.114	-0.423	-0.3357	-0.21345	-0.16479	-0.21701
-0.115	-0.42555	-0.3366	-0.21345	-0.1649	-0.2187
-0.116	-0.4239	-0.33705	-0.2142	-0.1651	-0.2187
-0.117	-0.4263	-0.3378	-0.21375	-0.165	-0.21842
-0.118	-0.42555	-0.339	-0.2142	-0.16542	-0.21898
-0.119	-0.42885	-0.33945	-0.2148	-0.16563	-0.21982
-0.12	-0.42675	-0.3408	-0.2145	-0.16563	-0.21954
-0.121	-0.43065	-0.34125	-0.2148	-0.16594	-0.22123
-0.122	-0.42765	-0.34125	-0.21525	-0.16605	-0.22039
-0.123	-0.43095	-0.3423	-0.2148	-0.16605	-0.22151
-0.124	-0.43005	-0.34335	-0.2157	-0.16647	-0.22151
-0.125	-0.43335	-0.3444	-0.2157	-0.16647	-0.22179
-0.126	-0.4323	-0.3453	-0.216	-0.16668	-0.22263
-0.127	-0.43545	-0.34605	-0.21615	-0.16689	-0.22348
-0.128	-0.4335	-0.3471	-0.2163	-0.16689	-0.2232
-0.129	-0.4374	-0.3477	-0.2169	-0.1672	-0.22404
-0.13	-0.43485	-0.34815	-0.2169	-0.16741	-0.22348
-0.131	-0.43845	-0.3495	-0.21705	-0.16752	-0.22488
-0.132	-0.4371	-0.35055	-0.2175	-0.16773	-0.22488
-0.133	-0.43965	-0.3513	-0.21705	-0.16773	-0.22516
-0.134	-0.438	-0.3522	-0.21735	-0.16794	-0.22545
-0.135	-0.4416	-0.35265	-0.21795	-0.16815	-0.22601
-0.136	-0.4401	-0.3531	-0.2178	-0.16825	-0.22601
-0.137	-0.4443	-0.35445	-0.2184	-0.16857	-0.22741
-0.138	-0.44205	-0.3552	-0.21825	-0.16867	-0.22713
-0.139	-0.4458	-0.3561	-0.2184	-0.16867	-0.22769
-0.14	-0.4443	-0.357	-0.219	-0.16909	-0.22798
-0.141	-0.4461	-0.3573	-0.21855	-0.16888	-0.22854
-0.142	-0.4455	-0.35835	-0.219	-0.1692	-0.22882
-0.143	-0.44895	-0.35895	-0.21945	-0.16941	-0.22966
-0.144	-0.44745	-0.3603	-0.2196	-0.16962	-0.22882
-0.145	-0.45165	-0.36135	-0.2199	-0.16972	-0.23022
-0.146	-0.4488	-0.36195	-0.21975	-0.16983	-0.22938
-0.147	-0.45225	-0.363	-0.2199	-0.17003	-0.23079
-0.148	-0.4512	-0.3633	-0.2202	-0.17035	-0.23107
-0.149	-0.45345	-0.36405	-0.22005	-0.17035	-0.23135
-0.15	-0.4527	-0.3651	-0.2208	-0.17045	-0.23107
-0.151	-0.45585	-0.3663	-0.22095	-0.17077	-0.23275
-0.152	-0.4539	-0.36735	-0.2208	-0.17077	-0.23191
-0.153	-0.4581	-0.36795	-0.2211	-0.17098	-0.23275
-0.154	-0.45495	-0.3684	-0.2211	-0.17108	-0.23219
-0.155	-0.45945	-0.36945	-0.2214	-0.1714	-0.23275
-0.156	-0.45855	-0.3702	-0.22185	-0.17182	-0.2336
-0.157	-0.4614	-0.3714	-0.2217	-0.17161	-0.23416
-0.158	-0.46035	-0.3726	-0.22185	-0.17192	-0.2336
-0.159	-0.4632	-0.37305	-0.22245	-0.17213	-0.235
-0.16	-0.46065	-0.37395	-0.22215	-0.17224	-0.23388
-0.161	-0.46515	-0.37455	-0.2226	-0.17245	-0.23613
-0.162	-0.4626	-0.37515	-0.2226	-0.17255	-0.235
-0.163	-0.4668	-0.37695	-0.2229	-0.17276	-0.23641
-0.164	-0.46545	-0.37785	-0.2232	-0.17287	-0.23585
-0.165	-0.468	-0.3783	-0.22275	-0.17297	-0.23669
-0.166	-0.46695	-0.37935	-0.2232	-0.17318	-0.23641
-0.167	-0.46995	-0.37935	-0.22335	-0.1735	-0.23781
-0.168	-0.46845	-0.38025	-0.2232	-0.1736	-0.23753
-0.169	-0.47265	-0.3816	-0.22365	-0.17381	-0.23922
-0.17	-0.47085	-0.38205	-0.2238	-0.17381	-0.23781
-0.171	-0.474	-0.3834	-0.22365	-0.17402	-0.23922
-0.172	-0.47265	-0.3843	-0.2244	-0.17455	-0.23894
-0.173	-0.4749	-0.38475	-0.2238	-0.17423	-0.23922
-0.174	-0.47415	-0.38565	-0.22425	-0.17465	-0.23978
-0.175	-0.47715	-0.3861	-0.2247	-0.17486	-0.24091
-0.176	-0.4758	-0.3876	-0.22455	-0.17497	-0.24006
-0.177	-0.47955	-0.3888	-0.22485	-0.17528	-0.24203
-0.178	-0.47715	-0.3891	-0.225	-0.17528	-0.24147
-0.179	-0.48075	-0.3903	-0.2247	-0.17538	-0.24147
-0.18	-0.48	-0.3912	-0.22545	-0.1758	-0.24175
-0.181	-0.4824	-0.39195	-0.22515	-0.1758	-0.24259
-0.182	-0.48195	-0.393	-0.2256	-0.17601	-0.24231
-0.183	-0.48525	-0.39345	-0.22575	-0.17622	-0.24372
-0.184	-0.4833	-0.39435	-0.2256	-0.17633	-0.24316
-0.185	-0.48735	-0.3957	-0.22605	-0.17654	-0.24428
-0.186	-0.48435	-0.39615	-0.2259	-0.17675	-0.24372
-0.187	-0.4881	-0.3969	-0.22605	-0.17685	-0.2454
-0.188	-0.48735	-0.39765	-0.22665	-0.17717	-0.24512
-0.189	-0.49095	-0.39885	-0.22605	-0.17727	-0.24569
-0.19	-0.4902	-0.39975	-0.2265	-0.17738	-0.24597
-0.191	-0.49335	-0.40065	-0.2268	-0.1778	-0.24681
-0.192	-0.4911	-0.40155	-0.2265	-0.17748	-0.24625
-0.193	-0.4944	-0.40245	-0.22695	-0.1779	-0.24793
-0.194	-0.49275	-0.4032	-0.2271	-0.17801	-0.24681
-0.195	-0.49665	-0.40455	-0.2271	-0.17832	-0.24878
-0.196	-0.49545	-0.40575	-0.2274	-0.17853	-0.2485
-0.197	-0.49845	-0.4062	-0.2271	-0.17853	-0.24934
-0.198	-0.4977	-0.4071	-0.22725	-0.17885	-0.2485
-0.199	-0.50025	-0.40725	-0.22755	-0.17916	-0.2499
-0.2	-0.49845	-0.4083	-0.2274	-0.17906	-0.24962
-0.201	-0.5025	-0.4098	-0.22785	-0.17937	-0.25159
-0.202	-0.50025	-0.4101	-0.228	-0.17948	-0.25046
-0.203	-0.50385	-0.4116	-0.228	-0.17969	-0.25187
-0.204	-0.5022	-0.4128	-0.228	-0.18	-0.25159
-0.205	-0.50595	-0.41325	-0.228	-0.1799	-0.25215
-0.206	-0.5049	-0.4146	-0.2283	-0.18021	-0.25243
-0.207	-0.5079	-0.41505	-0.2286	-0.18042	-0.25356
-0.208	-0.50655	-0.4161	-0.2286	-0.18052	-0.25299
-0.209	-0.5109	-0.41745	-0.2289	-0.18094	-0.25468
-0.21	-0.50835	-0.41775	-0.22875	-0.18105	-0.25384
-0.211	-0.5121	-0.41895	-0.2286	-0.18105	-0.25468
-0.212	-0.51	-0.42	-0.22935	-0.18147	-0.25468
-0.213	-0.51405	-0.4206	-0.2289	-0.18126	-0.25524
-0.214	-0.5127	-0.4218	-0.22935	-0.18168	-0.2558
-0.215	-0.51675	-0.42255	-0.22965	-0.1821	-0.25749
-0.216	-0.51525	-0.4242	-0.2295	-0.1821	-0.25637
-0.217	-0.51855	-0.4248	-0.2295	-0.18241	-0.25777
-0.218	-0.51555	-0.42525	-0.22965	-0.18252	-0.25693
-0.219	-0.5205	-0.4266	-0.22965	-0.18262	-0.25862
-0.22	-0.51885	-0.42735	-0.2304	-0.18304	-0.25805
-0.221	-0.52245	-0.42855	-0.22995	-0.18294	-0.25918
-0.222	-0.52095	-0.4299	-0.23025	-0.18325	-0.25862
-0.223	-0.52455	-0.4305	-0.23025	-0.18346	-0.26002
-0.224	-0.52245	-0.4314	-0.23025	-0.18346	-0.2589
-0.225	-0.52635	-0.4323	-0.23055	-0.18378	-0.26086
-0.226	-0.5235	-0.43275	-0.2307	-0.19594	-0.25974
-0.227	-0.5283	-0.4341	-0.2307	-0.19122	-0.26115
-0.228	-0.5271	-0.43545	-0.23085	-0.18745	-0.26086
-0.229	-0.5298	-0.4359	-0.23085	-0.1864	-0.26227
-0.23	-0.52875	-0.4371	-0.231	-0.18598	-0.26199
-0.231	-0.53235	-0.43725	-0.231	-0.18619	-0.26311
-0.232	-0.53025	-0.4386	-0.231	-0.18598	-0.26255
-0.233	-0.53505	-0.4398	-0.2316	-0.18619	-0.26424
-0.234	-0.5322	-0.441	-0.23145	-0.18619	-0.26339
-0.235	-0.537	-0.4422	-0.23175	-0.18629	-0.26452
-0.236	-0.53505	-0.44325	-0.23205	-0.18671	-0.26452
-0.237	-0.5376	-0.4437	-0.23145	-0.1864	-0.26536
-0.238	-0.53685	-0.4449	-0.2319	-0.18671	-0.26508
-0.239	-0.5403	-0.4455	-0.2322	-0.18703	-0.26649
-0.24	-0.5382	-0.44715	-0.23205	-0.18692	-0.26564
-0.241	-0.543	-0.44775	-0.2325	-0.18724	-0.26789
-0.242	-0.54075	-0.4482	-0.23235	-0.18724	-0.26621
-0.243	-0.5442	-0.4497	-0.23235	-0.18734	-0.26789
-0.244	-0.5427	-0.4503	-0.23295	-0.18766	-0.26789
-0.245	-0.546	-0.45105	-0.2325	-0.18755	-0.26874
-0.246	-0.54555	-0.4527	-0.23295	-0.18797	-0.26874
-0.247	-0.54885	-0.4536	-0.2334	-0.18808	-0.26986
-0.248	-0.54735	-0.4548	-0.23295	-0.18797	-0.26902
-0.249	-0.5517	-0.4557	-0.23355	-0.18829	-0.27098
-0.25	-0.54855	-0.45615	-0.23325	-0.18839	-0.26986
-0.251	-0.5523	-0.4575	-0.2334	-0.1885	-0.27183
-0.252	-0.5514	-0.45795	-0.23385	-0.18892	-0.27155
-0.253	-0.55455	-0.4593	-0.23385	-0.18881	-0.27183
-0.254	-0.5538	-0.4608	-0.23385	-0.18913	-0.27211
-0.255	-0.5571	-0.46125	-0.2343	-0.18934	-0.27351
-0.256	-0.5553	-0.46215	-0.23385	-0.18923	-0.27239
-0.257	-0.5601	-0.46305	-0.2346	-0.18955	-0.27436
-0.258	-0.55755	-0.4638	-0.23445	-0.18965	-0.2738
-0.259	-0.5616	-0.4659	-0.2346	-0.18986	-0.27464
-0.26	-0.56055	-0.46665	-0.2352	-0.19007	-0.27492
-0.261	-0.5634	-0.4671	-0.23475	-0.19017	-0.27548
-0.262	-0.5628	-0.4683	-0.2349	-0.19028	-0.27548
-0.263	-0.56625	-0.4686	-0.23535	-0.19059	-0.27717
-0.264	-0.56445	-0.4701	-0.23505	-0.19059	-0.27576
-0.265	-0.5688	-0.471	-0.23565	-0.19091	-0.27829
-0.266	-0.56595	-0.4719	-0.2355	-0.19101	-0.27717
-0.267	-0.57045	-0.4734	-0.23535	-0.19133	-0.27829
-0.268	-0.56925	-0.47445	-0.23625	-0.19154	-0.27857
-0.269	-0.5721	-0.4749	-0.23565	-0.19143	-0.27914
-0.27	-0.57075	-0.4764	-0.2361	-0.19175	-0.27886
-0.271	-0.5748	-0.47685	-0.2364	-0.19206	-0.28082
-0.272	-0.5736	-0.4782	-0.23625	-0.19196	-0.27998
-0.273	-0.5784	-0.4794	-0.23655	-0.19238	-0.28139
-0.274	-0.5754	-0.4794	-0.2364	-0.19248	-0.28054
-0.275	-0.5793	-0.4815	-0.23625	-0.19259	-0.28195
-0.276	-0.57735	-0.48195	-0.23715	-0.19301	-0.28195
-0.277	-0.58095	-0.483	-0.23655	-0.1928	-0.28279
-0.278	-0.58005	-0.4845	-0.237	-0.19311	-0.28223
-0.279	-0.58455	-0.4851	-0.23745	-0.19343	-0.28392
-0.28	-0.58275	-0.48615	-0.23745	-0.19343	-0.28363
-0.281	-0.58635	-0.4872	-0.23745	-0.19353	-0.28476
-0.282	-0.5841	-0.48765	-0.2373	-0.19385	-0.28363
-0.283	-0.58785	-0.489	-0.2379	-0.19385	-0.2856
-0.284	-0.5871	-0.48975	-0.2382	-0.19427	-0.28504
-0.285	-0.59025	-0.49065	-0.23805	-0.19416	-0.28616
-0.286	-0.5889	-0.4923	-0.23805	-0.19458	-0.28588
-0.287	-0.59325	-0.49305	-0.2385	-0.19479	-0.28729
-0.288	-0.59115	-0.4944	-0.2382	-0.19479	-0.28616
-0.289	-0.59505	-0.4962	-0.2385	-0.1951	-0.28841
-0.29	-0.5928	-0.49665	-0.2388	-0.19521	-0.28701
-0.291	-0.5973	-0.49785	-0.23865	-0.19531	-0.28869
-0.292	-0.5961	-0.49875	-0.23925	-0.19573	-0.28954
-0.293	-0.5994	-0.4998	-0.2388	-0.19573	-0.28954
-0.294	-0.59865	-0.501	-0.2391	-0.19584	-0.28898
-0.295	-0.6018	-0.50115	-0.23955	-0.19615	-0.29066
-0.296	-0.60015	-0.50235	-0.23925	-0.19615	-0.28898
-0.297	-0.6048	-0.50385	-0.2397	-0.19657	-0.29207
-0.298	-0.603	-0.50415	-0.24	-0.19647	-0.29038
-0.299	-0.6072	-0.5058	-0.23985	-0.19668	-0.29207
-0.3	-0.60585	-0.50685	-0.24	-0.19731	-0.29235
-0.301	-0.6087	-0.5076	-0.23985	-0.19699	-0.29291
-0.302	-0.60735	-0.5091	-0.24015	-0.19731	-0.29235
-0.303	-0.6108	-0.50955	-0.24045	-0.19752	-0.2946
-0.304	-0.60975	-0.51105	-0.2406	-0.19773	-0.29347
-0.305	-0.61455	-0.51195	-0.24075	-0.19794	-0.29516
-0.306	-0.61185	-0.5136	-0.2409	-0.19804	-0.2946
-0.307	-0.6156	-0.5145	-0.24075	-0.19815	-0.29628
-0.308	-0.6141	-0.5154	-0.24135	-0.19857	-0.29544
-0.309	-0.61755	-0.51675	-0.2412	-0.19857	-0.29685
-0.31	-0.61605	-0.51795	-0.2412	-0.19878	-0.29656
-0.311	-0.6201	-0.519	-0.24195	-0.19909	-0.29825
-0.312	-0.6183	-0.5199	-0.24165	-0.19899	-0.29769
-0.313	-0.62325	-0.52095	-0.2421	-0.19941	-0.29966
-0.314	-0.62055	-0.52125	-0.24195	-0.19941	-0.29769
-0.315	-0.62475	-0.52275	-0.2421	-0.19962	-0.29994
-0.316	-0.6231	-0.52395	-0.24255	-0.20003	-0.3005
-0.317	-0.6282	-0.52665	-0.243	-0.20035	-0.30219
-0.318	-0.62685	-0.528	-0.2427	-0.20035	-0.30162
-0.319	-0.63015	-0.5283	-0.24285	-0.20056	-0.30303
-0.32	-0.62775	-0.5289	-0.24285	-0.20056	-0.30162
-0.321	-0.6318	-0.5301	-0.24345	-0.20087	-0.30415
-0.322	-0.62955	-0.53055	-0.24315	-0.20098	-0.30275
-0.323	-0.63375	-0.53205	-0.2433	-0.20119	-0.305
-0.324	-0.6324	-0.53295	-0.2439	-0.20161	-0.30444
-0.325	-0.63555	-0.534	-0.24405	-0.2014	-0.30584
-0.326	-0.6333	-0.53535	-0.24375	-0.20182	-0.305
-0.327	-0.63735	-0.53595	-0.2442	-0.20203	-0.3064
-0.328	-0.63555	-0.53715	-0.24405	-0.20213	-0.3064
-0.329	-0.63945	-0.5379	-0.24465	-0.20234	-0.30837
-0.33	-0.6384	-0.53925	-0.24465	-0.20245	-0.30697
-0.331	-0.6426	-0.5403	-0.2445	-0.20266	-0.30865
-0.332	-0.6405	-0.5418	-0.24525	-0.20308	-0.30865
-0.333	-0.6429	-0.54225	-0.2448	-0.20287	-0.30921
-0.334	-0.64185	-0.5439	-0.2451	-0.20329	-0.30837
-0.335	-0.64575	-0.54435	-0.2457	-0.2035	-0.31062
-0.336	-0.6447	-0.5457	-0.2454	-0.20371	-0.3095
-0.337	-0.64905	-0.5475	-0.24585	-0.20392	-0.31146
-0.338	-0.64635	-0.54825	-0.24585	-0.20402	-0.31062
-0.339	-0.65055	-0.54975	-0.24585	-0.20423	-0.31231
-0.34	-0.6489	-0.5499	-0.24645	-0.20444	-0.31146
-0.341	-0.6525	-0.5505	-0.24615	-0.20455	-0.31287
-0.342	-0.65085	-0.5523	-0.2466	-0.20476	-0.31287
-0.343	-0.65445	-0.5532	-0.2469	-0.20517	-0.31399
-0.344	-0.65265	-0.5547	-0.2469	-0.20528	-0.31343
-0.345	-0.6573	-0.5559	-0.2472	-0.20549	-0.3154
-0.346	-0.6549	-0.55695	-0.2472	-0.20549	-0.31484
-0.347	-0.65895	-0.5583	-0.24735	-0.2058	-0.31624
-0.348	-0.6576	-0.5592	-0.2481	-0.20601	-0.3154
-0.349	-0.6606	-0.56025	-0.24765	-0.20612	-0.31652
-0.35	-0.65985	-0.56205	-0.24795	-0.20643	-0.3168
-0.351	-0.66285	-0.56295	-0.24825	-0.20675	-0.31849
-0.352	-0.6606	-0.56355	-0.2481	-0.20664	-0.31737
-0.353	-0.66525	-0.56475	-0.2487	-0.20706	-0.32018
-0.354	-0.6636	-0.5661	-0.24855	-0.20717	-0.31877
-0.355	-0.66705	-0.5673	-0.24885	-0.20727	-0.32074
-0.356	-0.6663	-0.56835	-0.24945	-0.20769	-0.32046
-0.357	-0.6693	-0.56895	-0.249	-0.20759	-0.32186
-0.358	-0.6681	-0.57105	-0.2493	-0.2078	-0.32102
-0.359	-0.6717	-0.57165	-0.24945	-0.20811	-0.32271
-0.36	-0.66975	-0.57285	-0.24975	-0.20822	-0.32186
-0.361	-0.6738	-0.5742	-0.2502	-0.20864	-0.32468
-0.362	-0.67185	-0.5754	-0.2502	-0.20874	-0.32327
-0.363	-0.6765	-0.5772	-0.2505	-0.20885	-0.32524
-0.364	-0.67515	-0.5775	-0.25065	-0.20927	-0.32496
-0.365	-0.6777	-0.5784	-0.2505	-0.20906	-0.3258
-0.366	-0.67665	-0.58005	-0.2511	-0.20958	-0.32496
-0.367	-0.681	-0.5808	-0.25125	-0.2099	-0.32692
-0.368	-0.6795	-0.5823	-0.2514	-0.21	-0.32608
-0.369	-0.6837	-0.5838	-0.25185	-0.21031	-0.32805
-0.37	-0.68175	-0.58455	-0.25185	-0.21031	-0.32664
-0.371	-0.68565	-0.5856	-0.2517	-0.21042	-0.32833
-0.372	-0.68475	-0.58665	-0.2526	-0.21094	-0.32805
-0.373	-0.6876	-0.5877	-0.2523	-0.21094	-0.32889
-0.374	-0.68625	-0.58875	-0.25275	-0.21115	-0.32917
-0.375	-0.69075	-0.59025	-0.25305	-0.21157	-0.33086
-0.376	-0.68925	-0.59115	-0.2529	-0.21147	-0.32945
-0.377	-0.69315	-0.5928	-0.2535	-0.21178	-0.33227
-0.378	-0.6909	-0.59325	-0.25335	-0.2121	-0.33058
-0.379	-0.69495	-0.5949	-0.2535	-0.2121	-0.33227
-0.38	-0.6936	-0.59595	-0.25425	-0.21273	-0.33227
-0.381	-0.69765	-0.5973	-0.2541	-0.21252	-0.33395
-0.382	-0.69645	-0.5988	-0.25425	-0.21304	-0.33339
-0.383	-0.69975	-0.5997	-0.2547	-0.21325	-0.33508
-0.384	-0.69795	-0.6006	-0.2544	-0.21325	-0.33395
-0.385	-0.70305	-0.6021	-0.2553	-0.21378	-0.3362
-0.386	-0.7008	-0.603	-0.25515	-0.21388	-0.33508
-0.387	-0.7053	-0.6045	-0.25515	-0.21409	-0.33733
-0.388	-0.7038	-0.60555	-0.25575	-0.21451	-0.33733
-0.389	-0.70665	-0.60675	-0.25575	-0.21441	-0.33845
-0.39	-0.70635	-0.60795	-0.2556	-0.21483	-0.33845
-0.391	-0.7098	-0.60855	-0.2565	-0.21514	-0.33985
-0.392	-0.7083	-0.61035	-0.25635	-0.21514	-0.33873
-0.393	-0.7137	-0.612	-0.2568	-0.21545	-0.34126
-0.394	-0.7113	-0.61305	-0.2568	-0.21598	-0.34042
-0.395	-0.7152	-0.61425	-0.25695	-0.21608	-0.34182
-0.396	-0.7137	-0.615	-0.25755	-0.21661	-0.34182
-0.397	-0.7164	-0.61635	-0.2571	-0.2164	-0.34295
-0.398	-0.7164	-0.618	-0.2574	-0.21692	-0.34238
-0.399	-0.72045	-0.6186	-0.25785	-0.21724	-0.34463
-0.4	-0.7191	-0.62025	-0.25785	-0.21734	-0.34379
-0.401	-0.72375	-0.6222	-0.25845	-0.21776	-0.34576
-0.402	-0.7212	-0.62295	-0.2583	-0.21797	-0.34435
-0.403	-0.72495	-0.62385	-0.25875	-0.21829	-0.34632
-0.404	-0.7242	-0.6249	-0.25905	-0.21871	-0.34548
-0.405	-0.72735	-0.6258	-0.25875	-0.21881	-0.34716
-0.406	-0.72645	-0.62775	-0.25935	-0.21923	-0.34688
-0.407	-0.73125	-0.6285	-0.25965	-0.21965	-0.34829
-0.408	-0.7299	-0.63	-0.25965	-0.21986	-0.34773
-0.409	-0.7341	-0.6309	-0.26025	-0.22038	-0.34997
-0.41	-0.73125	-0.6318	-0.2601	-0.22049	-0.34857
-0.411	-0.735	-0.6333	-0.26025	-0.22091	-0.35082
-0.412	-0.73455	-0.6345	-0.26115	-0.22143	-0.35026
-0.413	-0.7383	-0.63615	-0.2607	-0.22154	-0.35166
-0.414	-0.73725	-0.6375	-0.261	-0.22196	-0.35166
-0.415	-0.74145	-0.63855	-0.26145	-0.22238	-0.35335
-0.416	-0.73905	-0.64005	-0.26145	-0.22259	-0.35166
-0.417	-0.7437	-0.64125	-0.2619	-0.22332	-0.35503
-0.418	-0.74145	-0.6426	-0.26205	-0.22353	-0.35363
-0.419	-0.7479	-0.6453	-0.2631	-0.22448	-0.35644
-0.42	-0.7485	-0.6477	-0.2628	-0.22469	-0.357
-0.421	-0.75045	-0.648	-0.2628	-0.22469	-0.35756
-0.422	-0.7494	-0.6492	-0.26295	-0.2251	-0.357
-0.423	-0.75255	-0.6495	-0.26325	-0.22573	-0.35841
-0.424	-0.75045	-0.65055	-0.2634	-0.22584	-0.35813
-0.425	-0.7554	-0.6522	-0.26415	-0.22647	-0.36038
-0.426	-0.75315	-0.6531	-0.2643	-0.22668	-0.35981
-0.427	-0.75645	-0.6549	-0.264	-0.22699	-0.36122
-0.428	-0.7563	-0.6552	-0.2649	-0.22752	-0.36122
-0.429	-0.76005	-0.65625	-0.26445	-0.22762	-0.36262
-0.43	-0.75915	-0.6579	-0.26505	-0.22815	-0.3615
-0.431	-0.76245	-0.65925	-0.26565	-0.22846	-0.36375
-0.432	-0.76095	-0.66075	-0.2655	-0.22878	-0.36319
-0.433	-0.76605	-0.6621	-0.2661	-0.2292	-0.36515
-0.434	-0.7638	-0.663	-0.26625	-0.22951	-0.36431
-0.435	-0.76875	-0.6642	-0.26625	-0.22962	-0.36628
-0.436	-0.7674	-0.6651	-0.267	-0.23024	-0.36572
-0.437	-0.76965	-0.66645	-0.2667	-0.23024	-0.36712
-0.438	-0.77055	-0.6681	-0.2673	-0.23066	-0.36656
-0.439	-0.77385	-0.6693	-0.26775	-0.23119	-0.36825
-0.44	-0.77265	-0.67065	-0.26775	-0.23119	-0.3674
-0.441	-0.77715	-0.672	-0.2682	-0.23171	-0.36909
-0.442	-0.77415	-0.67305	-0.2682	-0.23182	-0.36909
-0.443	-0.7791	-0.67395	-0.26865	-0.23203	-0.37106
-0.444	-0.7782	-0.67575	-0.26925	-0.23255	-0.3705
-0.445	-0.78285	-0.67725	-0.2691	-0.23276	-0.3719
-0.446	-0.7815	-0.67875	-0.26925	-0.23297	-0.37162
-0.447	-0.7857	-0.67965	-0.27015	-0.23329	-0.37331
-0.448	-0.783	-0.68085	-0.26985	-0.23339	-0.37274
-0.449	-0.789	-0.6825	-0.2706	-0.23392	-0.37471
-0.45	-0.78705	-0.68355	-0.27045	-0.23402	-0.37359
-0.451	-0.79185	-0.68535	-0.2709	-0.23434	-0.37612
-0.452	-0.79065	-0.68685	-0.27165	-0.23455	-0.37584
-0.453	-0.7938	-0.68805	-0.27135	-0.23455	-0.37696
-0.454	-0.79395	-0.68925	-0.2718	-0.23486	-0.37724
-0.455	-0.7977	-0.69015	-0.2727	-0.23517	-0.37921
-0.456	-0.79485	-0.69165	-0.27255	-0.23517	-0.37809
-0.457	-0.80115	-0.69285	-0.273	-0.23549	-0.38062
-0.458	-0.7998	-0.69465	-0.27345	-0.2358	-0.38005
-0.459	-0.804	-0.6963	-0.2736	-0.23612	-0.38174
-0.46	-0.8028	-0.69765	-0.2742	-0.23664	-0.38174
-0.461	-0.80565	-0.69855	-0.27405	-0.23664	-0.38343
-0.462	-0.80535	-0.7002	-0.27465	-0.23696	-0.38286
-0.463	-0.8091	-0.70095	-0.27555	-0.23717	-0.38427
-0.464	-0.80865	-0.7023	-0.2751	-0.23727	-0.38455
-0.465	-0.81285	-0.7038	-0.276	-0.23748	-0.38624
-0.466	-0.8106	-0.7053	-0.2763	-0.23759	-0.38567
-0.467	-0.81435	-0.70695	-0.2763	-0.2378	-0.38652
-0.468	-0.81405	-0.7083	-0.27705	-0.23822	-0.38736
-0.469	-0.81765	-0.70965	-0.2772	-0.23822	-0.38792
-0.47	-0.81705	-0.71115	-0.2778	-0.23843	-0.38877
-0.471	-0.822	-0.71265	-0.2784	-0.23885	-0.39045
-0.472	-0.82035	-0.71415	-0.2784	-0.23885	-0.38961
-0.473	-0.82515	-0.7158	-0.279	-0.23927	-0.39214
-0.474	-0.8229	-0.7167	-0.2793	-0.23927	-0.39073
-0.475	-0.8274	-0.71805	-0.27945	-0.23948	-0.39242
-0.476	-0.8265	-0.71985	-0.28035	-0.24	-0.39242
-0.477	-0.83025	-0.7215	-0.2808	-0.24	-0.39411
-0.478	-0.83025	-0.72315	-0.2808	-0.2401	-0.39355
-0.479	-0.8349	-0.7245	-0.2814	-0.24063	-0.39523
-0.48	-0.83325	-0.726	-0.28155	-0.24052	-0.39467
-0.481	-0.8379	-0.72705	-0.2823	-0.24105	-0.3972
-0.482	-0.8358	-0.7281	-0.28245	-0.24136	-0.39636
-0.483	-0.8403	-0.7299	-0.2829	-0.24147	-0.39804
-0.484	-0.83955	-0.73185	-0.2838	-0.24199	-0.39804
-0.485	-0.84285	-0.73275	-0.28395	-0.24189	-0.40057
-0.486	-0.843	-0.7347	-0.2847	-0.2422	-0.40001
-0.487	-0.8463	-0.73575	-0.28485	-0.24262	-0.40254
-0.488	-0.84495	-0.7371	-0.2856	-0.24273	-0.40114
-0.489	-0.85035	-0.73875	-0.2862	-0.24315	-0.40367
-0.49	-0.84945	-0.7401	-0.28635	-0.24346	-0.40338
-0.491	-0.85335	-0.7419	-0.28695	-0.24346	-0.40535
-0.492	-0.85305	-0.7434	-0.28785	-0.24399	-0.40507
-0.493	-0.85605	-0.74445	-0.2877	-0.24399	-0.40648
-0.494	-0.8553	-0.7458	-0.28875	-0.24441	-0.40648
-0.495	-0.85995	-0.74715	-0.2892	-0.24472	-0.40788
-0.496	-0.8592	-0.74865	-0.2892	-0.24503	-0.40788
-0.497	-0.86355	-0.7503	-0.2904	-0.24545	-0.40957
-0.498	-0.86145	-0.7515	-0.29115	-0.24556	-0.40901
-0.499	-0.86625	-0.75345	-0.2913	-0.24598	-0.41041
-0.5	-0.8652	-0.7548	-0.29235	-0.24661	-0.41041
-0.501	-0.8691	-0.75585	-0.29265	-0.24671	-0.41097
-0.502	-0.8691	-0.7581	-0.2934	-0.24713	-0.4121
-0.503	-0.87375	-0.7593	-0.294	-0.24755	-0.4135
-0.504	-0.87255	-0.76095	-0.29445	-0.24766	-0.41379
-0.505	-0.8778	-0.76275	-0.2955	-0.24829	-0.41575
-0.506	-0.87465	-0.76395	-0.29595	-0.2485	-0.41407
-0.507	-0.88005	-0.76605	-0.2967	-0.24881	-0.41716
-0.508	-0.87945	-0.76725	-0.2979	-0.24934	-0.41688
-0.509	-0.8838	-0.76905	-0.29805	-0.24965	-0.41856
-0.51	-0.88305	-0.77085	-0.2988	-0.25007	-0.41856
-0.511	-0.8874	-0.77175	-0.29985	-0.25049	-0.41997
-0.512	-0.8865	-0.77385	-0.30015	-0.2508	-0.42025
-0.513	-0.89115	-0.7749	-0.30165	-0.25143	-0.42222
-0.514	-0.88905	-0.7764	-0.3021	-0.25164	-0.42194
-0.515	-0.8946	-0.77835	-0.303	-0.25227	-0.42391
-0.516	-0.89355	-0.7803	-0.3042	-0.2528	-0.42447
-0.517	-0.89775	-0.78165	-0.3042	-0.2529	-0.42587
-0.518	-0.8979	-0.7833	-0.3057	-0.25364	-0.42559
-0.519	-0.9015	-0.7842	-0.30675	-0.25395	-0.427
-0.52	-0.9015	-0.7863	-0.3075	-0.25427	-0.42672
-0.521	-0.906	-0.7884	-0.30915	-0.25521	-0.42896
-0.522	-0.9075	-0.79125	-0.3102	-0.25573	-0.4284
-0.523	-0.9105	-0.79305	-0.31065	-0.25594	-0.43065
-0.524	-0.9105	-0.79395	-0.312	-0.25647	-0.43065
-0.525	-0.9135	-0.7947	-0.3126	-0.25678	-0.43121
-0.526	-0.9135	-0.79695	-0.3138	-0.25741	-0.43234
-0.527	-0.918	-0.79815	-0.3153	-0.25825	-0.43374
-0.528	-0.9165	-0.80025	-0.31635	-0.25857	-0.43318
-0.529	-0.9225	-0.8019	-0.3177	-0.2592	-0.43543
-0.53	-0.9195	-0.8028	-0.31905	-0.25962	-0.43515
-0.531	-0.9255	-0.80415	-0.31995	-0.26014	-0.43684
-0.532	-0.924	-0.80535	-0.3216	-0.26098	-0.4374
-0.533	-0.9285	-0.8073	-0.3225	-0.26129	-0.4388
-0.534	-0.9285	-0.8091	-0.3243	-0.26192	-0.43937
-0.535	-0.933	-0.81045	-0.32595	-0.26255	-0.4419
-0.536	-0.933	-0.81195	-0.3267	-0.26308	-0.44133
-0.537	-0.936	-0.81375	-0.32865	-0.26392	-0.44386
-0.538	-0.9345	-0.8151	-0.32985	-0.26444	-0.4433
-0.539	-0.9405	-0.81705	-0.3315	-0.26528	-0.44555
-0.54	-0.9405	-0.8187	-0.3336	-0.26612	-0.44583
-0.541	-0.945	-0.8202	-0.33495	-0.26654	-0.44752
-0.542	-0.9435	-0.8223	-0.33675	-0.26727	-0.44724
-0.543	-0.948	-0.82365	-0.3384	-0.26811	-0.45005
-0.544	-0.948	-0.825	-0.34005	-0.26864	-0.44864
-0.545	-0.951	-0.8268	-0.34215	-0.26979	-0.45117
-0.546	-0.951	-0.82845	-0.3441	-0.27042	-0.45061
-0.547	-0.9555	-0.83025	-0.3459	-0.27126	-0.45286
-0.548	-0.9555	-0.83175	-0.34845	-0.27231	-0.45314
-0.549	-0.96	-0.8337	-0.34965	-0.27325	-0.45511
-0.55	-0.96	-0.8358	-0.35205	-0.27378	-0.45483
-0.551	-0.963	-0.8373	-0.35445	-0.27472	-0.45764
-0.552	-0.963	-0.83925	-0.35595	-0.27556	-0.45708
-0.553	-0.9675	-0.8412	-0.3591	-0.27682	-0.46045
-0.554	-0.9675	-0.843	-0.3612	-0.27766	-0.46017
-0.555	-0.9705	-0.8448	-0.36345	-0.2786	-0.4627
-0.556	-0.9705	-0.84675	-0.3663	-0.27976	-0.46298
-0.557	-0.975	-0.84855	-0.3684	-0.28059	-0.46467
-0.558	-0.975	-0.85065	-0.3708	-0.28185	-0.46523
-0.559	-0.9795	-0.8523	-0.3738	-0.28301	-0.46748
-0.56	-0.9795	-0.85485	-0.37605	-0.28395	-0.46776
-0.561	-0.984	-0.85725	-0.3789	-0.28531	-0.47029
-0.562	-0.984	-0.85875	-0.38145	-0.28626	-0.47001
-0.563	-0.9885	-0.86115	-0.3843	-0.28752	-0.47226
-0.564	-0.9885	-0.8628	-0.3876	-0.28888	-0.47254
-0.565	-0.993	-0.86535	-0.39	-0.29003	-0.47422
-0.566	-0.993	-0.86805	-0.3933	-0.2914	-0.47422
-0.567	-0.9975	-0.87045	-0.3966	-0.29276	-0.47703
-0.568	-0.9975	-0.873	-0.39945	-0.29402	-0.47675
-0.569	-1.0035	-0.87495	-0.4029	-0.29549	-0.48013
-0.57	-1.0005	-0.8766	-0.4062	-0.29685	-0.47956
-0.571	-1.0065	-0.87945	-0.4095	-0.29822	-0.48237
-0.572	-1.0065	-0.882	-0.4134	-0.3001	-0.48266
-0.573	-1.011	-0.8847	-0.41655	-0.30136	-0.48519
-0.574	-1.0125	-0.8874	-0.4203	-0.30304	-0.48603
-0.575	-1.017	-0.88905	-0.4242	-0.30472	-0.48856
-0.576	-1.017	-0.89205	-0.42765	-0.30608	-0.48856
-0.577	-1.0215	-0.89505	-0.43185	-0.30797	-0.49165
-0.578	-1.0215	-0.89745	-0.43545	-0.30976	-0.49221
-0.579	-1.0275	-0.9015	-0.43935	-0.31133	-0.49502
-0.58	-1.0275	-0.903	-0.44415	-0.31343	-0.49559
-0.581	-1.0335	-0.906	-0.4476	-0.315	-0.49784
-0.582	-1.0335	-0.909	-0.45195	-0.31689	-0.49896
-0.583	-1.038	-0.912	-0.45615	-0.31899	-0.50149
-0.584	-1.038	-0.915	-0.4605	-0.32077	-0.50149
-0.585	-1.044	-0.9195	-0.4656	-0.32297	-0.50543
-0.586	-1.0455	-0.9225	-0.46965	-0.32507	-0.50514
-0.587	-1.05	-0.9255	-0.47415	-0.32706	-0.50796
-0.588	-1.0515	-0.9285	-0.4794	-0.32937	-0.5088
-0.589	-1.056	-0.9315	-0.48315	-0.33147	-0.51105
-0.59	-1.0575	-0.936	-0.48885	-0.33378	-0.51245
-0.591	-1.062	-0.939	-0.4938	-0.33619	-0.51498
-0.592	-1.0635	-0.942	-0.4986	-0.33829	-0.51639
-0.593	-1.0695	-0.9465	-0.50385	-0.34091	-0.51948
-0.594	-1.0695	-0.9495	-0.5091	-0.34322	-0.51892
-0.595	-1.0755	-0.954	-0.5139	-0.34563	-0.52285
-0.596	-1.077	-0.9585	-0.5196	-0.34846	-0.52538
-0.597	-1.0815	-0.9615	-0.5244	-0.35077	-0.52763
-0.598	-1.083	-0.9675	-0.53025	-0.3535	-0.52932
-0.599	-1.0905	-0.9705	-0.5364	-0.35601	-0.53241
-0.6	-1.0905	-0.975	-0.5418	-0.35874	-0.53297
-0.601	-1.098	-0.9795	-0.5481	-0.36147	-0.53663
-0.602	-1.0995	-0.984	-0.5538	-0.36409	-0.53747
-0.603	-1.107	-0.9885	-0.5598	-0.36692	-0.54084
-0.604	-1.1085	-0.993	-0.56625	-0.37007	-0.54253
-0.605	-1.1145	-0.999	-0.57195	-0.37311	-0.5459
-0.606	-1.116	-1.005	-0.57825	-0.37626	-0.54675
-0.607	-1.1235	-1.0095	-0.58515	-0.37962	-0.55012
-0.608	-1.125	-1.014	-0.59115	-0.38255	-0.55125
-0.609	-1.1325	-1.02	-0.59835	-0.38591	-0.5549
-0.61	-1.134	-1.0245	-0.60495	-0.38906	-0.55602
-0.611	-1.143	-1.0305	-0.61185	-0.39262	-0.56024
-0.612	-1.146	-1.0365	-0.6189	-0.39577	-0.56165
-0.613	-1.152	-1.0425	-0.62595	-0.39892	-0.56446
-0.614	-1.155	-1.0485	-0.63315	-0.40248	-0.56671
-0.615	-1.1625	-1.0545	-0.6408	-0.40626	-0.57064
-0.616	-1.1655	-1.0605	-0.64785	-0.40972	-0.57177
-0.617	-1.173	-1.068	-0.65565	-0.4136	-0.57626
-0.618	-1.176	-1.074	-0.663	-0.41738	-0.57823
-0.619	-1.185	-1.08	-0.67095	-0.42136	-0.58132
-0.62	-1.1895	-1.0875	-0.67935	-0.42524	-0.58413
-0.621	-1.197	-1.0935	-0.6861	-0.42892	-0.58751
-0.622	-1.2015	-1.101	-0.6948	-0.43311	-0.58948
-0.623	-1.2105	-1.1085	-0.70335	-0.4372	-0.59341
-0.624	-1.215	-1.116	-0.71145	-0.44119	-0.59566
-0.625	-1.224	-1.125	-0.7197	-0.44549	-0.59988
-0.626	-1.227	-1.1325	-0.7284	-0.44969	-0.60128
-0.627	-1.2375	-1.14	-0.73665	-0.45399	-0.6055
-0.628	-1.242	-1.1475	-0.74595	-0.45839	-0.60775
-0.629	-1.251	-1.1565	-0.75465	-0.46259	-0.61168
-0.63	-1.2585	-1.1655	-0.7638	-0.46731	-0.61393
-0.631	-1.2675	-1.173	-0.7734	-0.47182	-0.61815
-0.632	-1.2735	-1.1835	-0.78225	-0.47633	-0.6204
-0.633	-1.284	-1.191	-0.7917	-0.48115	-0.62489
-0.634	-1.2885	-1.2	-0.8013	-0.48587	-0.62714
-0.635	-1.3005	-1.209	-0.8109	-0.49049	-0.63108
-0.636	-1.3065	-1.2195	-0.8211	-0.49552	-0.63417
-0.637	-1.317	-1.23	-0.83055	-0.50003	-0.63839
-0.638	-1.326	-1.239	-0.84075	-0.50507	-0.64148
-0.639	-1.3365	-1.2495	-0.85095	-0.51	-0.64598
-0.64	-1.344	-1.26	-0.8607	-0.51493	-0.64879
-0.641	-1.3545	-1.269	-0.87135	-0.52017	-0.65329
-0.642	-1.3605	-1.281	-0.88185	-0.52552	-0.6561
-0.643	-1.3725	-1.2915	-0.8928	-0.53087	-0.66116
-0.644	-1.3815	-1.3035	-0.90375	-0.53622	-0.66397
-0.645	-1.395	-1.314	-0.91425	-0.54147	-0.66818
-0.646	-1.4025	-1.326	-0.9252	-0.54703	-0.67128
-0.647	-1.416	-1.3365	-0.9363	-0.55259	-0.67606
-0.648	-1.425	-1.347	-0.9477	-0.55783	-0.67859
-0.649	-1.4385	-1.3575	-0.9594	-0.56371	-0.68393
-0.65	-1.4475	-1.3695	-0.97065	-0.56937	-0.68646
-0.651	-1.4625	-1.383	-0.9825	-0.57514	-0.69124
-0.652	-1.473	-1.395	-0.9945	-0.58122	-0.69517
-0.653	-1.4865	-1.407	-1.0059	-0.58668	-0.69967
-0.654	-1.497	-1.4205	-1.01805	-0.59276	-0.7022
-0.655	-1.512	-1.4325	-1.0308	-0.59885	-0.70782
-0.656	-1.524	-1.4475	-1.04295	-0.60483	-0.71176
-0.657	-1.5405	-1.4595	-1.0554	-0.61112	-0.71653
-0.658	-1.551	-1.473	-1.0677	-0.6171	-0.72047
-0.659	-1.5675	-1.488	-1.08015	-0.62329	-0.72637
-0.66	-1.5795	-1.5015	-1.09335	-0.63	-0.72975
-0.661	-1.596	-1.515	-1.1055	-0.63608	-0.73481
-0.662	-1.608	-1.5315	-1.11885	-0.64238	-0.73874
-0.663	-1.626	-1.545	-1.13175	-0.64888	-0.74408
-0.664	-1.6395	-1.56	-1.14555	-0.65538	-0.74802
-0.665	-1.6575	-1.575	-1.1592	-0.6622	-0.75364
-0.666	-1.6695	-1.59	-1.173	-0.66871	-0.75701
-0.667	-1.689	-1.605	-1.1868	-0.67552	-0.76264
-0.668	-1.7025	-1.62	-1.2009	-0.68255	-0.76657
-0.669	-1.722	-1.6365	-1.2144	-0.68916	-0.77247
-0.67	-1.737	-1.6515	-1.2288	-0.69587	-0.77613
-0.671	-1.7565	-1.668	-1.2435	-0.7029	-0.78231
-0.672	-1.7715	-1.683	-1.25775	-0.70972	-0.78625
-0.673	-1.791	-1.6995	-1.27215	-0.71727	-0.79243
-0.674	-1.8075	-1.7175	-1.287	-0.7243	-0.79609
-0.675	-1.8285	-1.734	-1.30185	-0.73133	-0.80311
-0.676	-1.845	-1.7505	-1.31745	-0.73899	-0.80789
-0.677	-1.866	-1.7685	-1.33185	-0.74601	-0.8138
-0.678	-1.8825	-1.785	-1.34745	-0.75315	-0.81886
-0.679	-1.9035	-1.803	-1.3629	-0.7607	-0.82532
-0.68	-1.9215	-1.821	-1.37835	-0.76783	-0.82926
-0.681	-1.9455	-1.839	-1.39515	-0.7757	-0.83657
-0.682	-1.9635	-1.857	-1.4109	-0.78336	-0.84078
-0.683	-1.986	-1.875	-1.4265	-0.79091	-0.84809
-0.684	-2.004	-1.893	-1.443	-0.79867	-0.85315
-0.685	-2.0265	-1.911	-1.45845	-0.80633	-0.85934
-0.686	-2.046	-1.9305	-1.47495	-0.81462	-0.8644
-0.687	-2.07	-1.95	-1.49145	-0.82248	-0.87114
-0.688	-2.0895	-1.9695	-1.5075	-0.83035	-0.87648
-0.689	-2.1135	-1.989	-1.5255	-0.83885	-0.88323
-0.69	-2.1345	-2.0085	-1.542	-0.84682	-0.88829
-0.691	-2.16	-2.028	-1.5585	-0.855	-0.89532
-0.692	-2.181	-2.0475	-1.5765	-0.8635	-0.90066
-0.693	-2.205	-2.067	-1.5885	-0.87157	-0.90797
-0.694	-2.2275	-2.088	-1.6065	-0.88007	-0.91387
-0.695	-2.253	-2.1075	-1.6245	-0.88867	-0.92202
-0.696	-2.274	-2.1285	-1.6425	-0.89685	-0.92792
-0.697	-2.2995	-2.1495	-1.6605	-0.90556	-0.93608
-0.698	-2.3205	-2.1705	-1.6785	-0.91406	-0.94142
-0.699	-2.349	-2.1915	-1.695	-0.92276	-0.94957
-0.7	-2.3715	-2.2125	-1.7145	-0.93178	-0.95632
-0.701	-2.4	-2.232	-1.7325	-0.94017	-0.96391
-0.702	-2.4225	-2.2545	-1.7505	-0.9492	-0.96953
-0.703	-2.4495	-2.2755	-1.77	-0.95822	-0.97796
-0.704	-2.4735	-2.298	-1.788	-0.96734	-0.98443
-0.705	-2.502	-2.319	-1.806	-0.97699	-0.99258
-0.706	-2.526	-2.3415	-1.8255	-0.98591	-0.99876
-0.707	-2.556	-2.364	-1.8435	-0.99483	-1.0072
-0.708	-2.58	-2.3865	-1.863	-1.00448	-1.01422
-0.709	-2.6085	-2.409	-1.8825	-1.0135	-1.02266
-0.71	-2.634	-2.4315	-1.902	-1.02273	-1.02968
-0.711	-2.6625	-2.454	-1.9215	-1.03217	-1.03812
-0.712	-2.688	-2.478	-1.941	-1.0414	-1.04571
-0.713	-2.718	-2.502	-1.959	-1.05105	-1.05583
-0.714	-2.7435	-2.5245	-1.9785	-1.06049	-1.06201
-0.715	-2.775	-2.5485	-1.998	-1.06993	-1.07185
-0.716	-2.802	-2.571	-2.0175	-1.08042	-1.08
-0.717	-2.8305	-2.595	-2.037	-1.08986	-1.08928
-0.718	-2.859	-2.619	-2.058	-1.0993	-1.09743
-0.719	-2.889	-2.6445	-2.079	-1.10979	-1.10755
-0.72	-2.916	-2.6685	-2.0985	-1.11923	-1.11514
-0.721	-2.949	-2.694	-2.1195	-1.12867	-1.12554
-0.722	-2.9745	-2.718	-2.1405	-1.13811	-1.13341
-0.723	-3.009	-2.7435	-2.1615	-1.1486	-1.14353
-0.724	-3.036	-2.7675	-2.181	-1.15909	-1.15196
-0.725	-3.0705	-2.793	-2.2035	-1.16853	-1.16208
-0.726	-3.1005	-2.8185	-2.2245	-1.17902	-1.17136
-0.727	-3.135	-2.844	-2.2455	-1.18951	-1.18261
-0.728	-3.1635	-2.868	-2.2665	-1.19895	-1.1916
-0.729	-3.195	-2.895	-2.2875	-1.21049	-1.20228
-0.73	-3.2235	-2.9205	-2.31	-1.21993	-1.21072
-0.731	-3.2565	-2.9475	-2.331	-1.23042	-1.22224
-0.732	-3.2865	-2.973	-2.3535	-1.24091	-1.2318
-0.733	-3.3195	-2.9985	-2.3745	-1.2514	-1.24304
-0.734	-3.351	-3.0255	-2.397	-1.26189	-1.2526
-0.735	-3.384	-3.0525	-2.4195	-1.27343	-1.26469
-0.736	-3.414	-3.078	-2.4405	-1.28287	-1.27396
-0.737	-3.4485	-3.105	-2.463	-1.29441	-1.28661
-0.738	-3.4785	-3.132	-2.4855	-1.3049	-1.29701
-0.739	-3.5145	-3.162	-2.508	-1.31538	-1.30995
-0.74	-3.546	-3.189	-2.5305	-1.32692	-1.32091
-0.741	-3.5805	-3.216	-2.5545	-1.33741	-1.333
-0.742	-3.612	-3.2445	-2.577	-1.34895	-1.34396
-0.743	-3.648	-3.2715	-2.5995	-1.35944	-1.35689
-0.744	-3.678	-3.3	-2.6235	-1.36888	-1.36785
-0.745	-3.7155	-3.327	-2.646	-1.38042	-1.38106
-0.746	-3.747	-3.3555	-2.6685	-1.39196	-1.39147
-0.747	-3.783	-3.384	-2.6925	-1.4035	-1.40468
-0.748	-3.816	-3.4125	-2.7165	-1.41399	-1.41648
-0.749	-3.852	-3.441	-2.739	-1.42552	-1.42885
-0.75	-3.885	-3.471	-2.763	-1.43706	-1.44066
-0.751	-3.921	-3.4995	-2.787	-1.4486	-1.45443
-0.752	-3.954	-3.528	-2.8095	-1.46014	-1.46652
-0.753	-3.993	-3.558	-2.8335	-1.47168	-1.48114
-0.754	-4.0245	-3.588	-2.8575	-1.48322	-1.49266
-0.755	-4.0635	-3.615	-2.8815	-1.4958	-1.50756
-0.756	-4.0965	-3.642	-2.9055	-1.50734	-1.51993
-0.757	-4.1355	-3.6705	-2.9295	-1.51783	-1.53539
-0.758	-4.17	-3.7005	-2.9535	-1.53042	-1.54832
-0.759	-4.209	-3.7305	-2.979	-1.54301	-1.56378
-0.76	-4.2435	-3.762	-3.003	-1.55455	-1.57728
-0.761	-4.2825	-3.795	-3.0285	-1.56608	-1.59217
-0.762	-4.3155	-3.8265	-3.0525	-1.57762	-1.60651
-0.763	-4.356	-3.8595	-3.0765	-1.59021	-1.62253
-0.764	-4.392	-3.891	-3.102	-1.60175	-1.63715
-0.765	-4.431	-3.924	-3.1275	-1.61434	-1.65317
-0.766	-4.467	-3.957	-3.153	-1.62587	-1.66723
-0.767	-4.506	-3.99	-3.177	-1.63846	-1.68466
-0.768	-4.542	-4.023	-3.2025	-1.65105	-1.69871
-0.769	-4.5825	-4.056	-3.228	-1.66364	-1.71642
-0.77	-4.617	-4.089	-3.2535	-1.67622	-1.73132
-0.771	-4.659	-4.1235	-3.279	-1.68776	-1.74875
-0.772	-4.6965	-4.158	-3.3045	-1.70035	-1.76421
-0.773	-4.737	-4.1925	-3.33	-1.71294	-1.78108
-0.774	-4.773	-4.227	-3.3555	-1.72552	-1.79654
-0.775	-4.8135	-4.26	-3.3825	-1.73811	-1.81509
-0.776	-4.851	-4.296	-3.408	-1.7507	-1.83083
-0.777	-4.893	-4.3305	-3.4335	-1.76329	-1.85023
-0.778	-4.9305	-4.3665	-3.459	-1.77587	-1.86625
-0.779	-4.974	-4.4025	-3.486	-1.78951	-1.8848
-0.78	-5.0115	-4.437	-3.513	-1.8021	-1.90251
-0.781	-5.0535	-4.473	-3.5385	-1.81469	-1.92078
-0.782	-5.0925	-4.509	-3.5655	-1.82832	-1.93821
-0.783	-5.1345	-4.5435	-3.5925	-1.84091	-1.95789
-0.784	-5.172	-4.5795	-3.618	-1.8535	-1.9756
-0.785	-5.2155	-4.6155	-3.645	-1.86608	-1.99612
-0.786	-5.2545	-4.653	-3.672	-1.87867	-2.01411
-0.787	-5.298	-4.689	-3.699	-1.89231	-2.03407
-0.788	-5.337	-4.7265	-3.7275	-1.90594	-2.05262
-0.789	-5.3805	-4.764	-3.7545	-1.91853	-2.07202
-0.79	-5.4225	-4.8015	-3.7815	-1.93217	-2.09142
-0.791	-5.4675	-4.839	-3.8085	-1.94476	-2.11222
-0.792	-5.5065	-4.8765	-3.8355	-1.95839	-2.13105
-0.793	-5.5515	-4.9155	-3.864	-1.97203	-2.1527
-0.794	-5.5905	-4.953	-3.891	-1.98566	-2.17209
-0.795	-5.6355	-4.992	-3.9195	-1.99825	-2.19317
-0.796	-5.6775	-5.031	-3.9465	-2.01189	-2.21341
-0.797	-5.721	-5.07	-3.975	-2.02552	-2.23309
-0.798	-5.763	-5.109	-4.002	-2.03916	-2.25558
-0.799	-5.808	-5.1465	-4.0305	-2.05385	-2.27807
-0.8	-5.85	-5.187	-4.0575	-2.06643	-2.29775
-0.801	-5.8965	-5.226	-4.0875	-2.08112	-2.32023
-0.802	-5.937	-5.2665	-4.1145	-2.09476	-2.33991
-0.803	-5.985	-5.307	-4.143	-2.10839	-2.3624
-0.804	-6.0255	-5.346	-4.173	-2.12203	-2.38489
-0.805	-6.0705	-5.3865	-4.2	-2.13566	-2.40738
-0.806	-6.114	-5.4285	-4.23	-2.1493	-2.42986
-0.807	-6.1605	-5.4705	-4.2585	-2.16399	-2.45235
-0.808	-6.204	-5.511	-4.287	-2.17762	-2.47484
-0.809	-6.252	-5.553	-4.317	-2.19126	-2.49733
-0.81	-6.2955	-5.5935	-4.3455	-2.2049	-2.51982
-0.811	-6.3435	-5.6355	-4.374	-2.21853	-2.54231
-0.812	-6.3885	-5.679	-4.404	-2.23322	-2.56479
-0.813	-6.435	-5.7195	-4.4325	-2.2479	-2.59009
-0.814	-6.48	-5.7615	-4.4625	-2.26154	-2.61258
-0.815	-6.5295	-5.805	-4.4925	-2.27622	-2.63788
-0.816	-6.5745	-5.8485	-4.521	-2.29091	-2.66037
-0.817	-6.624	-5.892	-4.551	-2.30455	-2.68567
-0.818	-6.669	-5.9355	-4.581	-2.31713	-2.71097
-0.819	-6.7185	-5.979	-4.611	-2.33182	-2.73627
-0.82	-6.765	-6.0195	-4.641	-2.34755	-2.75876
-0.821	-6.816	-6.063	-4.671	-2.36224	-2.78406
-0.822	-6.861	-6.108	-4.701	-2.37692	-2.80936
-0.823	-6.912	-6.153	-4.7325	-2.39161	-2.83465
-0.824	-6.9585	-6.1965	-4.7625	-2.40629	-2.85995
-0.825	-7.008	-6.243	-4.794	-2.42098	-2.88806
-0.826	-7.0545	-6.2865	-4.824	-2.43566	-2.91055
-0.827	-7.107	-6.333	-4.8555	-2.45035	-2.93866
-0.828	-7.155	-6.378	-4.8885	-2.46608	-2.96396
-0.829	-7.209	-6.4245	-4.9185	-2.48077	-2.99207
-0.83	-7.257	-6.4725	-4.95	-2.4965	-3.01737
-0.831	-7.308	-6.5175	-4.9815	-2.51224	-3.04267
-0.832	-7.356	-6.564	-5.013	-2.52692	-3.06516
-0.833	-7.4085	-6.612	-5.0445	-2.54266	-3.09327
-0.834	-7.4565	-6.66	-5.076	-2.55734	-3.12138
-0.835	-7.5105	-6.7065	-5.109	-2.57308	-3.14949
-0.836	-7.56	-6.7545	-5.142	-2.58881	-3.17479
-0.837	-7.6125	-6.8025	-5.172	-2.60455	-3.2029
-0.838	-7.6635	-6.8505	-5.205	-2.62238	-3.23101
-0.839	-7.7175	-6.8985	-5.2365	-2.63811	-3.25912
-0.84	-7.7685	-6.9465	-5.2695	-2.6549	-3.28723
-0.841	-7.8225	-6.996	-5.3025	-2.66958	-3.31815
-0.842	-7.8735	-7.0455	-5.3355	-2.68531	-3.34345
-0.843	-7.929	-7.095	-5.3685	-2.70105	-3.37437
-0.844	-7.9785	-7.1445	-5.4015	-2.71783	-3.40248
-0.845	-8.034	-7.194	-5.4345	-2.73357	-3.4306
-0.846	-8.085	-7.245	-5.4675	-2.7493	-3.45871
-0.847	-8.1405	-7.2945	-5.502	-2.76503	-3.48963
-0.848	-8.1945	-7.3455	-5.535	-2.78182	-3.51774
-0.849	-8.2515	-7.3965	-5.5695	-2.7965	-3.55147
-0.85	-8.304	-7.4475	-5.6025	-2.81329	-3.57958
-0.851	-8.3655	-7.4985	-5.637	-2.82902	-3.60769
-0.852	-8.418	-7.5495	-5.6715	-2.8458	-3.63861
-0.853	-8.475	-7.602	-5.7045	-2.86259	-3.66953
-0.854	-8.529	-7.653	-5.739	-2.87937	-3.69764
-0.855	-8.5875	-7.707	-5.7735	-2.89615	-3.72857
-0.856	-8.64	-7.7595	-5.808	-2.91189	-3.75949
-0.857	-8.6985	-7.8135	-5.844	-2.92867	-3.79041
-0.858	-8.7525	-7.8645	-5.8785	-2.94441	-3.81852
-0.859	-8.8125	-7.9185	-5.913	-2.96224	-3.85225
-0.86	-8.8695	-7.971	-5.949	-2.97902	-3.88317
-0.861	-8.928	-8.025	-5.9835	-2.9958	-3.91409
-0.862	-8.9835	-8.079	-6.0195	-3.01259	-3.94502
-0.863	-9.042	-8.133	-6.057	-3.03042	-3.97875
-0.864	-9.099	-8.1885	-6.0915	-3.0472	-4.00967
-0.865	-9.1605	-8.2425	-6.129	-3.06503	-4.0434
-0.866	-9.216	-8.2965	-6.165	-3.08182	-4.07432
-0.867	-9.2775	-8.355	-6.201	-3.0986	-4.10806
-0.868	-9.333	-8.412	-6.2385	-3.11643	-4.13898
-0.869	-9.396	-8.4675	-6.2745	-3.13427	-4.17271
-0.87	-9.4545	-8.5245	-6.312	-3.15105	-4.20644
-0.871	-9.516	-8.5785	-6.348	-3.16888	-4.23736
-0.872	-9.573	-8.634	-6.3855	-3.18566	-4.2711
-0.873	-9.636	-8.6925	-6.423	-3.2035	-4.30483
-0.874	-9.696	-8.748	-6.4605	-3.22028	-4.33856
-0.875	-9.7575	-8.8065	-6.498	-3.23916	-4.37229
-0.876	-9.8175	-8.8635	-6.537	-3.25699	-4.40603
-0.877	-9.879	-8.922	-6.5745	-3.27483	-4.43976
-0.878	-9.939	-8.9805	-6.612	-3.29371	-4.47068
-0.879	-10.0035	-9.039	-6.6495	-3.31259	-4.50722
-0.88	-10.065	-9.099	-6.6885	-3.33042	-4.53815
-0.881	-10.1295	-9.1575	-6.7275	-3.3514	-4.57469
-0.882	-10.1895	-9.2145	-6.7665	-3.36818	-4.60842
-0.883	-10.2555	-9.2715	-6.8055	-3.38706	-4.64497
-0.884	-10.317	-9.3315	-6.8445	-3.40594	-4.67589
-0.885	-10.38	-9.3915	-6.885	-3.42483	-4.71243
-0.886	-10.443	-9.4515	-6.924	-3.44371	-4.74616
-0.887	-10.509	-9.5115	-6.9645	-3.46259	-4.78271
-0.888	-10.572	-9.5715	-7.0035	-3.48252	-4.81644
-0.889	-10.6365	-9.633	-7.0455	-3.50035	-4.85298
-0.89	-10.698	-9.693	-7.086	-3.51923	-4.88672
-0.891	-10.7655	-9.7545	-7.1265	-3.53811	-4.92326
-0.892	-10.8285	-9.8145	-7.1685	-3.55699	-4.95699
-0.893	-10.8945	-9.876	-7.209	-3.57587	-4.99353
-0.894	-10.959	-9.939	-7.251	-3.59685	-5.02727
-0.895	-11.025	-10.0005	-7.293	-3.61469	-5.06662
-0.896	-11.0895	-10.062	-7.335	-3.63462	-5.10035
-0.897	-11.16	-10.125	-7.377	-3.65455	-5.1369
-0.898	-11.2245	-10.188	-7.4205	-3.67343	-5.17344
-0.899	-11.295	-10.251	-7.4625	-3.69336	-5.20998
-0.9	-11.361	-10.314	-7.506	-3.71329	-5.24653
-0.901	-11.43	-10.377	-7.548	-3.73427	-5.28307
-0.902	-11.496	-10.44	-7.5915	-3.7542	-5.31962
-0.903	-11.565	-10.503	-7.635	-3.77413	-5.35897
-0.904	-11.631	-10.5675	-7.6785	-3.79406	-5.3927
-0.905	-11.7015	-10.632	-7.7235	-3.81503	-5.43206
-0.906	-11.7675	-10.6935	-7.767	-3.83601	-5.4686
-0.907	-11.841	-10.7595	-7.812	-3.85594	-5.50796
-0.908	-11.9085	-10.824	-7.857	-3.87692	-5.5445
-0.909	-11.979	-10.8885	-7.9005	-3.8979	-5.58104
-0.91	-12.0465	-10.9545	-7.947	-3.91888	-5.61759
-0.911	-12.117	-11.019	-7.992	-3.93986	-5.65694
-0.912	-12.186	-11.085	-8.0385	-3.96084	-5.69348
-0.913	-12.2595	-11.1525	-8.0835	-3.98182	-5.73284
-0.914	-12.327	-11.217	-8.13	-4.0028	-5.76938
-0.915	-12.4005	-11.2845	-8.1765	-4.02378	-5.80874
-0.916	-12.471	-11.352	-8.223	-4.04476	-5.84528
-0.917	-12.543	-11.418	-8.2695	-4.06678	-5.88463
-0.918	-12.6135	-11.4855	-8.3175	-4.08881	-5.92399
-0.919	-12.6855	-11.5515	-8.3655	-4.11084	-5.96334
-0.92	-12.7575	-11.619	-8.4135	-4.13182	-6.0027
-0.921	-12.831	-11.6865	-8.4615	-4.15385	-6.04205
-0.922	-12.9015	-11.754	-8.5095	-4.17692	-6.0786
-0.923	-12.975	-11.823	-8.5575	-4.1979	-6.12076
-0.924	-13.047	-11.892	-8.607	-4.22098	-6.15731
-0.925	-13.122	-11.9595	-8.655	-4.24301	-6.19947
-0.926	-13.194	-12.0285	-8.7045	-4.26608	-6.23883
-0.927	-13.269	-12.0975	-8.754	-4.28916	-6.27818
-0.928	-13.3395	-12.165	-8.802	-4.31224	-6.31754
-0.929	-13.416	-12.234	-8.853	-4.33531	-6.3597
-0.93	-13.488	-12.303	-8.9055	-4.35839	-6.39906
-0.931	-13.566	-12.375	-8.9595	-4.38252	-6.44122
-0.932	-13.641	-12.4455	-9.012	-4.40664	-6.48058
-0.933	-13.7175	-12.5145	-9.063	-4.43077	-6.52274
-0.934	-13.791	-12.585	-9.114	-4.4549	-6.5621
-0.935	-13.8675	-12.6555	-9.1665	-4.47902	-6.60426
-0.936	-13.9395	-12.726	-9.219	-4.50315	-6.64081
-0.937	-14.019	-12.7965	-9.27	-4.52727	-6.68578
-0.938	-14.0925	-12.867	-9.3225	-4.55245	-6.72514
-0.939	-14.172	-12.9375	-9.3765	-4.57657	-6.7673
-0.94	-14.247	-13.008	-9.429	-4.6007	-6.80666
-0.941	-14.3235	-13.08	-9.483	-4.62483	-6.84882
-0.942	-14.3985	-13.1505	-9.537	-4.65	-6.89099
-0.943	-14.475	-13.2225	-9.591	-4.67413	-6.93315
-0.944	-14.55	-13.2945	-9.6465	-4.6993	-6.97251
-0.945	-14.625	-13.3665	-9.7005	-4.72448	-7.01748
-0.946	-14.7	-13.437	-9.756	-4.7486	-7.05684
-0.947	-14.79	-13.5105	-9.81	-4.75699	-7.099
-0.948	-14.865	-13.5825	-9.8655	-4.68986	-7.14117
-0.949	-14.94	-13.656	-9.921	-4.72448	-7.18334
-0.95	-15.015	-13.7295	-9.978	-4.7528	-7.2255
-0.951	-15.105	-13.8015	-10.035	-4.77902	-7.27048
-0.952	-15.18	-13.875	-10.092	-4.80524	-7.31264
-0.953	-15.255	-13.9485	-10.149	-4.83147	-7.35762
-0.954	-15.33	-14.0205	-10.2075	-4.85664	-7.39698
-0.955	-15.405	-14.0955	-10.2645	-4.88287	-7.43914
-0.956	-15.495	-14.169	-10.323	-4.90909	-7.48412
-0.957	-15.57	-14.2425	-10.3815	-4.93636	-7.52628
-0.958	-15.645	-14.316	-10.44	-4.96364	-7.57126
-0.959	-15.735	-14.391	-10.4985	-4.98986	-7.61343
-0.96	-15.81	-14.46	-10.557	-5.01713	-7.6584
-0.961	-15.885	-14.535	-10.617	-5.04545	-7.70057
-0.962	-15.96	-14.61	-10.677	-5.07273	-7.74554
-0.963	-16.05	-14.685	-10.7385	-5.1021	-7.79052
-0.964	-16.125	-14.76	-10.7985	-5.12937	-7.83269
-0.965	-16.215	-14.835	-10.86	-5.15664	-7.87766
-0.966	-16.29	-14.91	-10.9215	-5.18497	-7.92264
-0.967	-16.365	-14.985	-10.9815	-5.21434	-7.96762
-0.968	-16.455	-15.06	-11.0445	-5.24161	-8.00978
-0.969	-16.53	-15.135	-11.106	-5.27098	-8.05476
-0.97	-16.605	-15.21	-11.169	-5.2993	-8.09974
-0.971	-16.695	-15.3	-11.232	-5.32867	-8.14471
-0.972	-16.77	-15.66	-11.292	-5.35804	-8.18969
-0.973	-16.86	-15.915	-11.355	-5.38846	-8.23467
-0.974	-16.935	-15.93	-11.4195	-5.41888	-8.27964
-0.975	-17.025	-15.96	-11.484	-5.4472	-8.32743
-0.976	-17.1	-16.005	-11.547	-5.47762	-8.37241
-0.977	-17.19	-16.065	-11.6115	-5.50804	-8.42019
-0.978	-17.265	-16.14	-11.6775	-5.53846	-8.46517
-0.979	-17.34	-16.2	-11.742	-5.56993	-8.51015
-0.98	-17.43	-16.275	-11.808	-5.5993	-8.55794
-0.981	-17.505	-16.335	-11.874	-5.63077	-8.60572
-0.982	-17.595	-16.41	-11.9415	-5.66119	-8.6507
-0.983	-17.67	-16.485	-12.009	-5.69266	-8.69849
-0.984	-17.76	-16.56	-12.075	-5.72308	-8.74346
-0.985	-17.835	-16.635	-12.1425	-5.75559	-8.79125
-0.986	-17.91	-16.71	-12.21	-5.78706	-8.83623
-0.987	-18	-16.77	-12.2775	-5.81958	-8.88683
-0.988	-18.075	-16.845	-12.3465	-5.85105	-8.9318
-0.989	-18.165	-16.92	-12.4155	-5.88357	-8.9824
-0.99	-18.255	-16.995	-12.4845	-5.91189	-9.02738
-0.991	-18.33	-17.07	-12.555	-5.92552	-9.07798
-0.992	-18.42	-17.145	-12.624	-5.95594	-9.12295
-0.993	-18.495	-17.22	-12.696	-5.97168	-9.17074
-0.994	-18.585	-17.295	-12.765	-6	-9.21853
-0.995	-18.66	-17.37	-12.8355	-6.03357	-9.26913
-0.996	-18.75	-17.445	-12.9075	-6.06608	-9.31692
-0.997	-18.825	-17.52	-12.978	-6.09965	-9.3647
-0.998	-18.915	-17.595	-13.0515	-6.13322	-9.41249
-0.999	-18.99	-17.67	-13.1235	-6.16678	-9.46309
-1	-19.08	-17.745	-13.197	-6.2014	-9.51088
-1.001	-19.17	-17.82	-13.2705	-6.23601	-9.56148
-1.002	-19.245	-17.895	-13.3425	-6.27273	-9.60927
-1.003	-19.335	-17.97	-13.4175	-6.30734	-9.66267
-1.004	-19.41	-18.045	-13.491	-6.34196	-9.71046
-1.005	-19.5	-18.12	-13.566	-6.37762	-9.76106
-1.006	-19.575	-18.195	-13.641	-6.41224	-9.81166
-1.007	-19.665	-18.27	-13.716	-6.4479	-9.86226
-1.008	-19.74	-18.345	-13.791	-6.48462	-9.91567
-1.009	-19.83	-18.42	-13.8675	-6.52133	-9.96627
-1.01	-19.905	-18.495	-13.944	-6.55699	-10.0169
-1.011	-19.995	-18.57	-14.0205	-6.59371	-10.0703
-1.012	-20.07	-18.645	-14.0985	-6.62937	-10.1209
-1.013	-20.16	-18.72	-14.175	-6.66608	-10.1715
-1.014	-20.235	-18.81	-14.2545	-6.7028	-10.2221
-1.015	-20.325	-18.885	-14.3325	-6.74056	-10.2755
-1.016	-20.4	-18.96	-14.412	-6.77832	-10.3261
-1.017	-20.49	-19.035	-14.4915	-6.81608	-10.3795
-1.018	-20.58	-19.11	-14.5695	-6.85385	-10.4329
-1.019	-20.655	-19.185	-14.6505	-6.89161	-10.4919
-1.02	-20.745	-19.26	-14.7315	-6.93042	-10.5453
-1.021	-20.835	-19.335	-14.8125	-6.96923	-10.5988
-1.022	-20.91	-19.41	-14.895	-7.00804	-10.6522
-1.023	-21	-19.485	-14.976	-7.04685	-10.7084
-1.024	-21.075	-19.56	-15.06	-7.08776	-10.7618
-1.025	-21.165	-19.635	-15.135	-7.12657	-10.8152
-1.026	-21.24	-19.71	-15.225	-7.16748	-10.8686
-1.027	-21.33	-19.785	-15.3	-7.20734	-10.9248
-1.028	-21.42	-19.86	-15.39	-7.2472	-10.9782
-1.029	-21.495	-19.935	-15.48	-7.28392	-11.0345
-1.03	-21.585	-20.01	-15.555	-7.32063	-11.0907
-1.031	-21.675	-20.1	-15.645	-7.36154	-11.1469
-1.032	-21.75	-20.175	-15.735	-7.4035	-11.2003
-1.033	-21.84	-20.25	-15.81	-7.44545	-11.2565
-1.034	-21.915	-20.325	-15.9	-7.48846	-11.31
-1.035	-22.005	-20.4	-15.99	-7.53042	-11.3662
-1.036	-22.095	-20.475	-16.065	-7.57238	-11.4224
-1.037	-22.17	-20.55	-16.155	-7.61643	-11.4786
-1.038	-22.26	-20.64	-16.245	-7.65839	-11.5348
-1.039	-22.35	-20.715	-16.335	-7.7014	-11.591
-1.04	-22.425	-20.79	-16.425	-7.74441	-11.6473
-1.041	-22.515	-20.865	-16.515	-7.78741	-11.7035
-1.042	-22.605	-20.955	-16.605	-7.83147	-11.7569
-1.043	-22.68	-21.03	-16.695	-7.87448	-11.8131
-1.044	-22.77	-21.105	-16.785	-7.91748	-11.8693
-1.045	-22.86	-21.18	-16.875	-7.96259	-11.9256
-1.046	-22.95	-21.27	-16.965	-8.00769	-11.9818
-1.047	-23.04	-21.345	-17.055	-8.0528	-12.0408
-1.048	-23.115	-21.42	-17.145	-8.0958	-12.097
-1.049	-23.205	-21.51	-17.235	-8.13776	-12.1561
-1.05	-23.295	-21.585	-17.325	-8.18287	-12.2151
-1.051	-23.385	-21.675	-17.415	-8.22797	-12.2741
-1.052	-23.475	-21.75	-17.52	-8.27413	-12.3303
-1.053	-23.55	-21.825	-17.61	-8.32133	-12.3894
-1.054	-23.64	-21.915	-17.7	-8.36748	-12.4456
-1.055	-23.73	-21.99	-17.79	-8.41469	-12.5075
-1.056	-23.82	-22.08	-17.895	-8.46189	-12.5665
-1.057	-23.91	-22.155	-17.985	-8.50909	-12.6255
-1.058	-24	-22.245	-18.09	-8.55734	-12.6845
-1.059	-24.09	-22.335	-18.18	-8.60559	-12.7464
-1.06	-24.18	-22.41	-18.27	-8.65175	-12.8082
-1.061	-24.27	-22.5	-18.375	-8.6958	-12.8701
-1.062	-24.36	-22.59	-18.465	-8.74406	-12.9319
-1.063	-24.45	-22.665	-18.57	-8.79336	-12.9938
-1.064	-24.54	-22.755	-18.66	-8.84266	-13.0556
-1.065	-24.645	-22.845	-18.765	-8.89091	-13.1203
-1.066	-24.72	-22.935	-18.855	-8.94021	-13.1821
-1.067	-24.825	-23.025	-18.96	-8.99056	-13.2468
-1.068	-24.915	-23.1	-19.065	-9.03986	-13.3114
-1.069	-25.005	-23.19	-19.155	-9.08916	-13.3733
-1.07	-25.11	-23.28	-19.26	-9.13951	-13.4351
-1.071	-25.2	-23.37	-19.365	-9.18986	-13.4998
-1.072	-25.29	-23.46	-19.455	-9.24021	-13.5644
-1.073	-25.395	-23.55	-19.56	-9.29371	-13.629
-1.074	-25.485	-23.715	-19.665	-9.34406	-13.6909
-1.075	-25.59	-24.3	-19.77	-9.39441	-13.7584
-1.076	-25.68	-24.495	-19.86	-9.4458	-13.8202
-1.077	-25.785	-24.525	-19.965	-9.4951	-13.8877
-1.078	-25.875	-24.585	-20.07	-9.5465	-13.9523
-1.079	-25.98	-24.645	-20.175	-9.6	-14.017
-1.08	-26.07	-24.72	-20.28	-9.65245	-14.0816
-1.081	-26.175	-24.795	-20.385	-9.7028	-14.1491
-1.082	-26.28	-24.87	-20.49	-9.75524	-14.2137
-1.083	-26.385	-24.96	-20.595	-9.80874	-14.2784
-1.084	-26.49	-25.05	-20.7	-9.8549	-14.3459
-1.085	-26.595	-25.125	-20.805	-9.90524	-14.4133
-1.086	-26.685	-25.215	-20.91	-9.95874	-14.478
-1.087	-26.805	-25.305	-21.015	-10.0122	-14.5455
-1.088	-26.895	-25.395	-21.12	-10.0636	-14.6101
-1.089	-27.015	-25.485	-21.225	-10.1161	-14.6804
-1.09	-27.12	-25.575	-21.33	-10.1696	-14.7478
-1.091	-27.225	-25.665	-21.45	-10.2231	-14.8181
-1.092	-27.33	-25.755	-21.555	-10.2787	-14.8828
-1.093	-27.435	-25.845	-21.66	-10.3311	-14.9531
-1.094	-27.54	-25.95	-21.765	-10.3857	-15.0205
-1.095	-27.66	-26.04	-21.885	-10.4392	-15.0936
-1.096	-27.765	-26.13	-21.99	-10.4895	-15.1639
-1.097	-27.885	-26.235	-22.095	-10.542	-15.237
-1.098	-27.99	-26.325	-22.2	-10.5944	-15.3044
-1.099	-28.11	-26.43	-22.32	-10.6469	-15.3775
-1.1	-28.215	-26.535	-22.425	-10.6993	-15.4478
-1.101	-28.335	-26.625	-22.545	-10.7517	-15.5209
-1.102	-28.44	-26.73	-22.65	-10.8042	-15.5884
-1.103	-28.56	-26.835	-22.755	-10.8671	-15.6614
-1.104	-28.68	-26.925	-22.875	-10.9196	-15.7317
-1.105	-28.785	-27.03	-22.98	-10.972	-15.8048
-1.106	-28.905	-27.135	-23.1	-11.0245	-15.8751
-1.107	-29.025	-27.24	-23.205	-11.0769	-15.951
-1.108	-29.145	-27.345	-23.325	-11.1294	-16.0184
-1.109	-29.265	-27.45	-23.43	-11.1923	-16.0887
-1.11	-29.37	-27.555	-23.55	-11.2448	-16.1646
-1.111	-29.49	-27.66	-23.655	-11.2972	-16.2433
-1.112	-29.61	-27.765	-23.775	-11.3497	-16.3136
-1.113	-29.73	-27.87	-23.88	-11.4126	-16.3895
-1.114	-29.85	-27.975	-24	-11.465	-16.4654
-1.115	-29.985	-28.08	-24.12	-11.5175	-16.5413
-1.116	-30.105	-28.2	-24.225	-11.5699	-16.6144
-1.117	-30.225	-28.305	-24.345	-11.6329	-16.6931
-1.118	-30.345	-28.41	-24.465	-11.6853	-16.7634
-1.119	-30.48	-28.515	-24.57	-11.7483	-16.8393
-1.12	-30.6	-28.62	-24.69	-11.7902	-16.9152
-1.121	-30.735	-28.74	-24.81	-11.8427	-16.9967
-1.122	-30.855	-28.845	-24.93	-11.9056	-17.0698
-1.123	-30.975	-28.965	-25.035	-11.958	-17.1485
-1.124	-31.11	-29.07	-25.155	-12.021	-17.2244
-1.125	-31.23	-29.175	-25.275	-12.0734	-17.3059
-1.126	-31.365	-29.295	-25.395	-12.1364	-17.379
-1.127	-31.5	-29.4	-25.515	-12.1888	-17.4577
-1.128	-31.62	-29.52	-25.635	-12.2517	-17.5336
-1.129	-31.755	-29.625	-25.755	-12.3042	-17.6123
-1.13	-31.89	-29.745	-25.875	-12.3671	-17.6938
-1.131	-32.025	-29.85	-26.01	-12.4301	-17.7725
-1.132	-32.145	-29.97	-26.13	-12.4825	-17.8512
-1.133	-32.28	-30.075	-26.25	-12.5455	-17.93
-1.134	-32.415	-30.195	-26.37	-12.6084	-18.0115
-1.135	-32.55	-30.3	-26.505	-12.6608	-18.0902
-1.136	-32.685	-30.42	-26.625	-12.7238	-18.1717
-1.137	-32.82	-30.54	-26.745	-12.7867	-18.256
-1.138	-32.955	-30.66	-26.88	-12.8392	-18.3347
-1.139	-33.09	-30.765	-27	-12.9021	-18.4163
-1.14	-33.225	-30.885	-27.135	-12.965	-18.495
-1.141	-33.375	-30.99	-27.255	-13.028	-18.5765
-1.142	-33.51	-31.11	-27.39	-13.0909	-18.658
-1.143	-33.645	-31.23	-27.525	-13.1539	-18.7423
-1.144	-33.78	-31.35	-27.66	-13.2168	-18.821
-1.145	-33.93	-31.455	-27.78	-13.2797	-18.9026
-1.146	-34.065	-31.575	-27.915	-13.3427	-18.9841
-1.147	-34.2	-31.695	-28.05	-13.4056	-19.0684
-1.148	-34.335	-31.815	-28.17	-13.4685	-19.1528
-1.149	-34.485	-31.935	-28.305	-13.5315	-19.2343
-1.15	-34.62	-32.04	-28.44	-13.6049	-19.3186
-1.151	-34.77	-32.16	-28.575	-13.6678	-19.4029
-1.152	-34.905	-32.28	-28.71	-13.7308	-19.4844
-1.153	-35.055	-32.505	-28.845	-13.8042	-19.5688
-1.154	-35.205	-33.21	-28.995	-13.8671	-19.6531
-1.155	-35.34	-33.45	-29.13	-13.9301	-19.7403
-1.156	-35.49	-33.495	-29.265	-14.0035	-19.8246
-1.157	-35.64	-33.57	-29.43	-14.0664	-19.9117
-1.158	-35.775	-33.645	-29.61	-14.1294	-19.9961
-1.159	-35.925	-33.75	-29.79	-14.2028	-20.0804
-1.16	-36.075	-33.84	-29.985	-14.2657	-20.1675
-1.161	-36.225	-33.945	-30.33	-14.3392	-20.2547
-1.162	-36.375	-34.05	-30.735	-14.4021	-20.339
-1.163	-36.525	-34.155	-30.93	-14.4755	-20.4261
-1.164	-36.675	-34.275	-31.17	-14.5489	-20.5077
-1.165	-36.825	-34.38	-31.425	-14.6119	-20.592
-1.166	-36.975	-34.5	-31.665	-14.6853	-20.6763
-1.167	-37.125	-34.62	-31.785	-14.7587	-20.7663
-1.168	-37.275	-34.74	-31.935	-14.8322	-20.8506
-1.169	-37.425	-34.86	-32.085	-14.9056	-20.9406
-1.17	-37.575	-34.98	-32.235	-14.979	-21.0305
-1.171	-37.725	-35.1	-32.385	-15.0525	-21.1205
-1.172	-37.875	-35.235	-32.535	-15.1259	-21.2076
-1.173	-38.04	-35.355	-32.7	-15.1993	-21.2976
-1.174	-38.19	-35.49	-32.865	-15.2727	-21.3875
-1.175	-38.34	-35.61	-33.015	-15.3461	-21.4803
-1.176	-38.49	-35.745	-33.18	-15.4196	-21.5674
-1.177	-38.655	-35.88	-33.345	-15.493	-21.6602
-1.178	-38.805	-36	-33.495	-15.5769	-21.7502
-1.179	-38.955	-36.135	-33.66	-15.6503	-21.8457
-1.18	-39.12	-36.27	-33.81	-15.7238	-21.9385
-1.181	-39.27	-36.405	-33.975	-15.8077	-22.0313
-1.182	-39.435	-36.54	-34.14	-15.8811	-22.124
-1.183	-39.585	-36.675	-34.29	-15.9545	-22.214
-1.184	-39.75	-36.81	-34.455	-16.028	-22.3067
-1.185	-39.9	-36.945	-34.605	-16.1014	-22.3995
-1.186	-40.065	-37.095	-34.77	-16.1853	-22.4923
-1.187	-40.215	-37.23	-34.89	-16.2692	-22.585
-1.188	-40.38	-37.365	-35.04	-16.3531	-22.675
-1.189	-40.545	-37.515	-35.205	-16.4266	-22.7677
-1.19	-40.695	-37.65	-35.37	-16.5105	-22.8633
-1.191	-40.86	-37.8	-35.535	-16.5944	-22.9561
-1.192	-41.025	-37.935	-35.685	-16.6783	-23.046
-1.193	-41.19	-38.085	-35.85	-16.7622	-23.1416
-1.194	-41.34	-38.22	-36.015	-16.8566	-23.2344
-1.195	-41.505	-38.37	-36.165	-16.9406	-23.3328
-1.196	-41.67	-38.52	-36.33	-17.014	-23.4255
-1.197	-41.835	-38.655	-36.48	-17.0979	-23.5211
-1.198	-42	-38.805	-36.645	-17.1818	-23.6167
-1.199	-42.165	-38.955	-36.795	-17.2762	-23.7151
