# Supplementary material for: Complementary Operando Spectroscopy identification of in-situ generated metastable charge-asymmetry Cu2-CuN3 clusters for CO2 reduction to ethanol
Source: Nat Commun. 2022 Mar 11;13:1322. doi: 10.1038/s41467-022-29035-8 (PMC8917205; doi:10.1038/s41467-022-29035-8)
Supplement: Supplementary file 16 — Source Data [file 41467_2022_29035_MOESM16_ESM.zip › Source data/Figure.2b.xlsx]

## Sheet: Sheet1
E(V vs. RHE)	FE%C2H5OH	Er+	Er-	FE%C2H4	Er+	Er-	FE%CH4	Er+	Er-	FE%CO	Er+	Er-	FE%H2	Er+	Er-	FE%C3H7OH	Er+	Er-
-0.6										31	0	0	69	0	0
-0.7				3	0	0	2	0	0	36	0	0	56	0	0
-0.8	12	0.8	0.6	6	0.4	0.3	3	0.2	0.5	26	0	0	49	1	0	1	0	0
-0.9	23	1	2	14	0.5	0.3	4	0.3	0.8	14	0.6	0.2	41	1	0.2	2	0.1	0
-1	42	2.1	1	15	1	1	7	0.8	1	5	0.4	1	28	0.8	1	3	0.4	0.5
-1.1	51	2	2	17	1.5	1	7	0.7	1	1	1	1	19	1	1	5	0.3	0.5
-1.2	44	1	0.6	16	0.5	0.5	12	0.6	0	1	0.3	0.5	24	0.3	1	4	0	0
