# Supplementary material for: Complementary Operando Spectroscopy identification of in-situ generated metastable charge-asymmetry Cu2-CuN3 clusters for CO2 reduction to ethanol
Source: Nat Commun. 2022 Mar 11;13:1322. doi: 10.1038/s41467-022-29035-8 (PMC8917205; doi:10.1038/s41467-022-29035-8)
Supplement: Supplementary file 16 — Source Data [file 41467_2022_29035_MOESM16_ESM.zip › Source data/Figure.2c.xlsx]

## Sheet: Sheet1
E(V vs. RHE)	C2H5OH	C2H4	CH4	CO	H2	C3H7OH
-0.6	--	--	--	-0.33805	-0.75245	--
-0.7	--	-0.07115	-0.04743	-0.85374	-1.32804	--
-0.8	-0.702	-0.4095	-0.1755	-1.521	-2.8665	-0.0585
-0.9	-2.61303	-1.59054	-0.45444	-1.59054	-4.65801	-0.22722
-1	-8.0136	-2.862	-1.3356	-0.954	-5.3424	-0.5724
-1.1	-14.3896	-4.79655	-1.97505	-0.28215	-5.26085	-1.41075
-1.2	-18.5526	-6.7464	-5.0598	-0.42165	-10.1196	-1.6866
