# Supplementary material for: Complementary Operando Spectroscopy identification of in-situ generated metastable charge-asymmetry Cu2-CuN3 clusters for CO2 reduction to ethanol
Source: Nat Commun. 2022 Mar 11;13:1322. doi: 10.1038/s41467-022-29035-8 (PMC8917205; doi:10.1038/s41467-022-29035-8)
Supplement: Supplementary file 16 — Source Data [file 41467_2022_29035_MOESM16_ESM.zip › Source data/Figure.2d.xlsx]

## Sheet: Sheet1
E(V vs. RHE)	in CO2	in N2
0.4	0.62418	0.4795
0.399	0.4452	0.4362
0.398	0.33345	0.4107
0.397	0.26085	0.3878
0.396	0.21315	0.3666
0.395	0.18045	0.3476
0.394	0.1563	0.3297
0.393	0.13785	0.3132
0.392	0.1245	0.2979
0.391	0.11265	0.2833
0.39	0.1044	0.2693
0.389	0.09555	0.2546
0.388	0.08865	0.2444
0.387	0.0828	0.2354
0.386	0.0771	0.2249
0.385	0.07155	0.215
0.384	0.06735	0.2058
0.383	0.06165	0.1968
0.382	0.05805	0.1883
0.381	0.0528	0.18
0.38	0.04905	0.172
0.379	0.0453	0.1649
0.378	0.04185	0.1578
0.377	0.0384	0.1509
0.376	0.03495	0.1445
0.375	0.03015	0.1381
0.374	0.0276	0.1325
0.373	0.02325	0.1265
0.372	0.02115	0.1208
0.371	0.01815	0.116
0.37	0.01575	0.1108
0.369	0.01185	0.1058
0.368	0.0099	0.101
0.367	0.0054	0.09614
0.366	0.0036	0.09164
0.365	0.00075	0.08738
0.364	-0.00165	0.08279
0.363	-0.0045	0.07891
0.362	-0.0066	0.07493
0.361	-0.00975	0.07102
0.36	-0.01155	0.06746
0.359	-0.0156	0.06379
0.358	-0.0162	0.06038
0.357	-0.0198	0.05703
0.356	-0.02205	0.05363
0.355	-0.0246	0.05083
0.354	-0.02655	0.0478
0.353	-0.0291	0.04461
0.352	-0.0303	0.04189
0.351	-0.03375	0.03898
0.35	-0.03495	0.03607
0.349	-0.03885	0.03341
0.348	-0.04005	0.03058
0.347	-0.04215	0.0282
0.346	-0.0432	0.02568
0.345	-0.0456	0.02313
0.344	-0.04695	0.02101
0.343	-0.05025	0.01846
0.342	-0.0516	0.01625
0.341	-0.0543	0.01393
0.34	-0.0555	0.01155
0.339	-0.05745	0.00977
0.338	-0.05835	0.00745
0.337	-0.0609	0.00542
0.336	-0.06195	0.00358
0.335	-0.0651	0.00157
0.334	-0.06585	-0.0002715
0.333	-0.0681	-0.00211
0.332	-0.0696	-0.00428
0.331	-0.0714	-0.00579
0.33	-0.07275	-0.00773
0.329	-0.075	-0.00954
0.328	-0.07605	-0.01099
0.327	-0.07845	-0.01288
0.326	-0.0786	-0.01436
0.325	-0.08175	-0.01589
0.324	-0.08235	-0.01753
0.323	-0.08505	-0.01883
0.322	-0.08565	-0.02033
0.321	-0.08775	-0.02175
0.32	-0.08835	-0.02299
0.319	-0.09105	-0.02462
0.318	-0.0912	-0.02577
0.317	-0.09375	-0.02721
0.316	-0.09525	-0.0288
0.315	-0.09645	-0.02972
0.314	-0.0975	-0.03105
0.313	-0.09915	-0.03251
0.312	-0.0996	-0.03348
0.311	-0.10185	-0.03495
0.31	-0.102	-0.03607
0.309	-0.1056	-0.03719
0.308	-0.10635	-0.03848
0.307	-0.10695	-0.03938
0.306	-0.108	-0.04053
0.305	-0.1101	-0.04176
0.304	-0.11055	-0.0426
0.303	-0.11325	-0.04378
0.302	-0.11325	-0.04483
0.301	-0.11505	-0.04564
0.3	-0.11565	-0.04697
0.299	-0.11775	-0.04757
0.298	-0.11895	-0.04899
0.297	-0.12165	-0.0499
0.296	-0.1212	-0.05057
0.295	-0.12345	-0.05161
0.294	-0.1233	-0.05231
0.293	-0.12525	-0.0533
0.292	-0.12615	-0.05435
0.291	-0.1281	-0.05494
0.29	-0.12855	-0.05591
0.289	-0.1299	-0.05685
0.288	-0.12975	-0.05739
0.287	-0.13215	-0.05843
0.286	-0.1317	-0.05922
0.285	-0.13485	-0.05988
0.284	-0.1353	-0.06094
0.283	-0.13635	-0.06142
0.282	-0.1371	-0.06216
0.281	-0.13875	-0.06303
0.28	-0.1392	-0.06357
0.279	-0.14145	-0.06447
0.278	-0.14145	-0.06505
0.277	-0.14445	-0.06571
0.276	-0.1455	-0.06659
0.275	-0.14685	-0.06695
0.274	-0.14715	-0.06758
0.273	-0.14835	-0.06843
0.272	-0.1473	-0.06889
0.271	-0.14925	-0.06973
0.27	-0.14955	-0.07018
0.269	-0.1515	-0.07065
0.268	-0.1512	-0.07155
0.267	-0.15285	-0.07186
0.266	-0.15315	-0.07258
0.265	-0.15525	-0.07326
0.264	-0.1548	-0.07355
0.263	-0.1572	-0.07427
0.262	-0.15645	-0.07473
0.261	-0.159	-0.07532
0.26	-0.159	-0.076
0.259	-0.1608	-0.07632
0.258	-0.1608	-0.0768
0.257	-0.16275	-0.07763
0.256	-0.162	-0.07786
0.255	-0.165	-0.07846
0.254	-0.16395	-0.07889
0.253	-0.16695	-0.07943
0.252	-0.1665	-0.08005
0.251	-0.1677	-0.08031
0.25	-0.1677	-0.08067
0.249	-0.1701	-0.0814
0.248	-0.1692	-0.08167
0.247	-0.1722	-0.08245
0.246	-0.17115	-0.08276
0.245	-0.1737	-0.08324
0.244	-0.17325	-0.08376
0.243	-0.1743	-0.08387
0.242	-0.1746	-0.08446
0.241	-0.17655	-0.0851
0.24	-0.17685	-0.08524
0.239	-0.17925	-0.08577
0.238	-0.17835	-0.08621
0.237	-0.17985	-0.08636
0.236	-0.1794	-0.08715
0.235	-0.18105	-0.08722
0.234	-0.18135	-0.08774
0.233	-0.1836	-0.08829
0.232	-0.18315	-0.08842
0.231	-0.18525	-0.08888
0.23	-0.1839	-0.08922
0.229	-0.186	-0.08959
0.228	-0.18645	-0.09019
0.227	-0.18765	-0.09034
0.226	-0.1881	-0.09068
0.225	-0.18975	-0.09127
0.224	-0.189	-0.0913
0.223	-0.19125	-0.09189
0.222	-0.1905	-0.09206
0.221	-0.19215	-0.09239
0.22	-0.1923	-0.09303
0.219	-0.1938	-0.09298
0.218	-0.1938	-0.09326
0.217	-0.1956	-0.09382
0.216	-0.19485	-0.09393
0.215	-0.19725	-0.09447
0.214	-0.19635	-0.09474
0.213	-0.1983	-0.09485
0.212	-0.198	-0.09535
0.211	-0.19905	-0.09542
0.21	-0.1998	-0.09581
0.209	-0.20115	-0.09618
0.208	-0.20025	-0.09642
0.207	-0.2028	-0.09683
0.206	-0.2019	-0.09703
0.205	-0.20355	-0.09716
0.204	-0.2037	-0.09772
0.203	-0.20505	-0.09784
0.202	-0.20505	-0.09809
0.201	-0.207	-0.09845
0.2	-0.20595	-0.09853
0.199	-0.2085	-0.099
0.198	-0.2073	-0.099
0.197	-0.20925	-0.09931
0.196	-0.20925	-0.09982
0.195	-0.2112	-0.09987
0.194	-0.21045	-0.1002
0.193	-0.21255	-0.1004
0.192	-0.21135	-0.1005
0.191	-0.21405	-0.101
0.19	-0.2127	-0.1011
0.189	-0.2151	-0.1015
0.188	-0.21555	-0.1019
0.187	-0.21675	-0.1018
0.186	-0.216	-0.1021
0.185	-0.21705	-0.1025
0.184	-0.2163	-0.1025
0.183	-0.21975	-0.1029
0.182	-0.21825	-0.103
0.181	-0.22095	-0.1031
0.18	-0.2208	-0.1036
0.179	-0.2211	-0.1035
0.178	-0.22095	-0.1037
0.177	-0.22275	-0.1042
0.176	-0.222	-0.1042
0.175	-0.2247	-0.1046
0.174	-0.22335	-0.1046
0.173	-0.2253	-0.1047
0.172	-0.225	-0.1051
0.171	-0.2265	-0.1052
0.17	-0.2265	-0.1054
0.169	-0.2277	-0.1057
0.168	-0.22695	-0.1058
0.167	-0.2301	-0.1062
0.166	-0.22845	-0.1061
0.165	-0.23055	-0.1063
0.164	-0.2304	-0.1068
0.163	-0.2322	-0.1068
0.162	-0.2316	-0.1071
0.161	-0.2334	-0.1074
0.16	-0.23205	-0.1071
0.159	-0.2343	-0.1076
0.158	-0.2331	-0.1076
0.157	-0.23595	-0.1078
0.156	-0.23565	-0.1082
0.155	-0.23685	-0.1081
0.154	-0.23625	-0.1082
0.153	-0.23775	-0.1086
0.152	-0.23715	-0.1085
0.151	-0.2397	-0.109
0.15	-0.23865	-0.109
0.149	-0.24105	-0.1092
0.148	-0.24075	-0.1097
0.147	-0.2409	-0.1094
0.146	-0.2409	-0.1096
0.145	-0.2427	-0.1102
0.144	-0.2424	-0.1099
0.143	-0.24555	-0.1103
0.142	-0.24375	-0.1104
0.141	-0.246	-0.1103
0.14	-0.2454	-0.111
0.139	-0.24645	-0.1108
0.138	-0.24645	-0.111
0.137	-0.24855	-0.1114
0.136	-0.24765	-0.1113
0.135	-0.2502	-0.1115
0.134	-0.2484	-0.1116
0.133	-0.2499	-0.1117
0.132	-0.2502	-0.1121
0.131	-0.25155	-0.1121
0.13	-0.2514	-0.1121
0.129	-0.2535	-0.1124
0.128	-0.25215	-0.1124
0.127	-0.255	-0.1127
0.126	-0.25365	-0.1128
0.125	-0.2565	-0.1128
0.124	-0.25545	-0.1132
0.123	-0.2568	-0.1131
0.122	-0.2559	-0.1134
0.121	-0.258	-0.1136
0.12	-0.2571	-0.1136
0.119	-0.2601	-0.1139
0.118	-0.25875	-0.1138
0.117	-0.261	-0.114
0.116	-0.26055	-0.1145
0.115	-0.2616	-0.1143
0.114	-0.26145	-0.1145
0.113	-0.2637	-0.1148
0.112	-0.2628	-0.1147
0.111	-0.2655	-0.115
0.11	-0.26385	-0.1151
0.109	-0.26625	-0.115
0.108	-0.26535	-0.1156
0.107	-0.26655	-0.1154
0.106	-0.2664	-0.1155
0.105	-0.2688	-0.1158
0.104	-0.26805	-0.1157
0.103	-0.27075	-0.116
0.102	-0.2685	-0.1161
0.101	-0.27105	-0.1161
0.1	-0.2706	-0.1165
0.099	-0.2724	-0.1165
0.098	-0.27225	-0.1166
0.097	-0.27435	-0.117
0.096	-0.27255	-0.1167
0.095	-0.276	-0.1171
0.094	-0.27405	-0.1172
0.093	-0.27795	-0.1176
0.092	-0.2775	-0.1177
0.091	-0.27885	-0.1174
0.09	-0.2778	-0.1176
0.089	-0.27975	-0.1179
0.088	-0.2784	-0.1178
0.087	-0.2814	-0.1181
0.086	-0.2796	-0.118
0.085	-0.2823	-0.1182
0.084	-0.28155	-0.1185
0.083	-0.28335	-0.1184
0.082	-0.28275	-0.1187
0.081	-0.285	-0.1188
0.08	-0.2844	-0.1187
0.079	-0.2865	-0.1191
0.078	-0.28455	-0.1191
0.077	-0.28725	-0.119
0.076	-0.2862	-0.1195
0.075	-0.2883	-0.1193
0.074	-0.2886	-0.1195
0.073	-0.2907	-0.1197
0.072	-0.2892	-0.1196
0.071	-0.29235	-0.1199
0.07	-0.28995	-0.1198
0.069	-0.2928	-0.1199
0.068	-0.29235	-0.1202
0.067	-0.2943	-0.1201
0.066	-0.294	-0.1203
0.065	-0.2961	-0.1206
0.064	-0.2946	-0.1203
0.063	-0.29715	-0.1207
0.062	-0.29535	-0.1207
0.061	-0.2985	-0.121
0.06	-0.2982	-0.1211
0.059	-0.30015	-0.1209
0.058	-0.2994	-0.1211
0.057	-0.3012	-0.1214
0.056	-0.30045	-0.1213
0.055	-0.303	-0.1216
0.054	-0.3009	-0.1217
0.053	-0.30465	-0.1216
0.052	-0.30375	-0.1221
0.051	-0.30525	-0.1218
0.05	-0.30465	-0.122
0.049	-0.30645	-0.1222
0.048	-0.3057	-0.1222
0.047	-0.3087	-0.1225
0.046	-0.30705	-0.1225
0.045	-0.31005	-0.1225
0.044	-0.3087	-0.1228
0.043	-0.31065	-0.1226
0.042	-0.31035	-0.123
0.041	-0.31185	-0.1231
0.04	-0.3111	-0.123
0.039	-0.31455	-0.1232
0.038	-0.31215	-0.1232
0.037	-0.31515	-0.1233
0.036	-0.3144	-0.1236
0.035	-0.31695	-0.1236
0.034	-0.3159	-0.1236
0.033	-0.31755	-0.1239
0.032	-0.3159	-0.1237
0.031	-0.31935	-0.124
0.03	-0.31755	-0.1241
0.029	-0.321	-0.1242
0.028	-0.3201	-0.1245
0.027	-0.32175	-0.1243
0.026	-0.32115	-0.1244
0.025	-0.32295	-0.1247
0.024	-0.32175	-0.1245
0.023	-0.32505	-0.1249
0.022	-0.3231	-0.125
0.021	-0.32565	-0.1249
0.02	-0.32535	-0.1253
0.019	-0.32685	-0.125
0.018	-0.3261	-0.1252
0.017	-0.32835	-0.1255
0.016	-0.32715	-0.1254
0.015	-0.33075	-0.1256
0.014	-0.32925	-0.1256
0.013	-0.3318	-0.1255
0.012	-0.3309	-0.126
0.011	-0.3324	-0.1258
0.01	-0.33165	-0.1263
0.009	-0.33405	-0.1263
0.008	-0.333	-0.1263
0.007	-0.33645	-0.1265
0.006	-0.3342	-0.1265
0.005	-0.3372	-0.1264
0.004	-0.33585	-0.1269
0.003	-0.33825	-0.1267
0.002	-0.33705	-0.127
0.001	-0.33945	-0.1272
-2.77556e-17	-0.33825	-0.127
-0.001	-0.3414	-0.1274
-0.002	-0.33915	-0.1273
-0.003	-0.3432	-0.1273
-0.004	-0.3417	-0.1278
-0.005	-0.3438	-0.1275
-0.006	-0.34275	-0.1277
-0.007	-0.34455	-0.1279
-0.008	-0.3432	-0.1278
-0.009	-0.34725	-0.1283
-0.01	-0.34755	-0.1284
-0.011	-0.3498	-0.1281
-0.012	-0.348	-0.1286
-0.013	-0.3498	-0.1284
-0.014	-0.34845	-0.1284
-0.015	-0.35055	-0.1288
-0.016	-0.34995	-0.1288
-0.017	-0.35295	-0.129
-0.018	-0.35145	-0.1289
-0.019	-0.3534	-0.129
-0.02	-0.3519	-0.1294
-0.021	-0.35415	-0.1291
-0.022	-0.3534	-0.1293
-0.023	-0.3564	-0.1296
-0.024	-0.35505	-0.1295
-0.025	-0.3582	-0.1298
-0.026	-0.35625	-0.1298
-0.027	-0.3591	-0.1298
-0.028	-0.35775	-0.1302
-0.029	-0.36045	-0.13
-0.03	-0.3597	-0.1303
-0.031	-0.36195	-0.1305
-0.032	-0.36045	-0.1303
-0.033	-0.3636	-0.1307
-0.034	-0.36195	-0.1307
-0.035	-0.3654	-0.1308
-0.036	-0.36435	-0.1311
-0.037	-0.366	-0.1309
-0.038	-0.36465	-0.1311
-0.039	-0.3669	-0.1314
-0.04	-0.3657	-0.1312
-0.041	-0.3696	-0.1316
-0.042	-0.3681	-0.1316
-0.043	-0.3705	-0.1316
-0.044	-0.3696	-0.1321
-0.045	-0.3717	-0.1318
-0.046	-0.3705	-0.132
-0.047	-0.3729	-0.1324
-0.048	-0.372	-0.1323
-0.049	-0.37575	-0.1326
-0.05	-0.3738	-0.1325
-0.051	-0.3762	-0.1327
-0.052	-0.3759	-0.1329
-0.053	-0.37755	-0.1329
-0.054	-0.3762	-0.1332
-0.055	-0.37875	-0.1333
-0.056	-0.3777	-0.1332
-0.057	-0.38115	-0.1334
-0.058	-0.3789	-0.1335
-0.059	-0.38205	-0.1336
-0.06	-0.38085	-0.134
-0.061	-0.38355	-0.1339
-0.062	-0.38265	-0.1341
-0.063	-0.38505	-0.1343
-0.064	-0.38325	-0.1342
-0.065	-0.387	-0.1344
-0.066	-0.3846	-0.1345
-0.067	-0.38835	-0.1347
-0.068	-0.38715	-0.1351
-0.069	-0.38925	-0.1348
-0.07	-0.38835	-0.1351
-0.071	-0.39015	-0.1354
-0.072	-0.3891	-0.1353
-0.073	-0.3924	-0.1357
-0.074	-0.3909	-0.1357
-0.075	-0.39405	-0.1357
-0.076	-0.393	-0.1361
-0.077	-0.3951	-0.136
-0.078	-0.3936	-0.1362
-0.079	-0.39615	-0.1366
-0.08	-0.39495	-0.1364
-0.081	-0.39855	-0.1368
-0.082	-0.3963	-0.1367
-0.083	-0.39945	-0.1368
-0.084	-0.39855	-0.1373
-0.085	-0.40095	-0.1371
-0.086	-0.40005	-0.1374
-0.087	-0.4023	-0.1377
-0.088	-0.40095	-0.1375
-0.089	-0.40455	-0.138
-0.09	-0.40185	-0.1378
-0.091	-0.4059	-0.1381
-0.092	-0.4053	-0.1385
-0.093	-0.40785	-0.1383
-0.094	-0.40635	-0.1384
-0.095	-0.40935	-0.1388
-0.096	-0.4068	-0.1388
-0.097	-0.4107	-0.139
-0.098	-0.408	-0.139
-0.099	-0.4119	-0.1392
-0.1	-0.41145	-0.1396
-0.101	-0.414	-0.1396
-0.102	-0.41265	-0.1397
-0.103	-0.41535	-0.14
-0.104	-0.41385	-0.1401
-0.105	-0.4173	-0.1403
-0.106	-0.41475	-0.1404
-0.107	-0.41775	-0.1405
-0.108	-0.417	-0.1409
-0.109	-0.41925	-0.1405
-0.11	-0.4185	-0.141
-0.111	-0.42165	-0.1412
-0.112	-0.42225	-0.1416
-0.113	-0.42495	-0.1416
-0.114	-0.423	-0.1415
-0.115	-0.42555	-0.1416
-0.116	-0.4239	-0.1421
-0.117	-0.4263	-0.1419
-0.118	-0.42555	-0.1422
-0.119	-0.42885	-0.1425
-0.12	-0.42675	-0.1426
-0.121	-0.43065	-0.1427
-0.122	-0.42765	-0.1427
-0.123	-0.43095	-0.1429
-0.124	-0.43005	-0.1434
-0.125	-0.43335	-0.1432
-0.126	-0.4323	-0.1434
-0.127	-0.43545	-0.1436
-0.128	-0.4335	-0.1434
-0.129	-0.4374	-0.144
-0.13	-0.43485	-0.1439
-0.131	-0.43845	-0.1442
-0.132	-0.4371	-0.1445
-0.133	-0.43965	-0.1442
-0.134	-0.438	-0.1446
-0.135	-0.4416	-0.1448
-0.136	-0.4401	-0.1447
-0.137	-0.4443	-0.145
-0.138	-0.44205	-0.1452
-0.139	-0.4458	-0.1451
-0.14	-0.4443	-0.1456
-0.141	-0.4461	-0.1453
-0.142	-0.4455	-0.1456
-0.143	-0.44895	-0.1458
-0.144	-0.44745	-0.1458
-0.145	-0.45165	-0.1461
-0.146	-0.4488	-0.1461
-0.147	-0.45225	-0.1461
-0.148	-0.4512	-0.1466
-0.149	-0.45345	-0.1464
-0.15	-0.4527	-0.1466
-0.151	-0.45585	-0.1469
-0.152	-0.4539	-0.1468
-0.153	-0.4581	-0.1471
-0.154	-0.45495	-0.1471
-0.155	-0.45945	-0.1471
-0.156	-0.45855	-0.1475
-0.157	-0.4614	-0.1473
-0.158	-0.46035	-0.1475
-0.159	-0.4632	-0.1478
-0.16	-0.46065	-0.1476
-0.161	-0.46515	-0.1479
-0.162	-0.4626	-0.1482
-0.163	-0.4668	-0.1481
-0.164	-0.46545	-0.1485
-0.165	-0.468	-0.1483
-0.166	-0.46695	-0.1483
-0.167	-0.46995	-0.1487
-0.168	-0.46845	-0.1485
-0.169	-0.47265	-0.1489
-0.17	-0.47085	-0.1489
-0.171	-0.474	-0.1489
-0.172	-0.47265	-0.1492
-0.173	-0.4749	-0.1489
-0.174	-0.47415	-0.1492
-0.175	-0.47715	-0.1495
-0.176	-0.4758	-0.1494
-0.177	-0.47955	-0.1495
-0.178	-0.47715	-0.1496
-0.179	-0.48075	-0.1497
-0.18	-0.48	-0.1499
-0.181	-0.4824	-0.1498
-0.182	-0.48195	-0.15
-0.183	-0.48525	-0.1502
-0.184	-0.4833	-0.15
-0.185	-0.48735	-0.1501
-0.186	-0.48435	-0.1502
-0.187	-0.4881	-0.1503
-0.188	-0.48735	-0.1507
-0.189	-0.49095	-0.1504
-0.19	-0.4902	-0.1505
-0.191	-0.49335	-0.1508
-0.192	-0.4911	-0.1506
-0.193	-0.4944	-0.1509
-0.194	-0.49275	-0.1509
-0.195	-0.49665	-0.151
-0.196	-0.49545	-0.1514
-0.197	-0.49845	-0.151
-0.198	-0.4977	-0.1512
-0.199	-0.50025	-0.1515
-0.2	-0.49845	-0.1513
-0.201	-0.5025	-0.1516
-0.202	-0.50025	-0.1516
-0.203	-0.50385	-0.1516
-0.204	-0.5022	-0.152
-0.205	-0.50595	-0.1515
-0.206	-0.5049	-0.1518
-0.207	-0.5079	-0.1521
-0.208	-0.50655	-0.1519
-0.209	-0.5109	-0.152
-0.21	-0.50835	-0.1519
-0.211	-0.5121	-0.1521
-0.212	-0.51	-0.1525
-0.213	-0.51405	-0.1522
-0.214	-0.5127	-0.1525
-0.215	-0.51675	-0.1527
-0.216	-0.51525	-0.1526
-0.217	-0.51855	-0.1528
-0.218	-0.51555	-0.1527
-0.219	-0.5205	-0.1528
-0.22	-0.51885	-0.153
-0.221	-0.52245	-0.153
-0.222	-0.52095	-0.153
-0.223	-0.52455	-0.1532
-0.224	-0.52245	-0.1531
-0.225	-0.52635	-0.1534
-0.226	-0.5235	-0.1534
-0.227	-0.5283	-0.1534
-0.228	-0.5271	-0.1536
-0.229	-0.5298	-0.1537
-0.23	-0.52875	-0.1535
-0.231	-0.53235	-0.1538
-0.232	-0.53025	-0.1537
-0.233	-0.53505	-0.1541
-0.234	-0.5322	-0.154
-0.235	-0.537	-0.154
-0.236	-0.53505	-0.1543
-0.237	-0.5376	-0.154
-0.238	-0.53685	-0.1543
-0.239	-0.5403	-0.1546
-0.24	-0.5382	-0.1544
-0.241	-0.543	-0.1547
-0.242	-0.54075	-0.1546
-0.243	-0.5442	-0.1547
-0.244	-0.5427	-0.1549
-0.245	-0.546	-0.1546
-0.246	-0.54555	-0.155
-0.247	-0.54885	-0.155
-0.248	-0.54735	-0.155
-0.249	-0.5517	-0.1554
-0.25	-0.54855	-0.1553
-0.251	-0.5523	-0.1553
-0.252	-0.5514	-0.1557
-0.253	-0.55455	-0.1553
-0.254	-0.5538	-0.1556
-0.255	-0.5571	-0.1558
-0.256	-0.5553	-0.1556
-0.257	-0.5601	-0.1559
-0.258	-0.55755	-0.156
-0.259	-0.5616	-0.156
-0.26	-0.56055	-0.1564
-0.261	-0.5634	-0.1561
-0.262	-0.5628	-0.1561
-0.263	-0.56625	-0.1566
-0.264	-0.56445	-0.1564
-0.265	-0.5688	-0.1568
-0.266	-0.56595	-0.1568
-0.267	-0.57045	-0.1567
-0.268	-0.56925	-0.157
-0.269	-0.5721	-0.1568
-0.27	-0.57075	-0.1569
-0.271	-0.5748	-0.1573
-0.272	-0.5736	-0.1572
-0.273	-0.5784	-0.1573
-0.274	-0.5754	-0.1574
-0.275	-0.5793	-0.1573
-0.276	-0.57735	-0.1577
-0.277	-0.58095	-0.1576
-0.278	-0.58005	-0.1578
-0.279	-0.58455	-0.1581
-0.28	-0.58275	-0.1578
-0.281	-0.58635	-0.1582
-0.282	-0.5841	-0.1581
-0.283	-0.58785	-0.1582
-0.284	-0.5871	-0.1586
-0.285	-0.59025	-0.1584
-0.286	-0.5889	-0.1585
-0.287	-0.59325	-0.1587
-0.288	-0.59115	-0.1586
-0.289	-0.59505	-0.1589
-0.29	-0.5928	-0.1589
-0.291	-0.5973	-0.1589
-0.292	-0.5961	-0.1593
-0.293	-0.5994	-0.159
-0.294	-0.59865	-0.1592
-0.295	-0.6018	-0.1594
-0.296	-0.60015	-0.1594
-0.297	-0.6048	-0.1597
-0.298	-0.603	-0.1595
-0.299	-0.6072	-0.1596
-0.3	-0.60585	-0.1601
-0.301	-0.6087	-0.1597
-0.302	-0.60735	-0.1599
-0.303	-0.6108	-0.1601
-0.304	-0.60975	-0.16
-0.305	-0.61455	-0.1604
-0.306	-0.61185	-0.1603
-0.307	-0.6156	-0.1602
-0.308	-0.6141	-0.1607
-0.309	-0.61755	-0.1605
-0.31	-0.61605	-0.1607
-0.311	-0.6201	-0.1608
-0.312	-0.6183	-0.1609
-0.313	-0.62325	-0.1611
-0.314	-0.62055	-0.161
-0.315	-0.62475	-0.1611
-0.316	-0.6231	-0.1614
-0.317	-0.6282	-0.1618
-0.318	-0.62685	-0.1615
-0.319	-0.63015	-0.1618
-0.32	-0.62775	-0.1616
-0.321	-0.6318	-0.162
-0.322	-0.62955	-0.1619
-0.323	-0.63375	-0.1621
-0.324	-0.6324	-0.1623
-0.325	-0.63555	-0.1621
-0.326	-0.6333	-0.1623
-0.327	-0.63735	-0.1624
-0.328	-0.63555	-0.1624
-0.329	-0.63945	-0.1627
-0.33	-0.6384	-0.1629
-0.331	-0.6426	-0.1627
-0.332	-0.6405	-0.1632
-0.333	-0.6429	-0.163
-0.334	-0.64185	-0.1631
-0.335	-0.64575	-0.1634
-0.336	-0.6447	-0.1633
-0.337	-0.64905	-0.1637
-0.338	-0.64635	-0.1637
-0.339	-0.65055	-0.1636
-0.34	-0.6489	-0.1641
-0.341	-0.6525	-0.1639
-0.342	-0.65085	-0.1642
-0.343	-0.65445	-0.1643
-0.344	-0.65265	-0.1643
-0.345	-0.6573	-0.1646
-0.346	-0.6549	-0.1646
-0.347	-0.65895	-0.1647
-0.348	-0.6576	-0.1652
-0.349	-0.6606	-0.1649
-0.35	-0.65985	-0.1651
-0.351	-0.66285	-0.1653
-0.352	-0.6606	-0.1651
-0.353	-0.66525	-0.1656
-0.354	-0.6636	-0.1656
-0.355	-0.66705	-0.1657
-0.356	-0.6663	-0.1661
-0.357	-0.6693	-0.1658
-0.358	-0.6681	-0.1661
-0.359	-0.6717	-0.1665
-0.36	-0.66975	-0.1663
-0.361	-0.6738	-0.1667
-0.362	-0.67185	-0.1666
-0.363	-0.6765	-0.1666
-0.364	-0.67515	-0.1672
-0.365	-0.6777	-0.1669
-0.366	-0.67665	-0.1671
-0.367	-0.681	-0.1674
-0.368	-0.6795	-0.1677
-0.369	-0.6837	-0.1679
-0.37	-0.68175	-0.1679
-0.371	-0.68565	-0.1679
-0.372	-0.68475	-0.1683
-0.373	-0.6876	-0.1679
-0.374	-0.68625	-0.1682
-0.375	-0.69075	-0.1686
-0.376	-0.68925	-0.1685
-0.377	-0.69315	-0.1687
-0.378	-0.6909	-0.1688
-0.379	-0.69495	-0.1689
-0.38	-0.6936	-0.1693
-0.381	-0.69765	-0.1692
-0.382	-0.69645	-0.1693
-0.383	-0.69975	-0.1697
-0.384	-0.69795	-0.1695
-0.385	-0.70305	-0.1699
-0.386	-0.7008	-0.1699
-0.387	-0.7053	-0.1701
-0.388	-0.7038	-0.1705
-0.389	-0.70665	-0.1702
-0.39	-0.70635	-0.1703
-0.391	-0.7098	-0.1707
-0.392	-0.7083	-0.1705
-0.393	-0.7137	-0.1711
-0.394	-0.7113	-0.171
-0.395	-0.7152	-0.1709
-0.396	-0.7137	-0.1714
-0.397	-0.7164	-0.1713
-0.398	-0.7164	-0.1715
-0.399	-0.72045	-0.1718
-0.4	-0.7191	-0.1718
-0.401	-0.72375	-0.1721
-0.402	-0.7212	-0.172
-0.403	-0.72495	-0.1721
-0.404	-0.7242	-0.1727
-0.405	-0.72735	-0.1725
-0.406	-0.72645	-0.1726
-0.407	-0.73125	-0.1729
-0.408	-0.7299	-0.173
-0.409	-0.7341	-0.1732
-0.41	-0.73125	-0.173
-0.411	-0.735	-0.1735
-0.412	-0.73455	-0.1738
-0.413	-0.7383	-0.1736
-0.414	-0.73725	-0.1739
-0.415	-0.74145	-0.1741
-0.416	-0.73905	-0.1739
-0.417	-0.7437	-0.1744
-0.418	-0.74145	-0.1744
-0.419	-0.7479	-0.1752
-0.42	-0.7485	-0.175
-0.421	-0.75045	-0.1747
-0.422	-0.7494	-0.175
-0.423	-0.75255	-0.1753
-0.424	-0.75045	-0.1753
-0.425	-0.7554	-0.1756
-0.426	-0.75315	-0.1757
-0.427	-0.75645	-0.1759
-0.428	-0.7563	-0.1765
-0.429	-0.76005	-0.176
-0.43	-0.75915	-0.1764
-0.431	-0.76245	-0.1766
-0.432	-0.76095	-0.1769
-0.433	-0.76605	-0.1771
-0.434	-0.7638	-0.177
-0.435	-0.76875	-0.1773
-0.436	-0.7674	-0.1778
-0.437	-0.76965	-0.1776
-0.438	-0.77055	-0.1781
-0.439	-0.77385	-0.1783
-0.44	-0.77265	-0.1782
-0.441	-0.77715	-0.1784
-0.442	-0.77415	-0.1786
-0.443	-0.7791	-0.1788
-0.444	-0.7782	-0.1794
-0.445	-0.78285	-0.1793
-0.446	-0.7815	-0.1794
-0.447	-0.7857	-0.1798
-0.448	-0.783	-0.1797
-0.449	-0.789	-0.1802
-0.45	-0.78705	-0.1803
-0.451	-0.79185	-0.1806
-0.452	-0.79065	-0.1809
-0.453	-0.7938	-0.1806
-0.454	-0.79395	-0.181
-0.455	-0.7977	-0.1816
-0.456	-0.79485	-0.1814
-0.457	-0.80115	-0.1818
-0.458	-0.7998	-0.1821
-0.459	-0.804	-0.182
-0.46	-0.8028	-0.1827
-0.461	-0.80565	-0.1825
-0.462	-0.80535	-0.1829
-0.463	-0.8091	-0.1834
-0.464	-0.80865	-0.1834
-0.465	-0.81285	-0.1836
-0.466	-0.8106	-0.1838
-0.467	-0.81435	-0.184
-0.468	-0.81405	-0.1847
-0.469	-0.81765	-0.1844
-0.47	-0.81705	-0.1851
-0.471	-0.822	-0.1853
-0.472	-0.82035	-0.1854
-0.473	-0.82515	-0.1858
-0.474	-0.8229	-0.1859
-0.475	-0.8274	-0.1862
-0.476	-0.8265	-0.1869
-0.477	-0.83025	-0.1868
-0.478	-0.83025	-0.1872
-0.479	-0.8349	-0.1876
-0.48	-0.83325	-0.1875
-0.481	-0.8379	-0.1882
-0.482	-0.8358	-0.1883
-0.483	-0.8403	-0.1885
-0.484	-0.83955	-0.189
-0.485	-0.84285	-0.1892
-0.486	-0.843	-0.1896
-0.487	-0.8463	-0.1902
-0.488	-0.84495	-0.1902
-0.489	-0.85035	-0.1908
-0.49	-0.84945	-0.191
-0.491	-0.85335	-0.1913
-0.492	-0.85305	-0.1919
-0.493	-0.85605	-0.1919
-0.494	-0.8553	-0.1924
-0.495	-0.85995	-0.193
-0.496	-0.8592	-0.1932
-0.497	-0.86355	-0.1938
-0.498	-0.86145	-0.1938
-0.499	-0.86625	-0.1943
-0.5	-0.8652	-0.1951
-0.501	-0.8691	-0.1951
-0.502	-0.8691	-0.1958
-0.503	-0.87375	-0.1962
-0.504	-0.87255	-0.1966
-0.505	-0.8778	-0.1971
-0.506	-0.87465	-0.1975
-0.507	-0.88005	-0.198
-0.508	-0.87945	-0.1988
-0.509	-0.8838	-0.199
-0.51	-0.88305	-0.1996
-0.511	-0.8874	-0.2002
-0.512	-0.8865	-0.2006
-0.513	-0.89115	-0.2014
-0.514	-0.88905	-0.2019
-0.515	-0.8946	-0.2024
-0.516	-0.89355	-0.2031
-0.517	-0.89775	-0.2035
-0.518	-0.8979	-0.2043
-0.519	-0.9015	-0.2052
-0.52	-0.9015	-0.2055
-0.521	-0.906	-0.2068
-0.522	-0.9075	-0.2073
-0.523	-0.9105	-0.2079
-0.524	-0.9105	-0.2088
-0.525	-0.9135	-0.2093
-0.526	-0.9135	-0.2102
-0.527	-0.918	-0.2111
-0.528	-0.9165	-0.2121
-0.529	-0.9225	-0.2129
-0.53	-0.9195	-0.2132
-0.531	-0.9255	-0.2142
-0.532	-0.924	-0.2156
-0.533	-0.9285	-0.2163
-0.534	-0.9285	-0.2173
-0.535	-0.933	-0.2183
-0.536	-0.933	-0.2191
-0.537	-0.936	-0.2205
-0.538	-0.9345	-0.2213
-0.539	-0.9405	-0.2223
-0.54	-0.9405	-0.2237
-0.541	-0.945	-0.2247
-0.542	-0.9435	-0.2258
-0.543	-0.948	-0.2273
-0.544	-0.948	-0.2283
-0.545	-0.951	-0.2297
-0.546	-0.951	-0.2311
-0.547	-0.9555	-0.2322
-0.548	-0.9555	-0.2337
-0.549	-0.96	-0.2349
-0.55	-0.96	-0.2366
-0.551	-0.963	-0.2382
-0.552	-0.963	-0.2394
-0.553	-0.9675	-0.2413
-0.554	-0.9675	-0.2426
-0.555	-0.9705	-0.2443
-0.556	-0.9705	-0.2461
-0.557	-0.975	-0.2475
-0.558	-0.975	-0.2492
-0.559	-0.9795	-0.2511
-0.56	-0.9795	-0.2526
-0.561	-0.984	-0.2547
-0.562	-0.984	-0.2563
-0.563	-0.9885	-0.2581
-0.564	-0.9885	-0.2603
-0.565	-0.993	-0.262
-0.566	-0.993	-0.2641
-0.567	-0.9975	-0.2665
-0.568	-0.9975	-0.2681
-0.569	-1.0035	-0.2705
-0.57	-1.0005	-0.2727
-0.571	-1.0065	-0.2746
-0.572	-1.0065	-0.2773
-0.573	-1.011	-0.2794
-0.574	-1.0125	-0.2818
-0.575	-1.017	-0.2843
-0.576	-1.017	-0.2865
-0.577	-1.0215	-0.2893
-0.578	-1.0215	-0.2917
-0.579	-1.0275	-0.2943
-0.58	-1.0275	-0.2972
-0.581	-1.0335	-0.2994
-0.582	-1.0335	-0.3023
-0.583	-1.038	-0.3052
-0.584	-1.038	-0.3079
-0.585	-1.044	-0.3111
-0.586	-1.0455	-0.3138
-0.587	-1.05	-0.3169
-0.588	-1.0515	-0.3199
-0.589	-1.056	-0.3228
-0.59	-1.0575	-0.3262
-0.591	-1.062	-0.3294
-0.592	-1.0635	-0.3324
-0.593	-1.0695	-0.3359
-0.594	-1.0695	-0.3392
-0.595	-1.0755	-0.3422
-0.596	-1.077	-0.3458
-0.597	-1.0815	-0.349
-0.598	-1.083	-0.3528
-0.599	-1.0905	-0.3565
-0.6	-1.0905	-0.3601
-0.601	-1.098	-0.3638
-0.602	-1.0995	-0.3677
-0.603	-1.107	-0.3716
-0.604	-1.1085	-0.3759
-0.605	-1.1145	-0.3795
-0.606	-1.116	-0.3835
-0.607	-1.1235	-0.3876
-0.608	-1.125	-0.3916
-0.609	-1.1325	-0.3962
-0.61	-1.134	-0.4005
-0.611	-1.143	-0.4048
-0.612	-1.146	-0.4097
-0.613	-1.152	-0.4137
-0.614	-1.155	-0.4186
-0.615	-1.1625	-0.4233
-0.616	-1.1655	-0.4279
-0.617	-1.173	-0.4329
-0.618	-1.176	-0.4377
-0.619	-1.185	-0.4423
-0.62	-1.1895	-0.4478
-0.621	-1.197	-0.4526
-0.622	-1.2015	-0.4577
-0.623	-1.2105	-0.4632
-0.624	-1.215	-0.4686
-0.625	-1.224	-0.474
-0.626	-1.227	-0.4793
-0.627	-1.2375	-0.4846
-0.628	-1.242	-0.4905
-0.629	-1.251	-0.496
-0.63	-1.2585	-0.5019
-0.631	-1.2675	-0.5078
-0.632	-1.2735	-0.5135
-0.633	-1.284	-0.5197
-0.634	-1.2885	-0.5259
-0.635	-1.3005	-0.5318
-0.636	-1.3065	-0.5384
-0.637	-1.317	-0.5446
-0.638	-1.326	-0.5511
-0.639	-1.3365	-0.5579
-0.64	-1.344	-0.5639
-0.641	-1.3545	-0.5709
-0.642	-1.3605	-0.5774
-0.643	-1.3725	-0.5842
-0.644	-1.3815	-0.5914
-0.645	-1.395	-0.5983
-0.646	-1.4025	-0.6053
-0.647	-1.416	-0.6125
-0.648	-1.425	-0.6194
-0.649	-1.4385	-0.6269
-0.65	-1.4475	-0.6342
-0.651	-1.4625	-0.6416
-0.652	-1.473	-0.6496
-0.653	-1.4865	-0.6569
-0.654	-1.497	-0.6645
-0.655	-1.512	-0.6725
-0.656	-1.524	-0.6806
-0.657	-1.5405	-0.6886
-0.658	-1.551	-0.6967
-0.659	-1.5675	-0.7046
-0.66	-1.5795	-0.7129
-0.661	-1.596	-0.7209
-0.662	-1.608	-0.7293
-0.663	-1.626	-0.738
-0.664	-1.6395	-0.746
-0.665	-1.6575	-0.7549
-0.666	-1.6695	-0.7636
-0.667	-1.689	-0.7725
-0.668	-1.7025	-0.7819
-0.669	-1.722	-0.7905
-0.67	-1.737	-0.8
-0.671	-1.7565	-0.8091
-0.672	-1.7715	-0.8182
-0.673	-1.791	-0.8279
-0.674	-1.8075	-0.8373
-0.675	-1.8285	-0.8466
-0.676	-1.845	-0.8565
-0.677	-1.866	-0.8659
-0.678	-1.8825	-0.876
-0.679	-1.9035	-0.8859
-0.68	-1.9215	-0.8956
-0.681	-1.9455	-0.9061
-0.682	-1.9635	-0.9164
-0.683	-1.986	-0.9271
-0.684	-2.004	-0.9377
-0.685	-2.0265	-0.9478
-0.686	-2.046	-0.9583
-0.687	-2.07	-0.9691
-0.688	-2.0895	-0.9795
-0.689	-2.1135	-0.9904
-0.69	-2.1345	-1.001
-0.691	-2.16	-1.012
-0.692	-2.181	-1.024
-0.693	-2.205	-1.034
-0.694	-2.2275	-1.046
-0.695	-2.253	-1.057
-0.696	-2.274	-1.068
-0.697	-2.2995	-1.08
-0.698	-2.3205	-1.091
-0.699	-2.349	-1.103
-0.7	-2.3715	-1.115
-0.701	-2.4	-1.126
-0.702	-2.4225	-1.138
-0.703	-2.4495	-1.15
-0.704	-2.4735	-1.162
-0.705	-2.502	-1.174
-0.706	-2.526	-1.186
-0.707	-2.556	-1.199
-0.708	-2.58	-1.211
-0.709	-2.6085	-1.224
-0.71	-2.634	-1.236
-0.711	-2.6625	-1.249
-0.712	-2.688	-1.261
-0.713	-2.718	-1.274
-0.714	-2.7435	-1.287
-0.715	-2.775	-1.3
-0.716	-2.802	-1.312
-0.717	-2.8305	-1.325
-0.718	-2.859	-1.338
-0.719	-2.889	-1.351
-0.72	-2.916	-1.364
-0.721	-2.949	-1.378
-0.722	-2.9745	-1.391
-0.723	-3.009	-1.404
-0.724	-3.036	-1.419
-0.725	-3.0705	-1.432
-0.726	-3.1005	-1.446
-0.727	-3.135	-1.46
-0.728	-3.1635	-1.474
-0.729	-3.195	-1.488
-0.73	-3.2235	-1.502
-0.731	-3.2565	-1.516
-0.732	-3.2865	-1.53
-0.733	-3.3195	-1.544
-0.734	-3.351	-1.559
-0.735	-3.384	-1.573
-0.736	-3.414	-1.587
-0.737	-3.4485	-1.602
-0.738	-3.4785	-1.617
-0.739	-3.5145	-1.631
-0.74	-3.546	-1.647
-0.741	-3.5805	-1.661
-0.742	-3.612	-1.676
-0.743	-3.648	-1.691
-0.744	-3.678	-1.707
-0.745	-3.7155	-1.722
-0.746	-3.747	-1.737
-0.747	-3.783	-1.753
-0.748	-3.816	-1.768
-0.749	-3.852	-1.783
-0.75	-3.885	-1.799
-0.751	-3.921	-1.814
-0.752	-3.954	-1.83
-0.753	-3.993	-1.846
-0.754	-4.0245	-1.861
-0.755	-4.0635	-1.877
-0.756	-4.0965	-1.893
-0.757	-4.1355	-1.908
-0.758	-4.17	-1.924
-0.759	-4.209	-1.941
-0.76	-4.2435	-1.957
-0.761	-4.2825	-1.973
-0.762	-4.3155	-1.989
-0.763	-4.356	-2.006
-0.764	-4.392	-2.022
-0.765	-4.431	-2.038
-0.766	-4.467	-2.055
-0.767	-4.506	-2.073
-0.768	-4.542	-2.09
-0.769	-4.5825	-2.106
-0.77	-4.617	-2.123
-0.771	-4.659	-2.139
-0.772	-4.6965	-2.156
-0.773	-4.737	-2.173
-0.774	-4.773	-2.19
-0.775	-4.8135	-2.207
-0.776	-4.851	-2.224
-0.777	-4.893	-2.241
-0.778	-4.9305	-2.259
-0.779	-4.974	-2.276
-0.78	-5.0115	-2.293
-0.781	-5.0535	-2.31
-0.782	-5.0925	-2.328
-0.783	-5.1345	-2.346
-0.784	-5.172	-2.363
-0.785	-5.2155	-2.381
-0.786	-5.2545	-2.399
-0.787	-5.298	-2.417
-0.788	-5.337	-2.435
-0.789	-5.3805	-2.452
-0.79	-5.4225	-2.471
-0.791	-5.4675	-2.49
-0.792	-5.5065	-2.508
-0.793	-5.5515	-2.526
-0.794	-5.5905	-2.544
-0.795	-5.6355	-2.563
-0.796	-5.6775	-2.581
-0.797	-5.721	-2.599
-0.798	-5.763	-2.618
-0.799	-5.808	-2.637
-0.8	-5.85	-2.655
-0.801	-5.8965	-2.674
-0.802	-5.937	-2.693
-0.803	-5.985	-2.712
-0.804	-6.0255	-2.731
-0.805	-6.0705	-2.749
-0.806	-6.114	-2.769
-0.807	-6.1605	-2.788
-0.808	-6.204	-2.807
-0.809	-6.252	-2.827
-0.81	-6.2955	-2.846
-0.811	-6.3435	-2.865
-0.812	-6.3885	-2.885
-0.813	-6.435	-2.904
-0.814	-6.48	-2.924
-0.815	-6.5295	-2.944
-0.816	-6.5745	-2.964
-0.817	-6.624	-2.984
-0.818	-6.669	-3.003
-0.819	-6.7185	-3.023
-0.82	-6.765	-3.044
-0.821	-6.816	-3.063
-0.822	-6.861	-3.083
-0.823	-6.912	-3.104
-0.824	-6.9585	-3.124
-0.825	-7.008	-3.145
-0.826	-7.0545	-3.165
-0.827	-7.107	-3.186
-0.828	-7.155	-3.207
-0.829	-7.209	-3.228
-0.83	-7.257	-3.249
-0.831	-7.308	-3.27
-0.832	-7.356	-3.291
-0.833	-7.4085	-3.312
-0.834	-7.4565	-3.334
-0.835	-7.5105	-3.355
-0.836	-7.56	-3.376
-0.837	-7.6125	-3.398
-0.838	-7.6635	-3.419
-0.839	-7.7175	-3.441
-0.84	-7.7685	-3.462
-0.841	-7.8225	-3.484
-0.842	-7.8735	-3.505
-0.843	-7.929	-3.528
-0.844	-7.9785	-3.55
-0.845	-8.034	-3.572
-0.846	-8.085	-3.594
-0.847	-8.1405	-3.616
-0.848	-8.1945	-3.639
-0.849	-8.2515	-3.662
-0.85	-8.304	-3.684
-0.851	-8.3655	-3.707
-0.852	-8.418	-3.73
-0.853	-8.475	-3.753
-0.854	-8.529	-3.776
-0.855	-8.5875	-3.799
-0.856	-8.64	-3.822
-0.857	-8.6985	-3.845
-0.858	-8.7525	-3.868
-0.859	-8.8125	-3.892
-0.86	-8.8695	-3.916
-0.861	-8.928	-3.939
-0.862	-8.9835	-3.963
-0.863	-9.042	-3.987
-0.864	-9.099	-4.011
-0.865	-9.1605	-4.036
-0.866	-9.216	-4.06
-0.867	-9.2775	-4.084
-0.868	-9.333	-4.109
-0.869	-9.396	-4.133
-0.87	-9.4545	-4.159
-0.871	-9.516	-4.183
-0.872	-9.573	-4.208
-0.873	-9.636	-4.233
-0.874	-9.696	-4.258
-0.875	-9.7575	-4.283
-0.876	-9.8175	-4.309
-0.877	-9.879	-4.334
-0.878	-9.939	-4.36
-0.879	-10.0035	-4.386
-0.88	-10.065	-4.411
-0.881	-10.1295	-4.437
-0.882	-10.1895	-4.462
-0.883	-10.2555	-4.489
-0.884	-10.317	-4.516
-0.885	-10.38	-4.542
-0.886	-10.443	-4.569
-0.887	-10.509	-4.596
-0.888	-10.572	-4.622
-0.889	-10.6365	-4.649
-0.89	-10.698	-4.676
-0.891	-10.7655	-4.704
-0.892	-10.8285	-4.732
-0.893	-10.8945	-4.759
-0.894	-10.959	-4.787
-0.895	-11.025	-4.815
-0.896	-11.0895	-4.843
-0.897	-11.16	-4.872
-0.898	-11.2245	-4.9
-0.899	-11.295	-4.929
-0.9	-11.361	-4.958
-0.901	-11.43	-4.986
-0.902	-11.496	-5.015
-0.903	-11.565	-5.044
-0.904	-11.631	-5.073
-0.905	-11.7015	-5.103
-0.906	-11.7675	-5.132
-0.907	-11.841	-5.162
-0.908	-11.9085	-5.192
-0.909	-11.979	-5.222
-0.91	-12.0465	-5.253
-0.911	-12.117	-5.283
-0.912	-12.186	-5.314
-0.913	-12.2595	-5.345
-0.914	-12.327	-5.375
-0.915	-12.4005	-5.406
-0.916	-12.471	-5.437
-0.917	-12.543	-5.468
-0.918	-12.6135	-5.5
-0.919	-12.6855	-5.532
-0.92	-12.7575	-5.564
-0.921	-12.831	-5.596
-0.922	-12.9015	-5.628
-0.923	-12.975	-5.661
-0.924	-13.047	-5.694
-0.925	-13.122	-5.726
-0.926	-13.194	-5.759
-0.927	-13.269	-5.792
-0.928	-13.3395	-5.825
-0.929	-13.416	-5.859
-0.93	-13.488	-5.892
-0.931	-13.566	-5.927
-0.932	-13.641	-5.964
-0.933	-13.7175	-5.998
-0.934	-13.791	-6.033
-0.935	-13.8675	-6.067
-0.936	-13.9395	-6.102
-0.937	-14.019	-6.137
-0.938	-14.0925	-6.172
-0.939	-14.172	-6.207
-0.94	-14.247	-6.243
-0.941	-14.3235	-6.278
-0.942	-14.3985	-6.314
-0.943	-14.475	-6.351
-0.944	-14.55	-6.387
-0.945	-14.625	-6.424
-0.946	-14.7	-6.46
-0.947	-14.79	-6.497
-0.948	-14.865	-6.534
-0.949	-14.94	-6.571
-0.95	-15.015	-6.609
-0.951	-15.105	-6.646
-0.952	-15.18	-6.684
-0.953	-15.255	-6.722
-0.954	-15.33	-6.761
-0.955	-15.405	-6.799
-0.956	-15.495	-6.838
-0.957	-15.57	-6.877
-0.958	-15.645	-6.916
-0.959	-15.735	-6.955
-0.96	-15.81	-6.994
-0.961	-15.885	-7.034
-0.962	-15.96	-7.074
-0.963	-16.05	-7.114
-0.964	-16.125	-7.155
-0.965	-16.215	-7.195
-0.966	-16.29	-7.236
-0.967	-16.365	-7.277
-0.968	-16.455	-7.318
-0.969	-16.53	-7.359
-0.97	-16.605	-7.401
-0.971	-16.695	-7.443
-0.972	-16.77	-7.485
-0.973	-16.86	-7.526
-0.974	-16.935	-7.568
-0.975	-17.025	-7.611
-0.976	-17.1	-7.654
-0.977	-17.19	-7.697
-0.978	-17.265	-7.74
-0.979	-17.34	-7.784
-0.98	-17.43	-7.828
-0.981	-17.505	-7.872
-0.982	-17.595	-7.917
-0.983	-17.67	-7.962
-0.984	-17.76	-8.006
-0.985	-17.835	-8.051
-0.986	-17.91	-8.096
-0.987	-18	-8.141
-0.988	-18.075	-8.187
-0.989	-18.165	-8.233
-0.99	-18.255	-8.28
-0.991	-18.33	-8.326
-0.992	-18.42	-8.373
-0.993	-18.495	-8.42
-0.994	-18.585	-8.467
-0.995	-18.66	-8.514
-0.996	-18.75	-8.562
-0.997	-18.825	-8.61
-0.998	-18.915	-8.658
-0.999	-18.99	-8.706
-1	-19.08	-8.755
-1.001	-19.17	-8.804
-1.002	-19.245	-8.853
-1.003	-19.335	-8.903
-1.004	-19.41	-8.953
-1.005	-19.5	-9.002
-1.006	-19.575	-9.052
-1.007	-19.665	-9.103
-1.008	-19.74	-9.153
-1.009	-19.83	-9.204
-1.01	-19.905	-9.255
-1.011	-19.995	-9.307
-1.012	-20.07	-9.359
-1.013	-20.16	-9.41
-1.014	-20.235	-9.463
-1.015	-20.325	-9.516
-1.016	-20.4	-9.569
-1.017	-20.49	-9.622
-1.018	-20.58	-9.675
-1.019	-20.655	-9.729
-1.02	-20.745	-9.783
-1.021	-20.835	-9.837
-1.022	-20.91	-9.892
-1.023	-21	-9.947
-1.024	-21.075	-10
-1.025	-21.165	-10.06
-1.026	-21.24	-10.11
-1.027	-21.33	-10.17
-1.028	-21.42	-10.22
-1.029	-21.495	-10.28
-1.03	-21.585	-10.34
-1.031	-21.675	-10.4
-1.032	-21.75	-10.45
-1.033	-21.84	-10.51
-1.034	-21.915	-10.57
-1.035	-22.005	-10.62
-1.036	-22.095	-10.68
-1.037	-22.17	-10.74
-1.038	-22.26	-10.8
-1.039	-22.35	-10.86
-1.04	-22.425	-10.92
-1.041	-22.515	-10.98
-1.042	-22.605	-11.04
-1.043	-22.68	-11.1
-1.044	-22.77	-11.16
-1.045	-22.86	-11.22
-1.046	-22.95	-11.29
-1.047	-23.04	-11.35
-1.048	-23.115	-11.41
-1.049	-23.205	-11.47
-1.05	-23.295	-11.54
-1.051	-23.385	-11.6
-1.052	-23.475	-11.66
-1.053	-23.55	-11.73
-1.054	-23.64	-11.79
-1.055	-23.73	-11.86
-1.056	-23.82	-11.92
-1.057	-23.91	-11.99
-1.058	-24	-12.05
-1.059	-24.09	-12.12
-1.06	-24.18	-12.19
-1.061	-24.27	-12.25
-1.062	-24.36	-12.32
-1.063	-24.45	-12.39
-1.064	-24.54	-12.45
-1.065	-24.645	-12.52
-1.066	-24.72	-12.59
-1.067	-24.825	-12.66
-1.068	-24.915	-12.79
-1.069	-25.005	-13.02
-1.07	-25.11	-13.24
-1.071	-25.2	-13.37
-1.072	-25.29	-13.46
-1.073	-25.395	-13.61
-1.074	-25.485	-13.7
-1.075	-25.59	-13.76
-1.076	-25.68	-13.82
-1.077	-25.785	-13.88
-1.078	-25.875	-13.95
-1.079	-25.98	-14.02
-1.08	-26.07	-14.09
-1.081	-26.175	-14.16
-1.082	-26.28	-14.23
-1.083	-26.385	-14.3
-1.084	-26.49	-14.38
-1.085	-26.595	-14.45
-1.086	-26.685	-14.52
-1.087	-26.805	-14.6
-1.088	-26.895	-14.67
-1.089	-27.015	-14.74
-1.09	-27.12	-14.82
-1.091	-27.225	-14.89
-1.092	-27.33	-14.96
-1.093	-27.435	-15.04
-1.094	-27.54	-15.11
-1.095	-27.66	-15.18
-1.096	-27.765	-15.26
-1.097	-27.885	-15.33
-1.098	-27.99	-15.41
-1.099	-28.11	-15.48
-1.1	-28.215	-15.55
-1.101	-28.335	-15.63
-1.102	-28.44	-15.7
-1.103	-28.56	-15.78
-1.104	-28.68	-15.85
-1.105	-28.785	-15.93
-1.106	-28.905	-16
-1.107	-29.025	-16.07
-1.108	-29.145	-16.15
-1.109	-29.265	-16.22
-1.11	-29.37	-16.29
-1.111	-29.49	-16.37
-1.112	-29.61	-16.44
-1.113	-29.73	-16.51
-1.114	-29.85	-16.59
-1.115	-29.985	-16.66
-1.116	-30.105	-16.74
-1.117	-30.225	-16.81
-1.118	-30.345	-16.89
-1.119	-30.48	-16.96
-1.12	-30.6	-17.04
-1.121	-30.735	-17.11
-1.122	-30.855	-17.19
-1.123	-30.975	-17.26
-1.124	-31.11	-17.34
-1.125	-31.23	-17.42
-1.126	-31.365	-17.49
-1.127	-31.5	-17.57
-1.128	-31.62	-17.65
-1.129	-31.755	-17.73
-1.13	-31.89	-17.8
-1.131	-32.025	-17.88
-1.132	-32.145	-17.96
-1.133	-32.28	-18.04
-1.134	-32.415	-18.12
-1.135	-32.55	-18.2
-1.136	-32.685	-18.28
-1.137	-32.82	-18.36
-1.138	-32.955	-18.44
-1.139	-33.09	-18.52
-1.14	-33.225	-18.6
-1.141	-33.375	-18.68
-1.142	-33.51	-18.76
-1.143	-33.645	-18.84
-1.144	-33.78	-18.93
-1.145	-33.93	-19.01
-1.146	-34.065	-19.09
-1.147	-34.2	-19.17
-1.148	-34.335	-19.25
-1.149	-34.485	-19.33
-1.15	-34.62	-19.42
-1.151	-34.77	-19.5
-1.152	-34.905	-19.59
-1.153	-35.055	-19.67
-1.154	-35.205	-19.75
-1.155	-35.34	-19.84
-1.156	-35.49	-19.93
-1.157	-35.64	-20.01
-1.158	-35.775	-20.1
-1.159	-35.925	-20.18
-1.16	-36.075	-20.27
-1.161	-36.225	-20.36
-1.162	-36.375	-20.45
-1.163	-36.525	-20.54
-1.164	-36.675	-20.63
-1.165	-36.825	-20.72
-1.166	-36.975	-20.81
-1.167	-37.125	-20.9
-1.168	-37.275	-20.99
-1.169	-37.425	-21.08
-1.17	-37.575	-21.17
-1.171	-37.725	-21.26
-1.172	-37.875	-21.35
-1.173	-38.04	-21.45
-1.174	-38.19	-21.54
-1.175	-38.34	-21.63
-1.176	-38.49	-21.73
-1.177	-38.655	-21.83
-1.178	-38.805	-21.92
-1.179	-38.955	-22.02
-1.18	-39.12	-22.12
-1.181	-39.27	-22.22
-1.182	-39.435	-22.32
-1.183	-39.585	-22.42
-1.184	-39.75	-22.52
-1.185	-39.9	-22.63
-1.186	-40.065	-22.73
-1.187	-40.215	-22.83
-1.188	-40.38	-22.94
-1.189	-40.545	-23.04
-1.19	-40.695	-23.15
-1.191	-40.86	-23.25
-1.192	-41.025	-23.36
-1.193	-41.19	-23.46
-1.194	-41.34	-23.57
-1.195	-41.505	-25.14
-1.196	-41.67	-25.46
-1.197	-41.835	-25.41
-1.198	-42	-25.44
-1.199	-42.165	-25.52
