# Supplementary material for: Complementary Operando Spectroscopy identification of in-situ generated metastable charge-asymmetry Cu2-CuN3 clusters for CO2 reduction to ethanol
Source: Nat Commun. 2022 Mar 11;13:1322. doi: 10.1038/s41467-022-29035-8 (PMC8917205; doi:10.1038/s41467-022-29035-8)
Supplement: Supplementary file 16 — Source Data [file 41467_2022_29035_MOESM16_ESM.zip › Source data/Figure.2e.xlsx]

## Sheet: Sheet1
	H2			C1			C2
NC	69	0.8	0.3	31	0.3	0.8	0	0	0
CuC	37	2	2	57	1	1.5	6	1	0.5
Cu/N0.02C	47	1.5	2	35	1	1	18	1	0.5
Cu/N0.11C	24	2	1.3	15	0.8	1	59	0.5	1
Cu/N0.14C	19	1	1.4	8	0.8	0.7	73	0.6	0.3
