# Supplementary material for: Complementary Operando Spectroscopy identification of in-situ generated metastable charge-asymmetry Cu2-CuN3 clusters for CO2 reduction to ethanol
Source: Nat Commun. 2022 Mar 11;13:1322. doi: 10.1038/s41467-022-29035-8 (PMC8917205; doi:10.1038/s41467-022-29035-8)
Supplement: Supplementary file 16 — Source Data [file 41467_2022_29035_MOESM16_ESM.zip › Source data/Figure.2f.xlsx]

## Sheet: Sheet1
Time(h)	JC2+	Time(h)	FEC2+
6.29567e-05	-20.5955	1	72
0.000125913	-20.5945	2	72
0.00018887	-20.5928	3	71
0.000251827	-20.5918	4	70
0.000314783	-20.5911	5	66
0.00037774	-20.5894	6	67
0.000440697	-20.5879	7	65
0.000503653	-20.5862	8	66
0.00056661	-20.5848	9	64
0.000629567	-20.585	10	63
0.000692523	-20.5872
0.00075548	-20.5843
0.000818437	-20.5819
0.000881393	-20.5802
0.00094435	-20.5787
0.00101	-20.5768
0.00107	-20.5758
0.00113	-20.5748
0.0012	-20.5733
0.00126	-20.5724
0.00132	-20.5709
0.00139	-20.5702
0.00145	-20.569
0.00151	-20.5678
0.00157	-20.5665
0.00164	-20.5656
0.0017	-20.5641
0.00176	-20.5634
0.00183	-20.5624
0.00189	-20.5612
0.00195	-20.5604
0.00201	-20.5595
0.00208	-20.558
0.00214	-20.557
0.0022	-20.5563
0.00227	-20.5553
0.00233	-20.5541
0.00239	-20.5529
0.00246	-20.5522
0.00252	-20.5512
0.00258	-20.55
0.00264	-20.5493
0.00271	-20.5483
0.00277	-20.5473
0.00283	-20.5463
0.0029	-20.5456
0.00296	-20.5444
0.00302	-20.5437
0.00308	-20.5427
0.00315	-20.5419
0.00321	-20.5407
0.00327	-20.541
0.00334	-20.5432
0.0034	-20.541
0.00346	-20.539
0.00353	-20.5378
0.00359	-20.5361
0.00365	-20.5351
0.00371	-20.5344
0.00378	-20.5334
0.00384	-20.5322
0.0039	-20.5315
0.00397	-20.53
0.00403	-20.5293
0.00409	-20.5288
0.00416	-20.5283
0.00422	-20.5273
0.00428	-20.5264
0.00434	-20.5256
0.00441	-20.5244
0.00447	-20.5239
0.00453	-20.5235
0.0046	-20.5222
0.00466	-20.5213
0.00472	-20.5203
0.00478	-20.5201
0.00485	-20.5191
0.00491	-20.5181
0.00497	-20.5176
0.00504	-20.5166
0.0051	-20.5159
0.00516	-20.5149
0.00523	-20.5142
0.00529	-20.5135
0.00535	-20.5128
0.00541	-20.5118
0.00548	-20.5111
0.00554	-20.5103
0.0056	-20.5096
0.00567	-20.5091
0.00573	-20.5086
0.00579	-20.5072
0.00585	-20.5091
0.00592	-20.5101
0.00598	-20.5079
0.00604	-20.5067
0.00611	-20.505
0.00617	-20.504
0.00623	-20.5035
0.0063	-20.5025
0.00636	-20.5021
0.00642	-20.5011
0.00648	-20.5008
0.00655	-20.4999
0.00661	-20.4991
0.00667	-20.4986
0.00674	-20.4977
0.0068	-20.4972
0.00686	-20.4967
0.00693	-20.4955
0.00699	-20.4955
0.00705	-20.4947
0.00711	-20.4943
0.00718	-20.4938
0.00724	-20.4928
0.0073	-20.4928
0.00737	-20.4918
0.00743	-20.4913
0.00749	-20.4906
0.00755	-20.4899
0.00762	-20.4891
0.00768	-20.4884
0.00774	-20.4879
0.00781	-20.4872
0.00787	-20.4867
0.00793	-20.4862
0.008	-20.4857
0.00806	-20.4848
0.00812	-20.4843
0.00818	-20.4836
0.00825	-20.4838
0.00831	-20.4828
0.00837	-20.4819
0.00844	-20.4811
0.0085	-20.4809
0.00856	-20.4833
0.00863	-20.4831
0.00869	-20.4814
0.00875	-20.4799
0.00881	-20.4792
0.00888	-20.4787
0.00894	-20.4777
0.009	-20.4772
0.00907	-20.4765
0.00913	-20.4758
0.00919	-20.4755
0.00925	-20.475
0.00932	-20.4746
0.00938	-20.4743
0.00944	-20.4738
0.00951	-20.4729
0.00957	-20.4726
0.00963	-20.4719
0.0097	-20.4716
0.00976	-20.4707
0.00982	-20.4709
0.00988	-20.4702
0.00995	-20.4697
0.01001	-20.4692
0.01007	-20.4685
0.01014	-20.4682
0.0102	-20.4677
0.01026	-20.4675
0.01032	-20.467
0.01039	-20.4665
0.01045	-20.4658
0.01051	-20.4651
0.01058	-20.4646
0.01064	-20.4643
0.0107	-20.4641
0.01077	-20.4636
0.01083	-20.4634
0.01089	-20.4629
0.01095	-20.4629
0.01102	-20.4619
0.01108	-20.4612
0.01114	-20.4607
0.01121	-20.4602
0.01127	-20.4624
0.01133	-20.4631
0.0114	-20.4609
0.01146	-20.4599
0.01152	-20.4592
0.01158	-20.4592
0.01165	-20.4578
0.01171	-20.4578
0.01177	-20.457
0.01184	-20.4568
0.0119	-20.4563
0.01196	-20.4558
0.01202	-20.4556
0.01209	-20.4553
0.01215	-20.4551
0.01221	-20.4541
0.01228	-20.4539
0.01234	-20.4534
0.0124	-20.4531
0.01247	-20.4529
0.01253	-20.4526
0.01259	-20.4522
0.01265	-20.4517
0.01272	-20.4512
0.01278	-20.4507
0.01284	-20.4505
0.01291	-20.4502
0.01297	-20.4497
0.01303	-20.4492
0.01309	-20.449
0.01316	-20.4485
0.01322	-20.4485
0.01328	-20.448
0.01335	-20.4475
0.01341	-20.4471
0.01347	-20.4466
0.01354	-20.4466
0.0136	-20.4461
0.01366	-20.4463
0.01372	-20.4454
0.01379	-20.4446
0.01385	-20.4446
0.01391	-20.4441
0.01398	-20.4468
0.01404	-20.4466
0.0141	-20.4454
0.01417	-20.4444
0.01423	-20.4434
0.01429	-20.4429
0.01435	-20.4427
0.01442	-20.4419
0.01448	-20.4415
0.01454	-20.4407
0.01461	-20.4412
0.01467	-20.4407
0.01473	-20.4405
0.01479	-20.44
0.01486	-20.4402
0.01492	-20.4393
0.01498	-20.4393
0.01505	-20.4388
0.01511	-20.4385
0.01517	-20.4385
0.01524	-20.4381
0.0153	-20.4381
0.01536	-20.4376
0.01542	-20.4373
0.01549	-20.4371
0.01555	-20.4368
0.01561	-20.4364
0.01568	-20.4364
0.01574	-20.4361
0.0158	-20.4356
0.01587	-20.4349
0.01593	-20.4351
0.01599	-20.4346
0.01605	-20.4349
0.01612	-20.4344
0.01618	-20.4337
0.01624	-20.4334
0.01631	-20.4334
0.01637	-20.4332
0.01643	-20.4327
0.01649	-20.4322
0.01656	-20.4315
0.01662	-20.4317
0.01668	-20.4332
0.01675	-20.4346
0.01681	-20.4332
0.01687	-20.4317
0.01694	-20.4312
0.017	-20.431
0.01706	-20.4305
0.01712	-20.43
0.01719	-20.4293
0.01725	-20.4295
0.01731	-20.4293
0.01738	-20.4288
0.01744	-20.4288
0.0175	-20.4281
0.01756	-20.4283
0.01763	-20.4281
0.01769	-20.4281
0.01775	-20.4278
0.01782	-20.4273
0.01788	-20.4266
0.01794	-20.4269
0.01801	-20.4269
0.01807	-20.4266
0.01813	-20.4259
0.01819	-20.4256
0.01826	-20.4256
0.01832	-20.4256
0.01838	-20.4251
0.01845	-20.4249
0.01851	-20.4247
0.01857	-20.4247
0.01864	-20.4242
0.0187	-20.4239
0.01876	-20.4237
0.01882	-20.4232
0.01889	-20.4232
0.01895	-20.4232
0.01901	-20.4232
0.01908	-20.4227
0.01914	-20.423
0.0192	-20.4222
0.01926	-20.4215
0.01933	-20.4213
0.01939	-20.4225
0.01945	-20.4247
0.01952	-20.4234
0.01958	-20.4222
0.01964	-20.4217
0.01971	-20.421
0.01977	-20.4205
0.01983	-20.42
0.01989	-20.4198
0.01996	-20.42
0.02002	-20.4196
0.02008	-20.4191
0.02015	-20.4191
0.02021	-20.4188
0.02027	-20.4188
0.02034	-20.4186
0.0204	-20.4181
0.02046	-20.4181
0.02052	-20.4181
0.02059	-20.4179
0.02065	-20.4174
0.02071	-20.4171
0.02078	-20.4169
0.02084	-20.4169
0.0209	-20.4171
0.02096	-20.4169
0.02103	-20.4164
0.02109	-20.4161
0.02115	-20.4164
0.02122	-20.4159
0.02128	-20.4159
0.02134	-20.4154
0.02141	-20.4154
0.02147	-20.4152
0.02153	-20.4147
0.02159	-20.4144
0.02166	-20.4142
0.02172	-20.4142
0.02178	-20.4142
0.02185	-20.4144
0.02191	-20.4135
0.02197	-20.4132
0.02203	-20.4132
0.0221	-20.413
0.02216	-20.4164
0.02222	-20.4152
0.02229	-20.414
0.02235	-20.4135
0.02241	-20.4127
0.02248	-20.4123
0.02254	-20.412
0.0226	-20.4118
0.02266	-20.4115
0.02273	-20.4113
0.02279	-20.411
0.02285	-20.411
0.02292	-20.4106
0.02298	-20.4106
0.02304	-20.4106
0.02311	-20.4103
0.02317	-20.4103
0.02323	-20.4101
0.02329	-20.4101
0.02336	-20.4096
0.02342	-20.4098
0.02348	-20.4093
0.02355	-20.4093
0.02361	-20.4089
0.02367	-20.4086
0.02373	-20.4089
0.0238	-20.4086
0.02386	-20.4081
0.02392	-20.4084
0.02399	-20.4079
0.02405	-20.4076
0.02411	-20.4076
0.02418	-20.4076
0.02424	-20.4069
0.0243	-20.4067
0.02436	-20.4067
0.02443	-20.4064
0.02449	-20.4064
0.02455	-20.4067
0.02462	-20.4062
0.02468	-20.4059
0.02474	-20.405
0.0248	-20.4052
0.02487	-20.4072
0.02493	-20.4086
0.02499	-20.4074
0.02506	-20.4062
0.02512	-20.4057
0.02518	-20.4052
0.02525	-20.405
0.02531	-20.4045
0.02537	-20.4045
0.02543	-20.4042
0.0255	-20.404
0.02556	-20.4035
0.02562	-20.4037
0.02569	-20.4035
0.02575	-20.4035
0.02581	-20.4035
0.02588	-20.4035
0.02594	-20.4032
0.026	-20.4025
0.02606	-20.403
0.02613	-20.403
0.02619	-20.4023
0.02625	-20.4025
0.02632	-20.4025
0.02638	-20.402
0.02644	-20.4018
0.0265	-20.4018
0.02657	-20.4013
0.02663	-20.4013
0.02669	-20.4008
0.02676	-20.4013
0.02682	-20.4008
0.02688	-20.4006
0.02695	-20.4003
0.02701	-20.4011
0.02707	-20.4001
0.02713	-20.4001
0.0272	-20.3994
0.02726	-20.4001
0.02732	-20.3999
0.02739	-20.3994
0.02745	-20.3996
0.02751	-20.3991
0.02758	-20.3981
0.02764	-20.4018
0.0277	-20.4016
0.02776	-20.4003
0.02783	-20.3996
0.02789	-20.3991
0.02795	-20.3984
0.02802	-20.3984
0.02808	-20.3981
0.02814	-20.3981
0.0282	-20.3979
0.02827	-20.3974
0.02833	-20.3974
0.02839	-20.3972
0.02846	-20.3972
0.02852	-20.3969
0.02858	-20.3972
0.02865	-20.3969
0.02871	-20.3964
0.02877	-20.3967
0.02883	-20.3969
0.0289	-20.3964
0.02896	-20.3967
0.02902	-20.3962
0.02909	-20.3959
0.02915	-20.3957
0.02921	-20.3957
0.02927	-20.3957
0.02934	-20.3955
0.0294	-20.3955
0.02946	-20.395
0.02953	-20.3947
0.02959	-20.395
0.02965	-20.3942
0.02972	-20.3942
0.02978	-20.394
0.02984	-20.3942
0.0299	-20.3942
0.02997	-20.394
0.03003	-20.3942
0.03009	-20.3933
0.03016	-20.3935
0.03022	-20.3935
0.03028	-20.3933
0.03035	-20.3935
0.03041	-20.3964
0.03047	-20.395
0.03053	-20.394
0.0306	-20.3938
0.03066	-20.3933
0.03072	-20.3928
0.03079	-20.3928
0.03085	-20.3923
0.03091	-20.3925
0.03097	-20.3925
0.03104	-20.3918
0.0311	-20.3921
0.03116	-20.3918
0.03123	-20.3921
0.03129	-20.3916
0.03135	-20.3913
0.03142	-20.3913
0.03148	-20.3908
0.03154	-20.3908
0.0316	-20.3908
0.03167	-20.3911
0.03173	-20.3906
0.03179	-20.3906
0.03186	-20.3906
0.03192	-20.3906
0.03198	-20.3901
0.03204	-20.3906
0.03211	-20.3901
0.03217	-20.3899
0.03223	-20.3899
0.0323	-20.3896
0.03236	-20.3896
0.03242	-20.3891
0.03249	-20.3894
0.03255	-20.3891
0.03261	-20.3889
0.03267	-20.3886
0.03274	-20.3889
0.0328	-20.3891
0.03286	-20.3884
0.03293	-20.3882
0.03299	-20.3879
0.03305	-20.3879
0.03312	-20.3918
0.03318	-20.3906
0.03324	-20.3894
0.0333	-20.3884
0.03337	-20.3882
0.03343	-20.3879
0.03349	-20.3869
0.03356	-20.3874
0.03362	-20.3872
0.03368	-20.3872
0.03374	-20.3872
0.03381	-20.3869
0.03387	-20.3867
0.03393	-20.3867
0.034	-20.3869
0.03406	-20.3867
0.03412	-20.3867
0.03419	-20.3865
0.03425	-20.3867
0.03431	-20.3862
0.03437	-20.386
0.03444	-20.386
0.0345	-20.3862
0.03456	-20.3855
0.03463	-20.3852
0.03469	-20.3852
0.03475	-20.3852
0.03482	-20.3852
0.03488	-20.3852
0.03494	-20.385
0.035	-20.3843
0.03507	-20.385
0.03513	-20.3843
0.03519	-20.3845
0.03526	-20.3843
0.03532	-20.3838
0.03538	-20.3838
0.03544	-20.384
0.03551	-20.3843
0.03557	-20.3835
0.03563	-20.3833
0.0357	-20.3855
0.03576	-20.3867
0.03582	-20.3852
0.03589	-20.3845
0.03595	-20.3838
0.03601	-20.3838
0.03607	-20.3833
0.03614	-20.3828
0.0362	-20.3831
0.03626	-20.3828
0.03633	-20.3826
0.03639	-20.3826
0.03645	-20.3821
0.03651	-20.3823
0.03658	-20.3821
0.03664	-20.3823
0.0367	-20.3818
0.03677	-20.3816
0.03683	-20.3816
0.03689	-20.3818
0.03696	-20.3814
0.03702	-20.3816
0.03708	-20.3816
0.03714	-20.3814
0.03721	-20.3814
0.03727	-20.3809
0.03733	-20.3811
0.0374	-20.3811
0.03746	-20.3811
0.03752	-20.3811
0.03759	-20.3806
0.03765	-20.3804
0.03771	-20.3806
0.03777	-20.3799
0.03784	-20.3797
0.0379	-20.3801
0.03796	-20.3797
0.03803	-20.3797
0.03809	-20.3797
0.03815	-20.3797
0.03821	-20.3794
0.03828	-20.3789
0.03834	-20.3784
0.0384	-20.3789
0.03847	-20.3823
0.03853	-20.3811
0.03859	-20.3801
0.03866	-20.3794
0.03872	-20.3789
0.03878	-20.3789
0.03884	-20.3784
0.03891	-20.3782
0.03897	-20.3782
0.03903	-20.3782
0.0391	-20.3779
0.03916	-20.3779
0.03922	-20.3777
0.03928	-20.3779
0.03935	-20.3779
0.03941	-20.3777
0.03947	-20.3772
0.03954	-20.3775
0.0396	-20.3772
0.03966	-20.3772
0.03973	-20.3772
0.03979	-20.3767
0.03985	-20.377
0.03991	-20.3767
0.03998	-20.3767
0.04004	-20.3765
0.0401	-20.3758
0.04017	-20.376
0.04023	-20.3765
0.04029	-20.376
0.04036	-20.3762
0.04042	-20.376
0.04048	-20.3758
0.04054	-20.3755
0.04061	-20.3755
0.04067	-20.3753
0.04073	-20.3753
0.0408	-20.3753
0.04086	-20.3753
0.04092	-20.3748
0.04098	-20.375
0.04105	-20.3745
0.04111	-20.3743
0.04117	-20.3753
0.04124	-20.3777
0.0413	-20.3765
0.04136	-20.3755
0.04143	-20.3745
0.04149	-20.3748
0.04155	-20.3743
0.04161	-20.3741
0.04168	-20.3741
0.04174	-20.3741
0.0418	-20.3738
0.04187	-20.3738
0.04193	-20.3738
0.04199	-20.3736
0.04206	-20.3736
0.04212	-20.3731
0.04218	-20.3731
0.04224	-20.3733
0.04231	-20.3733
0.04237	-20.3731
0.04243	-20.3726
0.0425	-20.3726
0.04256	-20.3731
0.04262	-20.3731
0.04268	-20.3731
0.04275	-20.3726
0.04281	-20.3724
0.04287	-20.3721
0.04294	-20.3724
0.043	-20.3724
0.04306	-20.3724
0.04313	-20.3719
0.04319	-20.3716
0.04325	-20.3719
0.04331	-20.3719
0.04338	-20.3714
0.04344	-20.3714
0.0435	-20.3714
0.04357	-20.3714
0.04363	-20.3716
0.04369	-20.3711
0.04375	-20.3709
0.04382	-20.3707
0.04388	-20.3704
0.04394	-20.3724
0.04401	-20.3736
0.04407	-20.3726
0.04413	-20.3721
0.0442	-20.3714
0.04426	-20.3707
0.04432	-20.3704
0.04438	-20.3704
0.04445	-20.3707
0.04451	-20.3702
0.04457	-20.3699
0.04464	-20.3699
0.0447	-20.3697
0.04476	-20.3699
0.04483	-20.3697
0.04489	-20.3697
0.04495	-20.3697
0.04501	-20.3694
0.04508	-20.3697
0.04514	-20.3692
0.0452	-20.3692
0.04527	-20.3694
0.04533	-20.3692
0.04539	-20.3692
0.04545	-20.3689
0.04552	-20.3687
0.04558	-20.3687
0.04564	-20.3692
0.04571	-20.3685
0.04577	-20.3687
0.04583	-20.368
0.0459	-20.3685
0.04596	-20.3685
0.04602	-20.368
0.04608	-20.3682
0.04615	-20.3682
0.04621	-20.3675
0.04627	-20.3675
0.04634	-20.3677
0.0464	-20.3675
0.04646	-20.3675
0.04652	-20.3675
0.04659	-20.367
0.04665	-20.3667
0.04671	-20.3687
0.04678	-20.3699
0.04684	-20.3692
0.0469	-20.368
0.04697	-20.368
0.04703	-20.3672
0.04709	-20.367
0.04715	-20.367
0.04722	-20.3667
0.04728	-20.3667
0.04734	-20.3665
0.04741	-20.367
0.04747	-20.3667
0.04753	-20.3663
0.0476	-20.3665
0.04766	-20.3663
0.04772	-20.3663
0.04778	-20.366
0.04785	-20.366
0.04791	-20.366
0.04797	-20.366
0.04804	-20.3658
0.0481	-20.3655
0.04816	-20.3653
0.04822	-20.3655
0.04829	-20.3655
0.04835	-20.3653
0.04841	-20.3655
0.04848	-20.3655
0.04854	-20.3651
0.0486	-20.3651
0.04867	-20.3648
0.04873	-20.3648
0.04879	-20.3648
0.04885	-20.3648
0.04892	-20.3646
0.04898	-20.3646
0.04904	-20.3643
0.04911	-20.3643
0.04917	-20.3646
0.04923	-20.3641
0.0493	-20.3672
0.04936	-20.367
0.04942	-20.3658
0.04948	-20.3655
0.04955	-20.3651
0.04961	-20.3648
0.04967	-20.3641
0.04974	-20.3641
0.0498	-20.3636
0.04986	-20.3636
0.04992	-20.3638
0.04999	-20.3636
0.05005	-20.3636
0.05011	-20.3634
0.05018	-20.3636
0.05024	-20.3631
0.0503	-20.3638
0.05037	-20.3634
0.05043	-20.3631
0.05049	-20.3629
0.05055	-20.3631
0.05062	-20.3631
0.05068	-20.3629
0.05074	-20.3629
0.05081	-20.3631
0.05087	-20.3621
0.05093	-20.3626
0.05099	-20.3624
0.05106	-20.3624
0.05112	-20.3621
0.05118	-20.3621
0.05125	-20.3619
0.05131	-20.3616
0.05137	-20.3616
0.05144	-20.3619
0.0515	-20.3616
0.05156	-20.3616
0.05162	-20.3619
0.05169	-20.3619
0.05175	-20.3616
0.05181	-20.3614
0.05188	-20.3612
0.05194	-20.3614
0.052	-20.3646
0.05207	-20.3634
0.05213	-20.3624
0.05219	-20.3619
0.05225	-20.3614
0.05232	-20.3616
0.05238	-20.3612
0.05244	-20.3614
0.05251	-20.3612
0.05257	-20.3609
0.05263	-20.3607
0.05269	-20.3609
0.05276	-20.3607
0.05282	-20.3607
0.05288	-20.3609
0.05295	-20.3604
0.05301	-20.3607
0.05307	-20.3604
0.05314	-20.3602
0.0532	-20.3604
0.05326	-20.3599
0.05332	-20.3602
0.05339	-20.3599
0.05345	-20.3594
0.05351	-20.3597
0.05358	-20.3597
0.05364	-20.3597
0.0537	-20.3597
0.05376	-20.3594
0.05383	-20.3592
0.05389	-20.3594
0.05395	-20.359
0.05402	-20.3592
0.05408	-20.3592
0.05414	-20.3587
0.05421	-20.3587
0.05427	-20.359
0.05433	-20.3592
0.05439	-20.3587
0.05446	-20.3582
0.05452	-20.3582
0.05458	-20.358
0.05465	-20.3582
0.05471	-20.3616
0.05477	-20.3599
0.05484	-20.3594
0.0549	-20.3587
0.05496	-20.359
0.05502	-20.3582
0.05509	-20.3582
0.05515	-20.3577
0.05521	-20.3577
0.05528	-20.3577
0.05534	-20.3577
0.0554	-20.3575
0.05546	-20.3577
0.05553	-20.3573
0.05559	-20.3577
0.05565	-20.3573
0.05572	-20.3575
0.05578	-20.3573
0.05584	-20.3573
0.05591	-20.357
0.05597	-20.357
0.05603	-20.3568
0.05609	-20.357
0.05616	-20.357
0.05622	-20.357
0.05628	-20.3565
0.05635	-20.3563
0.05641	-20.3565
0.05647	-20.3563
0.05654	-20.3565
0.0566	-20.356
0.05666	-20.3563
0.05672	-20.356
0.05679	-20.3556
0.05685	-20.3558
0.05691	-20.3558
0.05698	-20.3558
0.05704	-20.3556
0.0571	-20.3558
0.05716	-20.3553
0.05723	-20.3551
0.05729	-20.3546
0.05735	-20.3548
0.05742	-20.3575
0.05748	-20.3577
0.05754	-20.3565
0.05761	-20.3563
0.05767	-20.3558
0.05773	-20.3553
0.05779	-20.3548
0.05786	-20.3548
0.05792	-20.3548
0.05798	-20.3546
0.05805	-20.3546
0.05811	-20.3546
0.05817	-20.3546
0.05823	-20.3543
0.0583	-20.3543
0.05836	-20.3541
0.05842	-20.3543
0.05849	-20.3541
0.05855	-20.3541
0.05861	-20.3541
0.05868	-20.3541
0.05874	-20.3539
0.0588	-20.3539
0.05886	-20.3536
0.05893	-20.3539
0.05899	-20.3539
0.05905	-20.3536
0.05912	-20.3536
0.05918	-20.3531
0.05924	-20.3531
0.05931	-20.3531
0.05937	-20.3534
0.05943	-20.3531
0.05949	-20.3529
0.05956	-20.3526
0.05962	-20.3526
0.05968	-20.3529
0.05975	-20.3526
0.05981	-20.3526
0.05987	-20.3524
0.05993	-20.3524
0.06	-20.3519
0.06006	-20.3519
0.06012	-20.3519
0.06019	-20.3546
0.06025	-20.3543
0.06031	-20.3536
0.06038	-20.3524
0.06044	-20.3524
0.0605	-20.3522
0.06056	-20.3514
0.06063	-20.3519
0.06069	-20.3519
0.06075	-20.3519
0.06082	-20.3514
0.06088	-20.3514
0.06094	-20.3517
0.06101	-20.3512
0.06107	-20.3519
0.06113	-20.3514
0.06119	-20.3514
0.06126	-20.3509
0.06132	-20.3512
0.06138	-20.3507
0.06145	-20.3512
0.06151	-20.3509
0.06157	-20.3509
0.06163	-20.3507
0.0617	-20.3509
0.06176	-20.3504
0.06182	-20.3507
0.06189	-20.3507
0.06195	-20.35
0.06201	-20.35
0.06208	-20.3504
0.06214	-20.3502
0.0622	-20.3502
0.06226	-20.3502
0.06233	-20.3497
0.06239	-20.35
0.06245	-20.3495
0.06252	-20.3497
0.06258	-20.3497
0.06264	-20.35
0.0627	-20.3492
0.06277	-20.3492
0.06283	-20.3487
0.06289	-20.3485
0.06296	-20.3517
0.06302	-20.3519
0.06308	-20.3507
0.06315	-20.3497
0.06321	-20.3495
0.06327	-20.3492
0.06333	-20.349
0.0634	-20.349
0.06346	-20.3492
0.06352	-20.3487
0.06359	-20.3485
0.06365	-20.3483
0.06371	-20.3487
0.06378	-20.3487
0.06384	-20.3485
0.0639	-20.3483
0.06396	-20.3483
0.06403	-20.3487
0.06409	-20.348
0.06415	-20.3483
0.06422	-20.3485
0.06428	-20.3478
0.06434	-20.3478
0.0644	-20.3478
0.06447	-20.348
0.06453	-20.348
0.06459	-20.348
0.06466	-20.3475
0.06472	-20.3475
0.06478	-20.3478
0.06485	-20.3473
0.06491	-20.3473
0.06497	-20.347
0.06503	-20.347
0.0651	-20.3473
0.06516	-20.3473
0.06522	-20.3473
0.06529	-20.3473
0.06535	-20.3466
0.06541	-20.3468
0.06547	-20.3468
0.06554	-20.3466
0.0656	-20.3466
0.06566	-20.3461
0.06573	-20.348
0.06579	-20.3492
0.06585	-20.3483
0.06592	-20.3473
0.06598	-20.3468
0.06604	-20.3468
0.0661	-20.3463
0.06617	-20.3463
0.06623	-20.3466
0.06629	-20.3458
0.06636	-20.3461
0.06642	-20.3461
0.06648	-20.3458
0.06655	-20.3458
0.06661	-20.3458
0.06667	-20.3461
0.06673	-20.3456
0.0668	-20.3456
0.06686	-20.3458
0.06692	-20.3456
0.06699	-20.3456
0.06705	-20.3456
0.06711	-20.3456
0.06717	-20.3456
0.06724	-20.3456
0.0673	-20.3446
0.06736	-20.3451
0.06743	-20.3451
0.06749	-20.3449
0.06755	-20.3449
0.06762	-20.3449
0.06768	-20.3444
0.06774	-20.3446
0.0678	-20.3444
0.06787	-20.3444
0.06793	-20.3444
0.06799	-20.3441
0.06806	-20.3444
0.06812	-20.3446
0.06818	-20.3446
0.06825	-20.3441
0.06831	-20.3439
0.06837	-20.3436
0.06843	-20.3432
0.0685	-20.3446
0.06856	-20.347
0.06862	-20.3458
0.06869	-20.3449
0.06875	-20.3446
0.06881	-20.3441
0.06887	-20.3436
0.06894	-20.3439
0.069	-20.3436
0.06906	-20.3434
0.06913	-20.3434
0.06919	-20.3434
0.06925	-20.3434
0.06932	-20.3432
0.06938	-20.3434
0.06944	-20.3429
0.0695	-20.3432
0.06957	-20.3427
0.06963	-20.3429
0.06969	-20.3427
0.06976	-20.3429
0.06982	-20.3432
0.06988	-20.3429
0.06994	-20.3429
0.07001	-20.3427
0.07007	-20.3427
0.07013	-20.3424
0.0702	-20.3424
0.07026	-20.3427
0.07032	-20.3424
0.07039	-20.3422
0.07045	-20.3422
0.07051	-20.3422
0.07057	-20.3422
0.07064	-20.3422
0.0707	-20.3419
0.07076	-20.3414
0.07083	-20.3417
0.07089	-20.3417
0.07095	-20.3417
0.07102	-20.3414
0.07108	-20.341
0.07114	-20.3414
0.0712	-20.3412
0.07127	-20.3412
0.07133	-20.3444
0.07139	-20.3436
0.07146	-20.3422
0.07152	-20.3417
0.07158	-20.3414
0.07164	-20.3417
0.07171	-20.3414
0.07177	-20.341
0.07183	-20.341
0.0719	-20.3402
0.07196	-20.341
0.07202	-20.3407
0.07209	-20.3405
0.07215	-20.3405
0.07221	-20.3405
0.07227	-20.3405
0.07234	-20.3405
0.0724	-20.3405
0.07246	-20.3405
0.07253	-20.34
0.07259	-20.3402
0.07265	-20.3407
0.07271	-20.34
0.07278	-20.3402
0.07284	-20.3397
0.0729	-20.3397
0.07297	-20.34
0.07303	-20.3397
0.07309	-20.3395
0.07316	-20.3397
0.07322	-20.3395
0.07328	-20.3393
0.07334	-20.3393
0.07341	-20.3397
0.07347	-20.3393
0.07353	-20.3388
0.0736	-20.339
0.07366	-20.3393
0.07372	-20.3388
0.07379	-20.3393
0.07385	-20.3388
0.07391	-20.3388
0.07397	-20.3385
0.07404	-20.3385
0.0741	-20.3405
0.07416	-20.3412
0.07423	-20.3397
0.07429	-20.339
0.07435	-20.339
0.07441	-20.339
0.07448	-20.3385
0.07454	-20.3383
0.0746	-20.3383
0.07467	-20.338
0.07473	-20.338
0.07479	-20.3383
0.07486	-20.3383
0.07492	-20.338
0.07498	-20.3378
0.07504	-20.338
0.07511	-20.338
0.07517	-20.3378
0.07523	-20.3378
0.0753	-20.3376
0.07536	-20.3373
0.07542	-20.3376
0.07549	-20.3378
0.07555	-20.3376
0.07561	-20.3376
0.07567	-20.3378
0.07574	-20.3373
0.0758	-20.3376
0.07586	-20.3371
0.07593	-20.3371
0.07599	-20.3371
0.07605	-20.3371
0.07611	-20.3368
0.07618	-20.3371
0.07624	-20.3366
0.0763	-20.3368
0.07637	-20.3366
0.07643	-20.3368
0.07649	-20.3366
0.07656	-20.3366
0.07662	-20.3363
0.07668	-20.3359
0.07674	-20.3359
0.07681	-20.3359
0.07687	-20.3366
0.07693	-20.3393
0.077	-20.3383
0.07706	-20.3371
0.07712	-20.3366
0.07718	-20.3363
0.07725	-20.3359
0.07731	-20.3359
0.07737	-20.3361
0.07744	-20.3359
0.0775	-20.3356
0.07756	-20.3359
0.07763	-20.3356
0.07769	-20.3351
0.07775	-20.3354
0.07781	-20.3354
0.07788	-20.3354
0.07794	-20.3351
0.078	-20.3346
0.07807	-20.3351
0.07813	-20.3354
0.07819	-20.3351
0.07826	-20.3351
0.07832	-20.3354
0.07838	-20.3349
0.07844	-20.3344
0.07851	-20.3349
0.07857	-20.3351
0.07863	-20.3346
0.0787	-20.3346
0.07876	-20.3346
0.07882	-20.3344
0.07888	-20.3346
0.07895	-20.3344
0.07901	-20.3344
0.07907	-20.3342
0.07914	-20.3339
0.0792	-20.3339
0.07926	-20.3337
0.07933	-20.3339
0.07939	-20.3342
0.07945	-20.3339
0.07951	-20.3337
0.07958	-20.3332
0.07964	-20.3329
0.0797	-20.3361
0.07977	-20.3361
0.07983	-20.3351
0.07989	-20.3344
0.07995	-20.3337
0.08002	-20.3334
0.08008	-20.3334
0.08014	-20.3334
0.08021	-20.3334
0.08027	-20.3329
0.08033	-20.3334
0.0804	-20.3329
0.08046	-20.3327
0.08052	-20.3332
0.08058	-20.3329
0.08065	-20.3327
0.08071	-20.3329
0.08077	-20.3327
0.08084	-20.3324
0.0809	-20.3327
0.08096	-20.3327
0.08103	-20.3324
0.08109	-20.3322
0.08115	-20.332
0.08121	-20.3324
0.08128	-20.3324
0.08134	-20.3322
0.0814	-20.3324
0.08147	-20.332
0.08153	-20.332
0.08159	-20.3322
0.08165	-20.332
0.08172	-20.332
0.08178	-20.3317
0.08184	-20.332
0.08191	-20.3317
0.08197	-20.3312
0.08203	-20.331
0.0821	-20.3312
0.08216	-20.3317
0.08222	-20.3312
0.08228	-20.331
0.08235	-20.331
0.08241	-20.3307
0.08247	-20.3317
0.08254	-20.3342
0.0826	-20.3332
0.08266	-20.332
0.08273	-20.3317
0.08279	-20.331
0.08285	-20.331
0.08291	-20.331
0.08298	-20.331
0.08304	-20.3305
0.0831	-20.331
0.08317	-20.3307
0.08323	-20.3302
0.08329	-20.3307
0.08335	-20.3307
0.08342	-20.3307
0.08348	-20.3305
0.08354	-20.3302
0.08361	-20.3302
0.08367	-20.3302
0.08373	-20.3305
0.0838	-20.3302
0.08386	-20.33
0.08392	-20.3302
0.08398	-20.33
0.08405	-20.3298
0.08411	-20.33
0.08417	-20.3298
0.08424	-20.3295
0.0843	-20.33
0.08436	-20.3298
0.08442	-20.3293
0.08449	-20.3293
0.08455	-20.3295
0.08461	-20.329
0.08468	-20.3293
0.08474	-20.3295
0.0848	-20.329
0.08487	-20.3293
0.08493	-20.329
0.08499	-20.3293
0.08505	-20.3288
0.08512	-20.329
0.08518	-20.3285
0.08524	-20.3283
0.08531	-20.3315
0.08537	-20.3312
0.08543	-20.33
0.0855	-20.3298
0.08556	-20.3293
0.08562	-20.3288
0.08568	-20.3283
0.08575	-20.3288
0.08581	-20.3283
0.08587	-20.3283
0.08594	-20.3283
0.086	-20.3283
0.08606	-20.3281
0.08612	-20.3281
0.08619	-20.3281
0.08625	-20.3285
0.08631	-20.3281
0.08638	-20.3281
0.08644	-20.3281
0.0865	-20.3278
0.08657	-20.3283
0.08663	-20.3278
0.08669	-20.3281
0.08675	-20.3278
0.08682	-20.3276
0.08688	-20.3273
0.08694	-20.3278
0.08701	-20.3271
0.08707	-20.3276
0.08713	-20.3276
0.08719	-20.3271
0.08726	-20.3273
0.08732	-20.3269
0.08738	-20.3271
0.08745	-20.3266
0.08751	-20.3269
0.08757	-20.3271
0.08764	-20.3271
0.0877	-20.3266
0.08776	-20.3269
0.08782	-20.3266
0.08789	-20.3269
0.08795	-20.3264
0.08801	-20.3264
0.08808	-20.3269
0.08814	-20.3293
0.0882	-20.3285
0.08827	-20.3276
0.08833	-20.3273
0.08839	-20.3269
0.08845	-20.3264
0.08852	-20.3266
0.08858	-20.3261
0.08864	-20.3261
0.08871	-20.3261
0.08877	-20.3261
0.08883	-20.3259
0.08889	-20.3256
0.08896	-20.3261
0.08902	-20.3256
0.08908	-20.3259
0.08915	-20.3259
0.08921	-20.3256
0.08927	-20.3256
0.08934	-20.3259
0.0894	-20.3259
0.08946	-20.3254
0.08952	-20.3251
0.08959	-20.3251
0.08965	-20.3254
0.08971	-20.3251
0.08978	-20.3254
0.08984	-20.3254
0.0899	-20.3256
0.08997	-20.3249
0.09003	-20.3249
0.09009	-20.3251
0.09015	-20.3249
0.09022	-20.3249
0.09028	-20.3249
0.09034	-20.3247
0.09041	-20.3244
0.09047	-20.3247
0.09053	-20.3244
0.09059	-20.3247
0.09066	-20.3239
0.09072	-20.3244
0.09078	-20.3237
0.09085	-20.3239
0.09091	-20.3269
0.09097	-20.3266
0.09104	-20.3254
0.0911	-20.3249
0.09116	-20.3247
0.09122	-20.3244
0.09129	-20.3239
0.09135	-20.3242
0.09141	-20.3239
0.09148	-20.3239
0.09154	-20.3234
0.0916	-20.3237
0.09166	-20.3234
0.09173	-20.3232
0.09179	-20.3234
0.09185	-20.3229
0.09192	-20.3237
0.09198	-20.3234
0.09204	-20.3232
0.09211	-20.3229
0.09217	-20.3232
0.09223	-20.3232
0.09229	-20.3234
0.09236	-20.3232
0.09242	-20.3234
0.09248	-20.3229
0.09255	-20.3232
0.09261	-20.3229
0.09267	-20.3229
0.09274	-20.3227
0.0928	-20.3227
0.09286	-20.3227
0.09292	-20.3222
0.09299	-20.3227
0.09305	-20.3225
0.09311	-20.3225
0.09318	-20.3222
0.09324	-20.3222
0.0933	-20.3222
0.09336	-20.3227
0.09343	-20.3225
0.09349	-20.3217
0.09355	-20.3215
0.09362	-20.3217
0.09368	-20.3222
0.09374	-20.3247
0.09381	-20.3239
0.09387	-20.3232
0.09393	-20.3227
0.09399	-20.322
0.09406	-20.3212
0.09412	-20.3217
0.09418	-20.3215
0.09425	-20.3217
0.09431	-20.3217
0.09437	-20.3215
0.09444	-20.321
0.0945	-20.3208
0.09456	-20.3212
0.09462	-20.3212
0.09469	-20.321
0.09475	-20.321
0.09481	-20.3212
0.09488	-20.3208
0.09494	-20.321
0.095	-20.321
0.09506	-20.3212
0.09513	-20.3208
0.09519	-20.3208
0.09525	-20.3208
0.09532	-20.3208
0.09538	-20.3205
0.09544	-20.3205
0.09551	-20.3203
0.09557	-20.3203
0.09563	-20.3205
0.09569	-20.3205
0.09576	-20.32
0.09582	-20.3203
0.09588	-20.32
0.09595	-20.3198
0.09601	-20.3195
0.09607	-20.3198
0.09613	-20.32
0.0962	-20.32
0.09626	-20.3198
0.09632	-20.3193
0.09639	-20.3191
0.09645	-20.3193
0.09651	-20.3215
0.09658	-20.322
0.09664	-20.3208
0.0967	-20.3203
0.09676	-20.3195
0.09683	-20.3198
0.09689	-20.3193
0.09695	-20.3193
0.09702	-20.3191
0.09708	-20.3191
0.09714	-20.3191
0.09721	-20.3191
0.09727	-20.3191
0.09733	-20.3191
0.09739	-20.3188
0.09746	-20.3188
0.09752	-20.3191
0.09758	-20.3191
0.09765	-20.3186
0.09771	-20.3188
0.09777	-20.3186
0.09783	-20.3183
0.0979	-20.3181
0.09796	-20.3186
0.09802	-20.3183
0.09809	-20.3186
0.09815	-20.3186
0.09821	-20.3183
0.09828	-20.3181
0.09834	-20.3178
0.0984	-20.3181
0.09846	-20.3183
0.09853	-20.3183
0.09859	-20.3178
0.09865	-20.3178
0.09872	-20.3178
0.09878	-20.3178
0.09884	-20.3178
0.0989	-20.3178
0.09897	-20.3181
0.09903	-20.3174
0.09909	-20.3174
0.09916	-20.3171
0.09922	-20.3169
0.09928	-20.3169
0.09935	-20.3203
0.09941	-20.3193
0.09947	-20.3183
0.09953	-20.3176
0.0996	-20.3174
0.09966	-20.3171
0.09972	-20.3171
0.09979	-20.3169
0.09985	-20.3166
0.09991	-20.3169
0.09998	-20.3169
0.10004	-20.3169
0.1001	-20.3169
0.10016	-20.3166
0.10023	-20.3166
0.10029	-20.3166
0.10035	-20.3164
0.10042	-20.3164
0.10048	-20.3166
0.10054	-20.3166
0.1006	-20.3164
0.10067	-20.3164
0.10073	-20.3161
0.10079	-20.3164
0.10086	-20.3164
0.10092	-20.3164
0.10098	-20.3159
0.10105	-20.3164
0.10111	-20.3159
0.10117	-20.3159
0.10123	-20.3161
0.1013	-20.3159
0.10136	-20.3159
0.10142	-20.3157
0.10149	-20.3157
0.10155	-20.3154
0.10161	-20.3154
0.10168	-20.3154
0.10174	-20.3154
0.1018	-20.3157
0.10186	-20.3154
0.10193	-20.3149
0.10199	-20.3149
0.10205	-20.3149
0.10212	-20.3149
0.10218	-20.3178
0.10224	-20.3174
0.1023	-20.3159
0.10237	-20.3154
0.10243	-20.3152
0.10249	-20.3152
0.10256	-20.3149
0.10262	-20.3149
0.10268	-20.3149
0.10275	-20.3147
0.10281	-20.3144
0.10287	-20.3147
0.10293	-20.3144
0.103	-20.3147
0.10306	-20.3144
0.10312	-20.3142
0.10319	-20.3139
0.10325	-20.3142
0.10331	-20.3142
0.10337	-20.3144
0.10344	-20.3139
0.1035	-20.3142
0.10356	-20.3144
0.10363	-20.3142
0.10369	-20.3142
0.10375	-20.3142
0.10382	-20.3137
0.10388	-20.3135
0.10394	-20.3137
0.104	-20.3137
0.10407	-20.3139
0.10413	-20.3139
0.10419	-20.3139
0.10426	-20.3132
0.10432	-20.3135
0.10438	-20.3132
0.10445	-20.313
0.10451	-20.3135
0.10457	-20.3135
0.10463	-20.3135
0.1047	-20.3132
0.10476	-20.313
0.10482	-20.3125
0.10489	-20.3125
0.10495	-20.3125
0.10501	-20.3161
0.10507	-20.3152
0.10514	-20.3139
0.1052	-20.3135
0.10526	-20.3132
0.10533	-20.313
0.10539	-20.313
0.10545	-20.3125
0.10552	-20.3125
0.10558	-20.3125
0.10564	-20.3122
0.1057	-20.3122
0.10577	-20.312
0.10583	-20.3122
0.10589	-20.3122
0.10596	-20.3122
0.10602	-20.3125
0.10608	-20.3122
0.10614	-20.3122
0.10621	-20.3118
0.10627	-20.312
0.10633	-20.3118
0.1064	-20.3122
0.10646	-20.3115
0.10652	-20.3115
0.10659	-20.312
0.10665	-20.3118
0.10671	-20.3118
0.10677	-20.3118
0.10684	-20.3118
0.1069	-20.3113
0.10696	-20.3115
0.10703	-20.3113
0.10709	-20.3115
0.10715	-20.3115
0.10722	-20.311
0.10728	-20.3115
0.10734	-20.311
0.1074	-20.311
0.10747	-20.3113
0.10753	-20.3118
0.10759	-20.311
0.10766	-20.3105
0.10772	-20.3105
0.10778	-20.3108
0.10784	-20.3137
0.10791	-20.3127
0.10797	-20.3122
0.10803	-20.3115
0.1081	-20.311
0.10816	-20.3108
0.10822	-20.3108
0.10829	-20.3108
0.10835	-20.311
0.10841	-20.3108
0.10847	-20.3101
0.10854	-20.3103
0.1086	-20.3105
0.10866	-20.3101
0.10873	-20.3101
0.10879	-20.3101
0.10885	-20.3105
0.10892	-20.3103
0.10898	-20.3105
0.10904	-20.3103
0.1091	-20.3098
0.10917	-20.3101
0.10923	-20.3101
0.10929	-20.3103
0.10936	-20.3098
0.10942	-20.3096
0.10948	-20.3096
0.10954	-20.3098
0.10961	-20.3098
0.10967	-20.3096
0.10973	-20.3098
0.1098	-20.3096
0.10986	-20.3091
0.10992	-20.3096
0.10999	-20.3098
0.11005	-20.3096
0.11011	-20.3096
0.11017	-20.3093
0.11024	-20.3091
0.1103	-20.3096
0.11036	-20.3091
0.11043	-20.3088
0.11049	-20.3088
0.11055	-20.3086
0.11061	-20.3086
0.11068	-20.3118
0.11074	-20.3113
0.1108	-20.3101
0.11087	-20.3096
0.11093	-20.3088
0.11099	-20.3093
0.11106	-20.3086
0.11112	-20.3084
0.11118	-20.3081
0.11124	-20.3084
0.11131	-20.3088
0.11137	-20.3084
0.11143	-20.3081
0.1115	-20.3084
0.11156	-20.3081
0.11162	-20.3084
0.11169	-20.3079
0.11175	-20.3081
0.11181	-20.3086
0.11187	-20.3081
0.11194	-20.3081
0.112	-20.3081
0.11206	-20.3079
0.11213	-20.3081
0.11219	-20.3076
0.11225	-20.3076
0.11231	-20.3076
0.11238	-20.3076
0.11244	-20.3079
0.1125	-20.3074
0.11257	-20.3076
0.11263	-20.3079
0.11269	-20.3076
0.11276	-20.3076
0.11282	-20.3074
0.11288	-20.3071
0.11294	-20.3071
0.11301	-20.3074
0.11307	-20.3069
0.11313	-20.3069
0.1132	-20.3074
0.11326	-20.3069
0.11332	-20.3064
0.11338	-20.3062
0.11345	-20.3062
0.11351	-20.3093
0.11357	-20.3091
0.11364	-20.3084
0.1137	-20.3069
0.11376	-20.3067
0.11383	-20.3069
0.11389	-20.3067
0.11395	-20.3064
0.11401	-20.3064
0.11408	-20.3064
0.11414	-20.3059
0.1142	-20.3062
0.11427	-20.3062
0.11433	-20.3062
0.11439	-20.3062
0.11446	-20.3059
0.11452	-20.3064
0.11458	-20.3059
0.11464	-20.3059
0.11471	-20.3057
0.11477	-20.3059
0.11483	-20.3059
0.1149	-20.3057
0.11496	-20.3059
0.11502	-20.3059
0.11508	-20.3057
0.11515	-20.3059
0.11521	-20.3057
0.11527	-20.3054
0.11534	-20.3054
0.1154	-20.3052
0.11546	-20.3052
0.11553	-20.3052
0.11559	-20.3052
0.11565	-20.3052
0.11571	-20.3052
0.11578	-20.3054
0.11584	-20.3052
0.1159	-20.305
0.11597	-20.305
0.11603	-20.305
0.11609	-20.3047
0.11616	-20.3047
0.11622	-20.3042
0.11628	-20.3042
0.11634	-20.3064
0.11641	-20.3067
0.11647	-20.3059
0.11653	-20.3052
0.1166	-20.3054
0.11666	-20.3047
0.11672	-20.3042
0.11678	-20.3045
0.11685	-20.3042
0.11691	-20.304
0.11697	-20.3042
0.11704	-20.3042
0.1171	-20.304
0.11716	-20.304
0.11723	-20.304
0.11729	-20.3042
0.11735	-20.3042
0.11741	-20.3037
0.11748	-20.3035
0.11754	-20.3037
0.1176	-20.304
0.11767	-20.3035
0.11773	-20.3037
0.11779	-20.304
0.11785	-20.304
0.11792	-20.3035
0.11798	-20.3037
0.11804	-20.3035
0.11811	-20.3037
0.11817	-20.3037
0.11823	-20.3037
0.1183	-20.3035
0.11836	-20.3032
0.11842	-20.3032
0.11848	-20.3032
0.11855	-20.3032
0.11861	-20.303
0.11867	-20.3023
0.11874	-20.3025
0.1188	-20.3028
0.11886	-20.3032
0.11893	-20.3025
0.11899	-20.3028
0.11905	-20.302
0.11911	-20.302
0.11918	-20.3032
0.11924	-20.3054
0.1193	-20.3045
0.11937	-20.3035
0.11943	-20.303
0.11949	-20.3025
0.11955	-20.3023
0.11962	-20.3023
0.11968	-20.302
0.11974	-20.302
0.11981	-20.3018
0.11987	-20.3018
0.11993	-20.3023
0.12	-20.3023
0.12006	-20.302
0.12012	-20.3025
0.12018	-20.302
0.12025	-20.302
0.12031	-20.3018
0.12037	-20.3015
0.12044	-20.3018
0.1205	-20.3018
0.12056	-20.3015
0.12062	-20.3015
0.12069	-20.3015
0.12075	-20.3018
0.12081	-20.3015
0.12088	-20.3013
0.12094	-20.3018
0.121	-20.3013
0.12107	-20.3013
0.12113	-20.3013
0.12119	-20.3011
0.12125	-20.3011
0.12132	-20.3011
0.12138	-20.3011
0.12144	-20.3008
0.12151	-20.3008
0.12157	-20.3006
0.12163	-20.3003
0.1217	-20.3008
0.12176	-20.3008
0.12182	-20.3006
0.12188	-20.2998
0.12195	-20.3001
0.12201	-20.3006
0.12207	-20.3032
0.12214	-20.3023
0.1222	-20.3013
0.12226	-20.3006
0.12232	-20.3006
0.12239	-20.3006
0.12245	-20.3006
0.12251	-20.3003
0.12258	-20.3001
0.12264	-20.2998
0.1227	-20.2996
0.12277	-20.3001
0.12283	-20.2998
0.12289	-20.2998
0.12295	-20.2998
0.12302	-20.2998
0.12308	-20.2996
0.12314	-20.2998
0.12321	-20.2998
0.12327	-20.2998
0.12333	-20.2996
0.1234	-20.2998
0.12346	-20.2996
0.12352	-20.2994
0.12358	-20.2996
0.12365	-20.2994
0.12371	-20.2994
0.12377	-20.2994
0.12384	-20.2989
0.1239	-20.2989
0.12396	-20.2991
0.12402	-20.2994
0.12409	-20.2991
0.12415	-20.2989
0.12421	-20.2989
0.12428	-20.2991
0.12434	-20.2986
0.1244	-20.2989
0.12447	-20.2984
0.12453	-20.2984
0.12459	-20.2986
0.12465	-20.2984
0.12472	-20.2981
0.12478	-20.2984
0.12484	-20.2977
0.12491	-20.3011
0.12497	-20.3006
0.12503	-20.2996
0.12509	-20.2991
0.12516	-20.2986
0.12522	-20.2984
0.12528	-20.2981
0.12535	-20.2984
0.12541	-20.2979
0.12547	-20.2979
0.12554	-20.2981
0.1256	-20.2981
0.12566	-20.2974
0.12572	-20.2974
0.12579	-20.2977
0.12585	-20.2974
[truncated: 156,216 more rows]
