# Supplementary material for: Complementary Operando Spectroscopy identification of in-situ generated metastable charge-asymmetry Cu2-CuN3 clusters for CO2 reduction to ethanol
Source: Nat Commun. 2022 Mar 11;13:1322. doi: 10.1038/s41467-022-29035-8 (PMC8917205; doi:10.1038/s41467-022-29035-8)
Supplement: Supplementary file 16 — Source Data [file 41467_2022_29035_MOESM16_ESM.zip › Source data/Figure.3a.xlsx]

## Sheet: Sheet1
	Cu/N0.14C-OC	-0.6V	-0.8V	-0.9V	-1.0V	-1.1V	-1.2V	-1.3V	-1.4V	Cu-foil	Cu2O	CuO
8784.09	0.01113	0.00469	0.00186	0.01108	0.01171	0.01073	0.00972	0.01076	0.01063	0.00148	0.00236	0.00474
8789.06	0.00878	0.00396	0.00154	0.009	0.00912	0.00866	0.00851	0.00885	0.00885	0.00133	0.00213	0.00419
8794.3	0.00706	0.00368	0.00163	0.00711	0.00771	0.00701	0.00687	0.00711	0.00743	0.00122	0.00189	0.00374
8798.99	0.00579	0.00306	0.00169	0.00564	0.00614	0.00532	0.00583	0.00586	0.00595	0.00113	0.00172	0.00353
8804.14	0.00457	0.00201	0.00102	0.00448	0.00514	0.00397	0.00427	0.00468	0.00504	0.00102	0.00153	0.00324
8809.05	0.00347	0.00157	0.00067846	0.00343	0.00328	0.00346	0.00328	0.00355	0.00384	0.00092326	0.00135	0.00303
8814.24	0.0026	0.00077004	0.000432593	0.00241	0.00274	0.00219	0.00231	0.00304	0.00283	0.000807436	0.00118	0.00285
8818.97	0.00168	0.000214528	-7.0461e-05	0.00144	0.00193	0.00078827	0.00147	0.00152	0.00177	0.000744239	0.00102	0.00255
8824.12	0.00116	-0.000362537	-0.000261722	0.000659194	0.00104	0.000455127	0.000812444	0.00101	0.000803941	0.000669105	0.000940692	0.00231
8829.07	0.000871834	8.11555e-05	-0.000623443	0.000615707	0.000858597	0.00065794	0.000689414	0.000787755	0.000654714	0.00056341	0.000730218	0.0021
8834.33	0.000475858	2.84356e-05	-0.000283825	0.000463848	0.000526787	0.000490753	0.000677064	0.000515464	0.000708794	0.00049573	0.000551474	0.00188
8839	0.000502738	6.05552e-05	-6.27054e-05	0.000165179	0.000432157	-0.000184775	4.88763e-05	0.000355459	-0.000363972	0.00039501	0.000410127	0.00165
8844.07	0.000480889	3.62781e-05	-5.93874e-05	4.0712e-05	0.000213124	0.000245289	0.000217957	0.000483853	-0.000261863	0.000292141	0.000343918	0.00141
8849.13	0.000165496	0.000183939	0.000349585	0.000271985	0.000461565	0.000314085	7.73204e-05	7.06695e-05	-0.000408833	0.000196041	0.000214165	0.00114
8854.29	8.08227e-05	0.000826023	0.000567523	0.000294567	0.000376696	0.000142089	0.000242494	0.000197391	0.00101	0.000101949	8.93409e-05	0.000827577
8858.99	0.000187031	0.000220659	0.000665084	0.000219266	0.000347273	0.000499844	0.000702596	0.0004664	0.00058667	-5.90472e-06	-5.82593e-05	0.000680294
8864.07	0.000389784	0.000357964	0.000902226	0.000528162	0.000380796	0.000513047	0.000269913	0.000231185	0.00125	-8.18077e-05	-0.000143644	0.000410785
8869.16	0.000229886	0.000667047	0.000633617	0.000470766	0.000167331	0.000400924	0.000416782	0.000273509	0.00053186	-0.000173512	-0.000190384	0.000167342
8874.23	-0.000141809	0.000526155	0.000697617	0.000320264	-0.000109277	2.4905e-05	0.000191439	-0.00019911	4.8677e-05	-0.000260645	-0.000304062	-5.45493e-05
8879.06	-0.000541229	2.15781e-05	0.00015922	-0.000504642	-0.000475232	-0.000124636	-0.000226278	-0.00027743	-0.000316926	-0.000345514	-0.00037837	-0.0002886
8884.07	-0.000549577	-0.000145736	0.000298984	0.000107246	-0.000443358	-0.000368717	-0.000312545	-0.000677928	-5.92876e-05	-0.000382316	-0.000436206	-0.000479776
8889.2	-0.000488924	-0.000367485	-0.000666015	-0.00037733	-0.000539371	-0.000522906	-0.000582191	-0.000758145	-0.000693019	-0.000415942	-0.000489092	-0.00067256
8894.02	-0.000570988	-0.000269871	-4.22312e-06	-0.000438854	-0.000696131	-0.000207882	-0.000539919	-0.000452575	-0.000874217	-0.000450501	-0.00051039	-0.000839775
8899.26	-0.000642125	-0.000539678	-0.000397036	-0.000830376	-0.000828766	-0.000531889	-0.000817268	-0.000570642	-0.000726978	-0.000490526	-0.000532483	-0.00103
8904.03	-0.000981037	-0.000712842	-0.000745977	-0.000868696	-0.00109	-0.00090583	-0.00122	-0.000853432	-0.00124	-0.000505987	-0.000543219	-0.00118
8909.07	-0.0013	-0.00118	-0.00117	-0.00161	-0.00142	-0.00148	-0.00147	-0.00141	-0.000922457	-0.000491987	-0.000546318	-0.00133
8913.97	-0.00129	-0.00153	-0.00137	-0.00168	-0.00149	-0.00136	-0.00158	-0.000995921	-0.00148	-0.000413341	-0.000419758	-0.00148
8919.25	-0.00124	-0.00151	-0.0013	-0.00163	-0.00138	-0.00154	-0.00128	-0.00149	-0.00189	-0.000371757	-0.00040307	-0.00156
8924.04	-0.000662497	-0.000905681	-0.000881649	-0.00081942	-0.00128	-0.00111	-0.000953337	-0.000733546	-0.000819503	-0.000244783	-0.000308204	-0.00161
8929.32	-0.000257378	-0.000216699	-0.000178463	-0.000436809	-0.000350096	-0.000447485	-0.00013063	-0.000200345	-0.0001832	-8.29124e-05	-0.000103483	-0.00163
8934.02	4.4608e-05	-8.4825e-05	0.000257771	0.000488993	0.000541229	0.000291884	8.26796e-05	0.00041039	0.00057808	0.000108855	0.000107396	-0.00157
8939.08	0.00111	0.000847996	0.000483899	0.00118	0.00124	0.00112	0.00126	0.000679239	0.000762968	0.000383513	0.000466479	-0.00141
8944.21	0.00158	0.00145	0.00121	0.00155	0.00177	0.00164	0.00166	0.00173	0.00156	0.000799898	0.000919078	-0.00115
8949.13	0.00254	0.00215	0.00152	0.00249	0.00281	0.00244	0.00257	0.00242	0.00253	0.0014	0.00155	-0.000740491
8954.19	0.00325	0.00317	0.00271	0.00381	0.00421	0.00363	0.00366	0.00375	0.00411	0.00229	0.00249	-9.71877e-05
8959.04	0.00499	0.00467	0.00407	0.00572	0.00529	0.0056	0.00544	0.00529	0.00539	0.0036	0.0039	0.00087192
8960.06	0.00544	0.00537	0.0046	0.00607	0.006	0.00609	0.00577	0.0059	0.00523	0.00388	0.00415	0.00116
8961.04	0.00592	0.00548	0.00528	0.00682	0.00612	0.00658	0.00609	0.00656	0.00582	0.00426	0.0046	0.00146
8961.95	0.00644	0.00593	0.0059	0.00732	0.0068	0.00726	0.00688	0.00724	0.00693	0.0047	0.00499	0.00175
8963.1	0.00684	0.0067	0.00628	0.00761	0.00742	0.00774	0.00734	0.00767	0.00731	0.00519	0.00557	0.00224
8964.31	0.00723	0.00717	0.00699	0.00818	0.00766	0.00876	0.00809	0.00809	0.0076	0.00584	0.00623	0.00268
8965.01	0.00751	0.00761	0.00694	0.009	0.00838	0.00836	0.00832	0.0086	0.00806	0.00631	0.00681	0.00302
8966.02	0.00856	0.00839	0.00811	0.00998	0.00948	0.00952	0.00916	0.00948	0.00921	0.00703	0.00753	0.00353
8967.08	0.00932	0.0091	0.00927	0.01073	0.01045	0.01028	0.0102	0.01085	0.01027	0.00778	0.00832	0.00414
8968.06	0.01002	0.01003	0.00998	0.01139	0.01107	0.01123	0.01105	0.01166	0.01148	0.00871	0.0092	0.00474
8968.99	0.01128	0.01169	0.01128	0.0128	0.0125	0.01316	0.01229	0.01309	0.0133	0.00992	0.0104	0.00539
8970.06	0.01227	0.01233	0.01251	0.01388	0.01408	0.01394	0.01396	0.01465	0.01451	0.01138	0.0119	0.00635
8971.32	0.01352	0.01387	0.01389	0.01569	0.01508	0.01532	0.01531	0.01573	0.01624	0.01331	0.01376	0.00763
8971.98	0.01445	0.01463	0.01496	0.01704	0.01686	0.01675	0.01671	0.01725	0.01754	0.0148	0.01514	0.00842
8973	0.01685	0.0176	0.01699	0.02002	0.01966	0.02037	0.01961	0.02005	0.02079	0.01798	0.01805	0.00976
8974.07	0.02011	0.0202	0.02005	0.02341	0.02311	0.02335	0.02361	0.02373	0.02388	0.02207	0.02155	0.0117
8975.02	0.023	0.02358	0.02351	0.02742	0.02716	0.02789	0.02811	0.02814	0.02847	0.0267	0.0253	0.0139
8975.97	0.02966	0.03062	0.03054	0.03552	0.03602	0.03657	0.037	0.03781	0.03806	0.03472	0.03113	0.01695
8977.12	0.03961	0.04088	0.04138	0.04695	0.04817	0.04939	0.0508	0.0517	0.05233	0.05559	0.04383	0.02416
8978.27	0.05227	0.05413	0.05542	0.06519	0.06781	0.07057	0.07372	0.07541	0.07557	0.10646	0.06496	0.0339
8978.99	0.06786	0.07063	0.07359	0.09719	0.10327	0.10802	0.11605	0.12059	0.12192	0.17845	0.088	0.03519
8980.04	0.11985	0.12804	0.13537	0.19445	0.20811	0.22152	0.23805	0.24554	0.24853	0.37432	0.19529	0.0448
8981.05	0.20706	0.21862	0.23409	0.32111	0.33331	0.34379	0.36355	0.36979	0.37014	0.45765	0.47444	0.06348
8982.03	0.29733	0.31498	0.33612	0.43217	0.43947	0.44344	0.45676	0.46036	0.46041	0.4572	0.62729	0.09727
8982.97	0.37436	0.39349	0.41632	0.50012	0.50104	0.49797	0.50364	0.50523	0.50585	0.43866	0.55103	0.16091
8984.18	0.4361	0.45487	0.47614	0.54401	0.54154	0.53701	0.53872	0.53901	0.53978	0.44961	0.46241	0.31313
8985.17	0.48199	0.49917	0.51758	0.57449	0.57217	0.56496	0.56676	0.56637	0.56584	0.49184	0.49688	0.41561
8985.98	0.51896	0.53496	0.55087	0.59501	0.59316	0.58665	0.58834	0.58741	0.58765	0.51795	0.54066	0.43927
8987.02	0.55819	0.56951	0.58062	0.61426	0.61365	0.60819	0.61191	0.61295	0.61478	0.55225	0.59102	0.43362
8988.08	0.60478	0.61529	0.62352	0.64781	0.64803	0.64348	0.64814	0.65167	0.65175	0.61398	0.66083	0.46881
8989.03	0.66614	0.67293	0.67794	0.69652	0.6951	0.69125	0.69822	0.7015	0.70238	0.68288	0.72207	0.55475
8989.98	0.76045	0.76579	0.7691	0.77624	0.77686	0.77342	0.77943	0.7844	0.78613	0.75654	0.77714	0.67653
8991.22	0.84596	0.8493	0.84828	0.85167	0.85112	0.84547	0.85243	0.8574	0.85904	0.85876	0.87714	0.85767
8992.12	0.9018	0.90235	0.90101	0.89981	0.89802	0.89265	0.89851	0.9031	0.90293	0.9355	0.98122	0.97792
8993	0.97341	0.97226	0.96838	0.96464	0.96061	0.95179	0.95692	0.96041	0.96007	0.98132	1.05622	1.04596
8994.01	1.04558	1.0415	1.03272	1.02179	1.01667	1.00655	1.00842	1.01096	1.01099	0.99562	1.09292	1.11186
8995.07	1.09388	1.08838	1.07519	1.05549	1.04643	1.03571	1.03433	1.03553	1.03486	0.977	1.11716	1.17512
8996.02	1.12188	1.11538	1.10275	1.07045	1.05994	1.04704	1.04408	1.04378	1.04161	0.94242	1.13003	1.24291
8997	1.13118	1.12537	1.11159	1.07045	1.05958	1.04388	1.0408	1.0392	1.0398	0.91298	1.10801	1.31134
8998.25	1.12379	1.11928	1.10628	1.06231	1.05196	1.03771	1.03025	1.03263	1.03136	0.8942	1.05459	1.31263
8999.08	1.11663	1.11162	1.10069	1.05498	1.04783	1.03077	1.02694	1.03059	1.02822	0.89401	1.01387	1.28428
9000.02	1.10499	1.1026	1.09271	1.05066	1.04217	1.02937	1.02425	1.02922	1.02787	0.91647	0.97359	1.25058
9001.03	1.09337	1.09145	1.0831	1.04791	1.04091	1.02904	1.02636	1.03076	1.032	0.95593	0.94224	1.19607
9002.05	1.08601	1.08452	1.07843	1.04895	1.04324	1.03388	1.03114	1.03713	1.03425	0.99404	0.92424	1.12213
9003.03	1.07591	1.0767	1.0717	1.04878	1.04521	1.03278	1.0328	1.03598	1.03548	1.01576	0.91684	1.0665
9003.98	1.05969	1.063	1.05729	1.04041	1.03586	1.02536	1.02451	1.02744	1.02504	1.00433	0.92193	1.02852
9005.27	1.04229	1.04659	1.04075	1.02644	1.02288	1.01089	1.01185	1.01218	1.00955	0.96633	0.93753	0.98626
9006.1	1.02999	1.03401	1.02958	1.01822	1.01355	1.00334	1.00234	1.00476	0.99928	0.94475	0.94671	0.96491
9007.02	1.00956	1.013	1.00889	0.99802	0.99679	0.98547	0.98562	0.98567	0.98319	0.92295	0.95861	0.9466
9008.04	0.98382	0.98743	0.98622	0.97728	0.97539	0.96433	0.96422	0.96685	0.96336	0.90305	0.97516	0.93972
9009.04	0.9654	0.97062	0.96948	0.96073	0.959	0.94685	0.94868	0.95246	0.95094	0.88592	0.99152	0.94236
9010.03	0.94922	0.95304	0.95352	0.94602	0.9431	0.93317	0.93449	0.9385	0.93675	0.87159	1.00451	0.94875
9010.99	0.93237	0.93535	0.9371	0.93178	0.92855	0.9207	0.92135	0.92516	0.92496	0.86277	1.0108	0.95462
9012.25	0.92212	0.92433	0.92667	0.92391	0.91918	0.91458	0.91342	0.9176	0.91875	0.86318	1.0069	0.95639
9013.07	0.91632	0.91887	0.91876	0.91919	0.91539	0.91039	0.91161	0.91443	0.91454	0.86705	1.00326	0.95431
9014.01	0.90793	0.90938	0.90943	0.9131	0.90964	0.90635	0.90769	0.91138	0.90998	0.87218	1.00238	0.95076
9015.03	0.89811	0.90436	0.90475	0.91175	0.90972	0.9046	0.90721	0.90771	0.90961	0.88169	1.00128	0.94623
9016.05	0.89003	0.89421	0.89528	0.90279	0.90276	0.8973	0.90255	0.90466	0.9044	0.89457	0.99295	0.94031
9017.02	0.88412	0.8885	0.8894	0.89979	0.90044	0.89691	0.90332	0.90602	0.90401	0.90848	0.97911	0.93268
9017.98	0.87915	0.88305	0.88466	0.898	0.90018	0.89731	0.9046	0.90895	0.90657	0.92282	0.96191	0.92323
9019.28	0.87603	0.88029	0.88403	0.89794	0.90053	0.89831	0.90654	0.91115	0.91257	0.94717	0.93607	0.90513
9020.08	0.87497	0.8789	0.88325	0.89784	0.90023	0.89957	0.9072	0.91241	0.9129	0.96063	0.92573	0.89081
9021.02	0.87384	0.87859	0.88291	0.89957	0.90275	0.9037	0.90975	0.91657	0.91718	0.97367	0.91867	0.87127
9022.03	0.8746	0.87751	0.8846	0.90381	0.90614	0.90877	0.9139	0.92124	0.92189	0.98737	0.91236	0.85387
9023.05	0.87653	0.88161	0.88569	0.90621	0.90852	0.91202	0.91964	0.92452	0.92568	1.00411	0.90429	0.83943
9024.02	0.87831	0.88127	0.8856	0.9071	0.91032	0.91632	0.92201	0.92821	0.92732	1.01654	0.89836	0.82895
9025	0.88132	0.88568	0.88901	0.91122	0.91444	0.91925	0.92745	0.93225	0.93258	1.02332	0.89459	0.8205
9026.25	0.88552	0.89011	0.89344	0.91488	0.91808	0.92171	0.92953	0.93381	0.93461	1.02426	0.89119	0.81454
9027.07	0.88785	0.89273	0.8943	0.91514	0.91957	0.9223	0.93047	0.93429	0.93532	1.01776	0.88958	0.81331
9028.01	0.89255	0.89736	0.90041	0.91838	0.92263	0.92376	0.93114	0.93721	0.93647	1.00584	0.88824	0.81492
9029.03	0.89893	0.90287	0.9077	0.92084	0.92529	0.92523	0.93242	0.93648	0.93767	0.99241	0.88772	0.82136
9030.07	0.9051	0.91013	0.9145	0.92372	0.92842	0.92781	0.93245	0.9375	0.93879	0.97604	0.88835	0.83103
9031	0.91205	0.9162	0.92072	0.92859	0.93004	0.92958	0.93243	0.93908	0.9387	0.95857	0.89008	0.84232
9032	0.92211	0.9272	0.93036	0.93499	0.93624	0.93536	0.93593	0.94101	0.94223	0.94364	0.89422	0.85608
9033.23	0.93025	0.93371	0.93805	0.94048	0.94134	0.93855	0.94063	0.94355	0.94332	0.9313	0.90129	0.87522
9034.07	0.93626	0.94006	0.94231	0.94438	0.94487	0.94186	0.94375	0.94495	0.94438	0.92465	0.9076	0.88798
9035.01	0.94405	0.94771	0.94857	0.9495	0.94957	0.94741	0.94665	0.94878	0.94817	0.91885	0.9159	0.90197
9036.01	0.95431	0.95563	0.95602	0.95554	0.95501	0.95148	0.95243	0.95307	0.95145	0.91625	0.92361	0.91852
9037.07	0.96056	0.96378	0.96325	0.9604	0.96043	0.95461	0.9569	0.95684	0.95574	0.91615	0.93059	0.93617
9038.03	0.967	0.97091	0.96994	0.96587	0.96577	0.96053	0.96136	0.96173	0.96074	0.91812	0.93806	0.95194
9038.99	0.9736	0.97602	0.97678	0.97038	0.9685	0.96369	0.96515	0.9662	0.96667	0.92227	0.94587	0.96674
9040.24	0.97773	0.98014	0.98049	0.9738	0.97309	0.9659	0.96732	0.97029	0.9709	0.92849	0.95543	0.986
9041.08	0.9804	0.98355	0.98295	0.97629	0.97448	0.96778	0.96822	0.96998	0.97358	0.93209	0.96164	0.99766
9042	0.9843	0.98654	0.98587	0.9798	0.97676	0.97257	0.97182	0.97225	0.97559	0.93545	0.97002	1.00823
9043.01	0.98762	0.99018	0.98735	0.98383	0.97863	0.97559	0.97371	0.97519	0.97749	0.93688	0.98038	1.01769
9044.08	0.99218	0.99262	0.98938	0.98596	0.98161	0.97656	0.97637	0.97586	0.98007	0.936	0.98955	1.02508
9045.03	0.99398	0.99519	0.99256	0.98828	0.98425	0.97902	0.97711	0.97704	0.9781	0.93475	0.99586	1.03243
9045.99	0.99664	0.9982	0.99297	0.98977	0.98574	0.9836	0.98041	0.97939	0.98002	0.9342	1.00148	1.03944
9047.2	0.99855	0.99948	0.99467	0.98935	0.98731	0.98386	0.98261	0.98191	0.98128	0.93704	1.00441	1.04793
9048.15	0.99936	1.00089	0.99591	0.9908	0.98903	0.98558	0.9832	0.98266	0.98234	0.94113	1.00354	1.05399
9048.99	1.00026	1.00148	0.99707	0.99272	0.9901	0.98754	0.98345	0.98541	0.98567	0.9454	1.00136	1.05797
9050.03	1.00185	1.003	0.99946	0.99364	0.99273	0.98776	0.98627	0.98869	0.98984	0.95153	0.99632	1.06082
9051.06	1.00258	1.00241	0.99934	0.99436	0.99232	0.99009	0.98711	0.99057	0.99059	0.9561	0.99111	1.06088
9052.03	1.00305	1.00324	0.99964	0.99637	0.993	0.99199	0.98797	0.99147	0.99356	0.95808	0.98777	1.05908
9052.98	1.00389	1.00502	1.00062	0.99795	0.99534	0.99577	0.98902	0.99276	0.99408	0.95872	0.98581	1.0561
9054.15	1.00506	1.00498	1.00077	1.00041	0.99631	0.9976	0.99185	0.99403	0.99317	0.95922	0.98459	1.05046
9055.2	1.00596	1.00704	1.00218	1.00092	0.99896	0.99831	0.99355	0.99487	0.99594	0.96098	0.98465	1.04563
9056.01	1.00664	1.00844	1.00429	1.00337	1.00114	1.00012	0.99596	0.99691	0.99715	0.96346	0.98502	1.04103
9057	1.00585	1.00693	1.00305	1.00129	0.9987	1.00018	0.99683	0.99682	0.99618	0.96769	0.98579	1.03636
9058.06	1.0072	1.00706	1.00363	1.0012	1.00088	0.99981	0.99875	1.00012	0.9987	0.97482	0.98624	1.03153
9059.04	1.00612	1.00755	1.00408	1.00252	1.00199	1.00272	1.00044	1.00186	1.00155	0.98203	0.98565	1.02718
9059.98	1.006	1.00667	1.0044	1.00439	1.00442	1.00191	1.00004	1.00292	1.00546	0.98767	0.98457	1.02231
9061.1	1.00418	1.00742	1.00434	1.00456	1.00227	1.00355	1.00067	1.00427	1.0054	0.99309	0.98355	1.01665
9062.32	1.00435	1.0059	1.0052	1.00234	1.00228	1.00394	1.00143	1.00623	1.00496	0.9991	0.98218	1.01173
9062.99	1.00419	1.004	1.00463	1.00312	1.00297	1.00537	1.00204	1.00533	1.00454	1.00184	0.9816	1.00931
9064.01	1.00264	1.00426	1.00185	1.00474	1.00302	1.00586	1.00223	1.00575	1.00336	1.00556	0.98188	1.00536
9065.06	1.00129	1.004	1.00138	1.00242	1.00386	1.0062	1.00407	1.00692	1.00486	1.00942	0.98319	1.00197
9066.04	1.00099	1.00375	1.00033	1.00362	1.00423	1.00627	1.00437	1.0068	1.00462	1.01457	0.98476	0.99919
9066.98	0.99881	1.0007	0.99965	1.00217	1.00329	1.00652	1.00456	1.00649	1.00517	1.01994	0.98669	0.99663
9068.11	0.99655	1.00032	0.99809	1.00031	1.00306	1.00435	1.00499	1.00681	1.0068	1.02637	0.9892	0.99383
9069.32	0.99555	0.99796	0.9976	1.00066	1.00205	1.00228	1.0056	1.00716	1.00423	1.03378	0.99259	0.98975
9070	0.99313	0.99649	0.99597	0.99931	1.00178	1.00198	1.00572	1.00692	1.00756	1.03833	0.99473	0.98816
9071.01	0.99116	0.9929	0.99376	0.9971	0.99949	1.0005	1.0039	1.00688	1.00828	1.04321	0.99777	0.98614
9072.08	0.98984	0.99097	0.99213	0.99709	0.99797	0.99872	1.00199	1.00633	1.00592	1.04558	1.00062	0.98396
9073.04	0.98796	0.98967	0.99094	0.9958	0.99655	0.99789	1.00059	1.00297	1.00698	1.04588	1.0028	0.9816
9073.97	0.985	0.98718	0.98768	0.99402	0.99446	0.99693	0.99884	1.00033	1.00181	1.04347	1.00501	0.98012
9075.12	0.98495	0.98596	0.98494	0.9925	0.9915	0.99583	0.99706	1.00068	0.99824	1.03811	1.00731	0.9785
9076.34	0.98377	0.98464	0.98508	0.99246	0.9914	0.9959	0.99758	0.99963	0.99683	1.03072	1.00943	0.97659
9077.01	0.98184	0.9835	0.98425	0.99162	0.99146	0.9939	0.99421	0.99584	0.99474	1.02554	1.01056	0.97604
9078	0.98092	0.98276	0.98212	0.98858	0.98987	0.99083	0.99179	0.99303	0.99465	1.01556	1.01213	0.9752
9079.07	0.97869	0.98062	0.98282	0.98698	0.98732	0.98903	0.9892	0.99102	0.99059	1.00583	1.01311	0.97423
9080.05	0.97781	0.97932	0.98129	0.98379	0.98539	0.98698	0.98711	0.99001	0.9902	0.99863	1.01414	0.97337
9080.96	0.97622	0.97755	0.98015	0.98159	0.98478	0.98425	0.98386	0.98653	0.989	0.99204	1.01478	0.9727
9082.12	0.9747	0.97587	0.97832	0.98058	0.98031	0.98154	0.98157	0.98358	0.98597	0.98294	1.01557	0.97237
9083.33	0.97458	0.97593	0.97738	0.97997	0.97939	0.98102	0.97932	0.98141	0.98245	0.97531	1.01541	0.97126
9084.04	0.97486	0.97553	0.97769	0.97928	0.97947	0.98199	0.97889	0.97882	0.98204	0.97159	1.01536	0.9709
9085	0.97451	0.9736	0.97575	0.97844	0.97721	0.98119	0.9774	0.97689	0.97924	0.96638	1.01477	0.97042
9086.03	0.97334	0.97413	0.97528	0.97794	0.97687	0.98051	0.97738	0.97597	0.97694	0.96117	1.01289	0.96986
9087.07	0.97396	0.97474	0.97452	0.97686	0.97505	0.97941	0.97588	0.9748	0.97458	0.95825	1.01024	0.96828
9087.96	0.97392	0.97443	0.97402	0.97486	0.9752	0.97775	0.97371	0.97301	0.97387	0.95694	1.00795	0.96798
9089.12	0.97225	0.97495	0.97646	0.97656	0.97758	0.97798	0.9742	0.97328	0.97437	0.95519	1.004	0.96756
9090.36	0.97285	0.97551	0.97662	0.97582	0.97591	0.97705	0.97377	0.97386	0.9751	0.95131	0.99827	0.96786
9091.04	0.97248	0.97432	0.97579	0.97363	0.97417	0.97511	0.97112	0.97333	0.97413	0.94847	0.99535	0.96761
9092	0.97227	0.97321	0.97656	0.97247	0.97231	0.97432	0.96976	0.97212	0.97317	0.94404	0.99182	0.96771
9093.05	0.97254	0.97472	0.97656	0.9743	0.9699	0.97467	0.96816	0.97118	0.97167	0.93754	0.98726	0.96789
9094.07	0.97386	0.97445	0.97608	0.97402	0.97124	0.97419	0.96763	0.9681	0.96876	0.92986	0.98224	0.96786
9095	0.97462	0.97463	0.97734	0.9746	0.97097	0.97428	0.9683	0.96701	0.96872	0.92423	0.97844	0.96777
9096.06	0.97681	0.97533	0.97699	0.97399	0.97176	0.97349	0.96857	0.96593	0.9685	0.9192	0.97496	0.9666
9097.36	0.97752	0.97688	0.97795	0.97558	0.97321	0.97525	0.96876	0.96588	0.96644	0.91418	0.96987	0.96651
9098.09	0.97678	0.97838	0.97949	0.97566	0.97339	0.97511	0.97056	0.96747	0.96713	0.9127	0.96708	0.96665
9099	0.97816	0.97859	0.98096	0.9751	0.97392	0.9732	0.97113	0.96821	0.96882	0.91267	0.96445	0.96698
9100.03	0.97829	0.97809	0.98073	0.97414	0.97283	0.97366	0.97049	0.96927	0.97063	0.91425	0.96214	0.96688
9101.06	0.97797	0.97814	0.98258	0.97606	0.97465	0.97343	0.97064	0.96938	0.97155	0.91764	0.95963	0.96732
9102.01	0.97841	0.97877	0.98283	0.97679	0.97511	0.97468	0.97185	0.97172	0.97401	0.92263	0.95763	0.96765
9103.02	0.97942	0.98042	0.98174	0.97855	0.97411	0.9766	0.97349	0.97291	0.97609	0.92849	0.95641	0.96771
9104.33	0.98	0.97995	0.98097	0.97914	0.97523	0.97791	0.97481	0.97283	0.97521	0.93656	0.95574	0.96814
9105.09	0.98147	0.98079	0.97994	0.98006	0.97619	0.97937	0.97548	0.97456	0.97467	0.94236	0.95551	0.96856
9106.01	0.98234	0.98062	0.97963	0.98293	0.9782	0.98084	0.97662	0.97699	0.97565	0.94982	0.95572	0.96891
9107.04	0.98292	0.98225	0.98095	0.98268	0.9809	0.98202	0.98087	0.97861	0.9776	0.95686	0.95642	0.96956
9108.03	0.98269	0.98352	0.98437	0.98255	0.98196	0.98467	0.98285	0.98063	0.98086	0.96254	0.95778	0.97034
9109	0.98369	0.98272	0.98425	0.98362	0.98233	0.98354	0.98283	0.97981	0.98081	0.96836	0.95942	0.97016
9109.99	0.98344	0.98177	0.9827	0.98207	0.98125	0.9828	0.98442	0.98226	0.98254	0.97407	0.96182	0.97039
9111.26	0.98255	0.98107	0.98328	0.98353	0.98168	0.98307	0.98337	0.98521	0.9843	0.97928	0.96525	0.97051
9112.05	0.98303	0.9823	0.98305	0.98323	0.9801	0.98274	0.9842	0.98493	0.98436	0.98166	0.96759	0.97085
9113.02	0.98234	0.98241	0.98291	0.98342	0.98264	0.98478	0.98473	0.98414	0.98444	0.98411	0.97076	0.97049
9114.02	0.98263	0.98182	0.98289	0.98393	0.98291	0.98674	0.9848	0.98327	0.98416	0.98569	0.97403	0.97074
9115.07	0.98415	0.9826	0.98249	0.98526	0.98285	0.98686	0.98596	0.98214	0.98521	0.98643	0.97699	0.97137
9116.04	0.98465	0.98149	0.98203	0.98595	0.98489	0.98922	0.98746	0.98396	0.9845	0.98668	0.97912	0.97108
9116.99	0.98575	0.9842	0.98223	0.98675	0.98451	0.99036	0.98842	0.9846	0.98572	0.98674	0.98137	0.97182
9118.15	0.98495	0.98589	0.98291	0.98639	0.98586	0.99052	0.98884	0.9849	0.98737	0.98697	0.98341	0.97348
9119.22	0.98568	0.98503	0.98375	0.98692	0.98593	0.99124	0.99021	0.98699	0.98807	0.98807	0.98476	0.9754
9120.02	0.98615	0.98496	0.98585	0.98653	0.98748	0.9906	0.9916	0.98869	0.9891	0.98955	0.98567	0.97678
9121.01	0.98559	0.98662	0.98661	0.98681	0.98799	0.99281	0.99181	0.99133	0.99347	0.99287	0.98665	0.9788
9122.07	0.98484	0.98785	0.98705	0.98755	0.98965	0.99391	0.99236	0.99403	0.99428	0.9987	0.98756	0.98142
9123.03	0.9867	0.98732	0.98789	0.98996	0.99077	0.99491	0.99551	0.99582	0.99549	1.0052	0.98825	0.9845
9123.96	0.9885	0.98897	0.98879	0.99273	0.99162	0.99816	0.99774	0.9974	0.99718	1.01229	0.98876	0.98762
9125.06	0.9896	0.98897	0.98866	0.9939	0.99535	0.99966	1.00041	0.99929	1.00193	1.02351	0.98972	0.99125
9126.38	0.9897	0.99035	0.98959	0.99498	0.99694	1.00109	1.00346	1.00074	1.00076	1.03884	0.99067	0.9958
9127.01	0.99179	0.99119	0.99112	0.9961	0.99857	1.00459	1.00675	1.00318	1.00334	1.04512	0.99116	0.99822
9128	0.99262	0.99325	0.99178	0.99773	1.00086	1.00584	1.00874	1.00571	1.00647	1.05363	0.99215	1.00164
9129.05	0.99308	0.99412	0.99314	0.99906	1.00314	1.0057	1.01009	1.00836	1.00822	1.06254	0.99255	1.00507
9130.98	0.99479	0.99638	0.99732	1.00043	1.00455	1.00783	1.01319	1.01187	1.01095	1.07213	0.99385	1.01006
9133.29	0.99592	0.99781	0.99902	1.00284	1.00753	1.0104	1.0163	1.01461	1.01648	1.07367	0.99584	1.01499
9135.01	0.9976	0.99822	1.00003	1.00296	1.00655	1.01036	1.01607	1.01568	1.01685	1.07077	0.99741	1.01743
9137.1	0.99926	1.00102	1.0012	1.00477	1.00661	1.0096	1.01591	1.01576	1.01657	1.06534	1.00014	1.01847
9139.1	1.00189	1.00239	1.00201	1.00899	1.00701	1.00947	1.01439	1.01412	1.01374	1.05802	1.0032	1.01962
9141.47	1.0045	1.00248	1.00153	1.00696	1.00657	1.00892	1.01318	1.01223	1.01104	1.04661	1.00636	1.02007
9142.98	1.00547	1.0062	1.00623	1.00965	1.00981	1.01147	1.01338	1.00901	1.01107	1.03661	1.00762	1.02027
9145.03	1.00653	1.00498	1.00308	1.00703	1.00519	1.00705	1.01013	1.00509	1.004	1.02128	1.00798	1.01997
9147.19	1.00699	1.00569	1.00281	1.00433	1.00521	1.00436	1.00725	1.00102	0.99979	1.00176	1.0069	1.0198
9149.09	1.00667	1.00531	1.00459	1.00407	1.00371	1.00352	1.00531	0.99856	0.996	0.98493	1.00583	1.01897
9151.08	1.00655	1.00571	1.00408	1.0011	1.00038	1.00009	1.00118	0.99562	0.99469	0.96564	1.00429	1.01819
9152.98	1.00711	1.01009	1.01022	1.00544	1.00349	1.0022	0.99987	0.99616	0.99616	0.94856	1.00271	1.01716
9155.54	1.00432	1.00176	1.00101	0.99573	0.99447	0.9916	0.99281	0.98828	0.98835	0.92805	1.00042	1.0151
9156.95	1.0039	1.00231	1.0032	0.99594	0.994	0.99118	0.98911	0.9873	0.98565	0.92049	0.99947	1.01413
9159.06	1.00191	1.00182	1.00092	0.99574	0.99136	0.99008	0.98847	0.98547	0.98474	0.91451	0.99799	1.01149
9161.22	1.00311	1.00202	1.00055	0.99527	0.99267	0.99089	0.98777	0.9859	0.98265	0.91718	0.99724	1.00808
9163.3	1.00303	1.00019	1.00038	0.99563	0.99439	0.99225	0.99014	0.98572	0.98465	0.92764	0.99704	1.00414
9165.06	1.00245	1.00062	0.99904	0.99657	0.99448	0.99356	0.99285	0.9882	0.98606	0.93999	0.99706	1.00021
9167.01	1.00196	1.00055	0.99831	0.99648	0.99501	0.99629	0.99407	0.99045	0.98805	0.95706	0.99768	0.99571
9169.23	1.00104	1.00089	0.99947	0.99674	0.99583	0.99658	0.99698	0.99169	0.99317	0.97427	0.99856	0.99
9171.02	0.9998	1.00017	0.99902	0.99664	0.99665	0.99769	0.9979	0.99346	0.99357	0.98649	0.99914	0.98597
9173.09	0.99996	1.00062	0.99928	0.99822	0.99792	0.99932	0.99951	0.99781	0.99664	0.99581	1.00022	0.98139
9174.99	0.99649	0.99758	0.99756	0.99512	0.99653	0.99751	0.99807	0.99715	0.99728	1.00164	1.00074	0.97919
9177.51	0.99646	0.99723	0.99821	0.99575	0.99536	0.99759	0.99679	0.99816	0.99723	1.00462	1.00155	0.97847
9178.95	0.9954	0.99655	0.99783	0.99603	0.99621	0.99791	0.99643	0.99737	0.9974	1.0045	1.00211	0.97921
9181.04	0.99624	0.9966	0.9961	0.99741	0.99624	0.99779	0.99718	0.99633	0.99683	1.00319	1.0029	0.9819
9183.22	0.99593	0.996	0.99593	0.99669	0.99756	0.99713	0.99788	0.99645	0.99607	1.00146	1.00362	0.98562
9185.21	0.99609	0.99795	0.99954	0.9999	1.00107	1.00186	1.00071	0.99886	0.99859	1.00089	1.00427	0.9892
9187.07	0.99514	0.99563	0.99478	0.99689	0.99768	0.99696	0.99807	0.99628	0.99664	1.0008	1.00446	0.99245
9188.97	0.99561	0.99651	0.99659	0.99616	0.99755	0.99704	0.99873	0.99567	0.99634	1.00086	1.00443	0.99494
9191.38	0.99436	0.99621	0.99752	0.99539	0.9966	0.99534	0.99861	0.99558	0.99576	0.99999	1.00407	0.99679
9192.99	0.99474	0.9955	0.99705	0.99416	0.99677	0.99439	0.99804	0.99889	0.99838	0.99874	1.0041	0.99723
9195.09	0.99376	0.99549	0.996	0.99473	0.99654	0.99323	0.99731	0.99782	1.00025	0.9963	1.00361	0.99703
9197.09	0.99313	0.99471	0.9977	0.99559	0.99682	0.9934	0.99823	0.99883	0.99947	0.99579	1.00328	0.9965
9199.43	0.99395	0.99473	0.99774	0.99653	0.99663	0.99243	0.99874	0.9992	0.99915	0.99951	1.00201	0.99463
9200.98	0.99479	0.99568	0.99662	0.99854	0.99849	0.99424	0.99961	0.99952	0.99999	1.00481	1.00156	0.9942
9203.05	0.99546	0.99525	0.99639	1.00017	0.99845	0.99489	1.0009	0.99954	1.00081	1.01603	1.00081	0.99348
9205.16	0.99604	0.99589	0.99692	1.00061	1.00045	0.99793	1.00393	1.00278	1.00371	1.02705	1.00008	0.99207
9207.16	0.99641	0.99642	0.99568	1.00143	1.00132	0.99878	1.00512	1.00359	1.00453	1.03631	0.99864	0.99116
9209.09	0.99731	0.99691	0.99671	1.00322	1.00267	1.00036	1.00631	1.00555	1.00679	1.04083	0.99778	0.99031
9210.99	0.99756	0.99669	0.99748	1.00223	1.00362	0.99959	1.00716	1.00761	1.00687	1.04283	0.99639	0.99039
9213.46	0.9975	0.99672	0.99882	1.00151	1.00291	0.99857	1.00697	1.00632	1.00865	1.04287	0.99547	0.99047
9214.97	0.99764	0.99661	0.99909	1.00113	1.00284	0.99867	1.0053	1.00825	1.00893	1.04184	0.99445	0.99178
9217.09	0.99767	0.99655	0.99971	1.00051	1.00199	0.99901	1.00527	1.00727	1.00805	1.03952	0.99382	0.99407
9219.12	0.9989	0.99751	0.99876	1.0007	1.00069	0.99882	1.0044	1.0053	1.00685	1.03508	0.99275	0.99652
9221.42	0.99895	0.99705	0.99946	1.00169	1.00045	0.99878	1.00272	1.00444	1.00493	1.02869	0.99218	0.99996
9223.01	0.99902	0.99792	0.99918	1.00195	1.00064	1.00057	1.00134	1.0027	1.00349	1.02208	0.99184	1.00221
9225.03	0.99991	0.99786	0.99961	1.00191	1.00053	1.00025	1.00142	0.99949	1.00125	1.01409	0.99191	1.00483
9227.17	0.99985	0.99985	0.99871	1.00043	0.99961	1.00028	1.00088	0.99762	0.99927	1.00332	0.99206	1.00677
9229.14	0.99968	0.999	0.99865	1.00016	0.9996	1.00053	0.99945	0.99668	0.99657	0.99523	0.99271	1.00712
9232.07	1.00105	1.00024	1.00021	0.99875	0.99786	0.99854	0.99726	0.99629	0.99645	0.98301	0.9928	1.00582
9235.13	1.00101	0.9997	0.9999	0.9974	0.99648	0.99768	0.99412	0.9958	0.99474	0.97356	0.99341	1.00356
9238.08	1.00041	1.00071	1.00036	0.99672	0.99634	0.99591	0.99322	0.99366	0.99507	0.9693	0.99446	1.00068
9241.13	1.00057	1.00069	1.00085	0.99641	0.99663	0.99641	0.99207	0.99478	0.9941	0.96943	0.99541	0.999
9244.28	1.00059	1.00059	1.00153	0.9969	0.99492	0.9946	0.99269	0.99501	0.99546	0.97289	0.99675	0.99902
9247	1.00227	1.00162	1.00087	0.99786	0.99604	0.99609	0.99154	0.99542	0.99523	0.97587	0.99785	0.99981
9250.24	1.0025	1.00235	0.99928	0.99722	0.99774	0.99751	0.99439	0.99572	0.99552	0.97778	0.99911	1.00174
9253.09	1.00225	1.00226	0.99995	0.99908	0.99886	0.99997	0.99485	0.99487	0.99501	0.9794	1.00023	1.00352
9256.26	1.00266	1.00376	1.00116	0.99921	1.00002	0.99991	0.9952	0.99599	0.99646	0.98195	1.00099	1.00506
9259.15	1.00337	1.00287	1.00116	0.99993	1.00026	1.00059	0.99635	0.99748	0.99725	0.98456	1.00161	1.00606
9262.01	1.00281	1.00332	1.00253	1.00016	0.99977	1.0006	0.99772	0.99767	0.9982	0.98771	1.00236	1.00684
9265.34	1.00182	1.00418	1.00298	0.99966	1.00147	1.00201	0.99923	1.00041	0.99922	0.99253	1.00291	1.0061
9268.13	1.00215	1.00303	1.00349	0.99992	1.00046	1.00298	0.99923	1.00282	1.00177	0.99683	1.00342	1.00513
9271.25	1.00156	1.00234	1.00408	1.00015	1.0008	1.00238	1.00008	1.00244	1.00421	1.00121	1.0037	1.00274
9274.09	1.00137	1.00347	1.00429	1.00331	1.0024	1.00281	1.00074	1.00471	1.00459	1.00447	1.00381	1.00069
9276.99	1.00163	1.00288	1.00356	1.00344	1.00228	1.00253	1.00066	1.00347	1.00437	1.00721	1.0037	0.99893
9280.38	1.0019	1.00359	1.00219	1.00349	1.0027	1.00334	1.00234	1.00375	1.00502	1.00996	1.00359	0.99736
9283.15	1.00216	1.00232	1.00083	1.00445	1.00428	1.00702	1.00282	1.00417	1.00444	1.01215	1.00353	0.99721
9286.32	1.00338	1.0039	1.00162	1.00533	1.00491	1.0075	1.0031	1.00481	1.00595	1.01463	1.00311	0.99801
9289.06	1.00255	1.00236	1.00033	1.00362	1.00505	1.00586	1.0031	1.00284	1.00467	1.01655	1.00263	0.9986
9292	1.00261	1.00267	1.00234	1.0042	1.00475	1.00728	1.00427	1.00494	1.00614	1.01848	1.00229	0.99925
9295.4	1.00122	1.00198	1.00211	1.00329	1.00451	1.0067	1.00444	1.00592	1.0052	1.02062	1.0018	0.99984
9298.12	1.00114	1.00187	1.00298	1.00231	1.00325	1.00546	1.00331	1.00614	1.00761	1.0212	1.00167	1.00014
9301.27	1.0006	1.00013	1.0016	1.00179	1.00217	1.00408	1.00092	1.00585	1.00652	1.0198	1.00157	1.00036
9304.06	1.00069	1.00059	1.00248	1.00235	1.00184	1.00405	1.00195	1.00574	1.00682	1.0169	1.00144	1.00024
9306.99	1.00011	1.00029	1.00068	1.00133	1.00101	1.00334	1.0005	1.00503	1.00466	1.01308	1.00125	0.99985
9310.4	1.0003	0.99907	0.99968	1.00152	0.99987	1.00375	0.99915	1.00199	1.00268	1.00869	1.00089	0.9988
9313.12	1.00144	1.00085	1.00024	1.00249	1.00249	1.00534	0.99995	1.00234	1.00332	1.00504	1.00054	0.99763
9316.31	1.00212	1.0001	0.99828	1.00123	1.00021	1.00424	1.00043	1.0008	1.00083	1.00078	1.00014	0.99631
9319.07	1.0004	0.99945	0.99837	1.00042	1.00134	1.00365	0.99941	0.99965	1.00119	0.99805	0.99997	0.9953
9322	1.00084	1.00149	0.99841	0.99929	1.00148	1.00256	0.99802	1.00037	0.99923	0.99697	0.99991	0.99474
9325.42	1.00043	0.99955	0.99876	1.00032	0.99911	1.00221	0.99696	0.99986	0.99979	0.99724	1.00002	0.99491
9328.16	0.99876	1.00023	0.99943	0.9992	0.99964	1.00066	0.99734	1.00138	1.00099	0.99762	0.99975	0.9955
9331.3	0.99875	0.9985	0.99902	0.99762	0.99841	0.9995	0.99674	1.00024	1.00102	0.99722	0.99949	0.99605
9334.07	0.9988	0.99964	0.99949	0.99763	0.99702	0.99967	0.9973	1.00022	1.0001	0.99571	0.99936	0.99661
9337	0.99885	0.99975	0.99952	0.99923	0.99718	1.00017	0.99776	0.99711	0.99718	0.99279	0.99935	0.99698
9340.43	0.99872	0.99859	0.99964	0.99826	0.99799	0.99902	0.99816	0.99819	0.99681	0.98879	0.99947	0.99707
9343.12	0.99915	0.9996	0.99981	0.9977	0.9994	0.9995	0.99721	0.99561	0.9961	0.98694	0.99945	0.997
9346.27	0.9997	0.99956	0.99796	0.99826	0.99892	1.00162	0.99667	0.99521	0.99587	0.98719	0.99948	0.99634
9349.07	0.99983	1.00045	0.99896	0.99939	0.99943	1.00127	0.99858	0.99638	0.99561	0.98893	0.99926	0.99572
9352.02	1.0005	1.00042	0.99946	0.99879	1.00021	1.00128	1.0004	0.99705	0.99577	0.99074	0.99919	0.99516
9355.41	1.00088	1.00019	0.99992	0.9975	0.99961	1.00034	0.99816	0.9981	0.99674	0.99207	0.99914	0.99492
9358.14	0.99946	1.00104	1.00144	0.99765	0.99953	0.99862	0.99884	0.99883	0.99955	0.99328	0.99901	0.99518
9361.35	0.99941	0.99997	1.00031	0.99796	1.00019	0.99791	1.00013	0.99957	0.9992	0.99511	0.99901	0.99597
9364.07	0.99925	1.00049	1.00124	0.99789	0.99941	0.999	0.99972	1.00162	0.99975	0.99668	0.99897	0.99711
9366.98	0.99916	1.00037	1.00016	0.99804	0.99836	0.99845	1.00003	1.00138	1.00031	0.9983	0.99891	0.9986
9370.43	0.99949	0.99974	0.99936	1.00085	0.99956	0.998	1.00064	1.00201	0.99891	1.00035	0.99882	1.00051
9373.14	0.99981	0.99972	1.00003	1.00159	1.00113	0.9999	1.00241	1.00066	0.99802	1.00189	0.99882	1.00193
9376.31	1.00072	1.00043	1.00057	1.0018	1.00083	1.00073	1.0019	1.00034	0.99768	1.00361	0.99887	1.00332
9379.08	1.00113	1.00064	0.99969	1.00128	1.00139	0.99983	1.00259	0.99999	0.99727	1.00507	0.9989	1.00413
9383.06	1.00172	1.0008	1.00007	1.00288	1.00155	1.00075	1.00357	1.00032	0.99909	1.00701	0.99891	1.00491
9387.21	1.00014	1.00071	1.00075	1.00233	1.00109	1.00022	1.00518	1.00092	0.99784	1.00859	0.99885	1.00521
9391.25	1.00064	1.00028	1.00113	1.00112	1.00238	0.99864	1.004	1.00415	1.00025	1.00977	0.99906	1.00505
9395.11	1.00021	0.99894	1.00158	1.00245	1.0013	0.99724	1.00411	1.00224	1.00079	1.01072	0.99937	1.00458
9399.26	0.99935	0.99935	1.00277	1.00104	1.00008	0.9966	1.0026	1.00238	1.00184	1.01106	0.9996	1.00354
9403.07	0.99995	0.9992	1.00063	0.99965	1.00069	0.99527	1.00212	1.00151	1.00236	1.01038	0.99974	1.00262
9407.14	1.00093	0.99861	1.00121	1.00206	0.999	0.99531	1.00317	1.00134	0.99997	1.00864	0.99979	1.00163
9411.12	1.0011	0.99867	1.00096	1.00278	1.00035	0.99492	1.00224	1.00036	0.99822	1.0062	0.99994	1.00111
9415.15	1.00221	0.99916	0.99884	1.00273	1.00002	0.99442	1.00296	0.99967	0.9983	1.0035	1.00022	1.0009
9419.09	1.00227	0.99984	0.99834	1.00323	1.00035	0.99401	1.00196	0.99856	0.99659	1.00138	1.00062	1.00096
9423.16	1.00079	1.00063	1.00019	1.00186	0.99919	0.99244	1.00284	0.99834	0.99583	1.00025	1.00098	1.0006
9427.09	0.99981	0.99985	0.99898	1.00125	1.00013	0.99185	1.00089	0.99771	0.99662	1.00009	1.00118	0.99981
9431.16	1.00044	0.99991	0.99898	0.99975	0.99968	0.98945	1.0013	0.99984	0.99634	1.00047	1.00148	0.99887
9435.03	0.99921	0.99931	0.99945	0.99942	1.00028	0.98846	0.99964	0.99935	0.99696	1.00079	1.00158	0.99789
9439.2	0.99837	0.99879	0.9995	0.99937	0.99834	0.98658	1.00003	0.99934	0.99665	1.00075	1.0016	0.99709
9442.97	0.99871	1.00005	1.00065	0.99874	0.99849	0.9864	0.99731	1.00018	0.99622	1.00031	1.00166	0.997
9447.2	0.99834	0.9991	0.99902	0.99883	0.9984	0.98428	0.99641	0.99914	0.99435	0.99926	1.00167	0.99699
9450.93	0.99843	0.9996	0.99926	0.99833	0.99869	0.98375	0.99847	0.99861	0.99369	0.99802	1.00168	0.99714
9455.26	0.99936	0.99992	0.99821	0.99896	1.00092	0.98339	0.99709	0.99847	0.99436	0.99692	1.00161	0.99743
9458.96	0.99985	1.00107	0.99852	0.99975	1.00032	0.98416	0.99884	0.99799	0.99384	0.99668	1.0015	0.99777
9463.28	0.99983	0.99943	0.99835	0.99909	1.0004	0.9814	0.99878	0.99798	0.99459	0.99689	1.00155	0.99835
9466.93	0.99972	1.00028	1.00042	0.99847	1.00188	0.97992	0.99914	0.99934	0.99524	0.99691	1.00134	0.99915
9471.28	0.9976	1	0.99957	0.99839	0.99917	0.97869	0.99992	0.99994	0.99433	0.99683	1.00095	0.99977
9475.02	0.9964	1.00023	1.00081	0.99739	0.9987	0.97651	0.99854	0.99934	0.9954	0.99706	1.00083	1.00089
9479.3	0.99677	0.99879	1.00102	0.99779	0.99783	0.97539	0.99891	1.00102	0.99573	0.99776	1.00063	1.00162
9483.1	0.99737	0.99869	1.00293	0.99927	0.99796	0.97394	0.99912	1.00141	0.99438	0.99871	1.00044	1.0018
9487.18	0.99723	0.99986	1.00183	0.99914	0.99852	0.97365	0.99907	1.00074	0.99383	0.99999	1.00026	1.00175
9491.19	0.99803	0.99912	1.00074	1.00065	0.99898	0.97261	1.00124	0.99974	0.993	1.00142	1.00011	1.00152
9495.09	0.9982	0.99753	1.00054	1.00224	1.00108	0.97148	1.00056	0.99956	0.993	1.00277	0.99998	1.00129
9499.3	0.99912	0.99975	1.00103	1.00196	1.00192	0.96948	1.00125	0.99738	0.99263	1.00416	0.99977	1.00115
9503.1	0.99809	0.99951	0.99822	1.00196	1.00228	0.97019	1.00275	0.99795	0.99139	1.00536	0.99968	1.00102
9507.23	0.99966	1.00012	1.00008	1.00098	1.00344	0.96812	1.00169	0.9992	0.9924	1.00637	0.99961	1.00099
9511.09	0.99886	0.99884	1.00063	0.99818	1.00309	0.96538	1.00177	1.00033	0.99458	1.00678	0.99958	1.00109
9515.2	0.99844	0.99793	1.00084	0.99801	1.00081	0.96181	1.00166	1.00014	0.99447	1.00663	0.99959	1.001
9519.13	0.9975	0.99778	1.00137	0.99901	1.00093	0.96032	0.99981	1.00074	0.99437	1.00591	0.99971	1.00098
9523.15	0.99789	0.99788	1.00209	0.99723	0.99895	0.95938	0.99862	1.00088	0.99501	1.0046	0.99982	1.00052
9527.15	0.99794	0.99688	1.00027	0.99909	0.99923	0.95753	0.99935	0.99968	0.9944	1.00315	0.9999	1.00073
9531.21	0.997	0.99719	0.99888	0.99888	0.99921	0.95673	0.99895	0.99954	0.99299	1.00199	1.00009	1.0006
9535.1	0.99822	0.99617	0.99884	1.00043	0.99984	0.95504	0.99929	0.99737	0.99123	1.00125	1.00029	1.00015
9539.13	0.99829	0.99751	0.99917	1.00064	1.00056	0.95329	0.99966	0.99737	0.99127	1.00071	1.00018	1.00061
9543.13	0.99774	0.99785	0.99715	0.99979	1.00124	0.95283	1.00082	0.99793	0.99025	1.00033	1.0001	1.00079
9547.1	0.99749	0.99797	0.99742	0.99936	1.00019	0.95138	1.00149	0.99587	0.99071	1.00008	1.00008	1.0009
9551.07	0.99789	0.99865	0.99988	0.99806	1.00047	0.94851	1.0007	0.99826	0.99039	0.99985	1.00016	1.0013
9555.11	0.99777	0.99787	1.00006	0.99673	0.99909	0.9454	1.00072	0.99901	0.99187	0.99976	1.00041	1.00156
9559.14	0.9963	0.99741	0.99994	0.99672	0.99909	0.94498	0.99903	0.99885	0.99174	0.9997	1.00054	1.00174
9563.14	0.99633	0.99677	1.00039	0.99692	0.99786	0.94372	0.99828	0.99927	0.99416	0.99954	1.00072	1.00174
9567.1	0.99651	0.99755	1.00044	0.99786	0.99803	0.94203	0.99783	0.99891	0.99222	0.99934	1.00085	1.00188
9571.17	0.99636	0.99834	0.99859	0.99699	0.99918	0.9398	0.99825	0.99814	0.9921	0.99917	1.0006	1.00183
9575.1	0.99673	0.99913	0.99982	0.99836	1.00017	0.94036	0.99974	0.99801	0.98951	0.99896	1.00044	1.00209
9579.19	0.99584	0.99749	0.99833	0.99888	1.00048	0.93759	0.99894	0.99757	0.99124	0.99863	1.00049	1.0027
