# Supplementary material for: Complementary Operando Spectroscopy identification of in-situ generated metastable charge-asymmetry Cu2-CuN3 clusters for CO2 reduction to ethanol
Source: Nat Commun. 2022 Mar 11;13:1322. doi: 10.1038/s41467-022-29035-8 (PMC8917205; doi:10.1038/s41467-022-29035-8)
Supplement: Supplementary file 16 — Source Data [file 41467_2022_29035_MOESM16_ESM.zip › Source data/Figure.3b.xlsx]

## Sheet: Sheet1
	Cu/N0.14C-OC	-0.6V	-0.8V	-0.9V	-1.0V	-1.1V	-1.2V	-1.3V	-1.4V
0	0.01943	0.19325	0.04081	0.00073013	0.09267	0.10181	0.27237	0.37425	0.36336
0.03068	0.06031	0.18815	0.06339	0.0487	0.08949	0.11942	0.27576	0.36481	0.35346
0.06136	0.11116	0.17371	0.10145	0.09303	0.08008	0.15724	0.28435	0.33741	0.32419
0.09204	0.15389	0.1528	0.13555	0.12896	0.06487	0.19607	0.29425	0.29497	0.27685
0.12272	0.18396	0.13138	0.15965	0.15307	0.0447	0.22589	0.30095	0.24338	0.21357
0.1534	0.19826	0.11974	0.17056	0.16282	0.02205	0.24154	0.30072	0.19428	0.13747
0.18408	0.19492	0.12828	0.16653	0.15679	0.01788	0.24047	0.29154	0.1695	0.05447
0.21476	0.17326	0.15618	0.14712	0.13481	0.04382	0.22228	0.2738	0.18949	0.05069
0.24544	0.13394	0.19364	0.11326	0.09821	0.07291	0.18889	0.25142	0.24413	0.14037
0.27612	0.07887	0.2317	0.06806	0.05107	0.10018	0.1461	0.23336	0.31059	0.23021
0.3068	0.01166	0.26409	0.02897	0.02956	0.1229	0.10916	0.2334	0.37416	0.31255
0.33748	0.06573	0.28635	0.06748	0.08487	0.13855	0.11008	0.26241	0.42633	0.38242
0.36816	0.14609	0.29517	0.13091	0.14912	0.14478	0.15596	0.31885	0.46162	0.43543
0.39884	0.22523	0.28824	0.19377	0.20965	0.13961	0.21806	0.39269	0.47645	0.46781
0.42951	0.29784	0.26432	0.24956	0.26049	0.12188	0.27806	0.47353	0.46888	0.47656
0.46019	0.35897	0.22347	0.29339	0.29663	0.09248	0.32634	0.55302	0.43875	0.45966
0.49087	0.40438	0.16806	0.32124	0.31392	0.06152	0.35649	0.62449	0.38809	0.41618
0.52155	0.431	0.10781	0.33031	0.30935	0.07303	0.36391	0.68255	0.32246	0.3465
0.55223	0.4374	0.08809	0.31955	0.28144	0.13791	0.34564	0.72292	0.25488	0.25239
0.58291	0.42444	0.15414	0.2907	0.23081	0.22516	0.30039	0.7424	0.21496	0.13767
0.61359	0.39627	0.25407	0.25073	0.16208	0.32388	0.22871	0.73892	0.24099	0.03189
0.64427	0.36193	0.3626	0.21752	0.0964	0.42825	0.13325	0.71159	0.32595	0.1497
0.67495	0.33713	0.4705	0.22304	0.11716	0.53287	0.02857	0.66076	0.43584	0.2999
0.70563	0.34157	0.57128	0.28518	0.21972	0.63216	0.12089	0.58808	0.54898	0.44988
0.73631	0.38599	0.65933	0.38709	0.34096	0.72042	0.26023	0.49674	0.65291	0.59115
0.76699	0.4632	0.72984	0.50734	0.46242	0.79219	0.4017	0.3924	0.73903	0.71584
0.79767	0.55782	0.77927	0.63198	0.57441	0.84266	0.53685	0.28702	0.80089	0.81646
0.82835	0.65649	0.80602	0.75162	0.66951	0.86832	0.65809	0.21338	0.834	0.88635
0.85903	0.75037	0.81166	0.8597	0.74224	0.86788	0.75904	0.2341	0.83611	0.92017
0.88971	0.83506	0.80276	0.95225	0.78993	0.84373	0.83532	0.34524	0.80827	0.91457
0.92039	0.91089	0.79327	1.02846	0.81426	0.80425	0.88574	0.49584	0.75657	0.86927
0.95107	0.98345	0.806	1.09153	0.82341	0.76722	0.9139	0.66418	0.69563	0.78905
0.98175	1.06373	0.86823	1.14949	0.83442	0.7619	0.93	0.84362	0.65339	0.68827
1.01243	1.16665	0.99931	1.21522	0.87305	0.82125	0.95218	1.03211	0.66942	0.60071
1.04311	1.30726	1.20159	1.30474	0.96621	0.96197	1.00468	1.22905	0.77201	0.58782
1.07379	1.49599	1.46457	1.43313	1.12863	1.17614	1.10993	1.43398	0.95596	0.70038
1.10447	1.73566	1.77356	1.6097	1.35729	1.44392	1.27828	1.64583	1.19693	0.92181
1.13515	2.02181	2.11403	1.83538	1.63781	1.74516	1.5049	1.86249	1.47121	1.20748
1.16583	2.34484	2.47245	2.10353	1.95231	2.06236	1.77528	2.08055	1.7601	1.52396
1.1965	2.69223	2.83613	2.4026	2.283	2.38025	2.07146	2.2953	2.0485	1.84847
1.22718	3.05003	3.19299	2.71859	2.61306	2.68515	2.37534	2.5009	2.3235	2.16342
1.25786	3.40385	3.53157	3.03673	2.92689	2.96471	2.66984	2.69071	2.57372	2.45388
1.28854	3.73952	3.84108	3.34236	3.21024	3.20792	2.93932	2.8577	2.78917	2.70678
1.31922	4.04354	4.11165	3.62159	3.45049	3.40536	3.1699	2.99496	2.96124	2.91082
1.3499	4.30366	4.33449	3.86177	3.63699	3.54936	3.34979	3.09613	3.08295	3.05666
1.38058	4.50919	4.50222	4.05186	3.76141	3.63439	3.46962	3.15594	3.14908	3.13719
1.41126	4.65145	4.60899	4.18281	3.8181	3.65719	3.52284	3.17068	3.15639	3.14786
1.44194	4.72404	4.65074	4.24785	3.80427	3.61701	3.50594	3.13854	3.10379	3.0869
1.47262	4.7231	4.62528	4.24271	3.7202	3.5157	3.41875	3.06006	2.99252	2.95561
1.5033	4.64735	4.53239	4.16574	3.56932	3.35774	3.26454	2.93841	2.82633	2.75864
1.53398	4.49821	4.37383	4.018	3.35812	3.15024	3.05019	2.77969	2.61179	2.5044
1.56466	4.27963	4.15327	3.80317	3.09613	2.90288	2.78629	2.59328	2.35883	2.206
1.59534	3.99794	3.87614	3.52738	2.79576	2.62789	2.48742	2.39207	2.08186	1.88326
1.62602	3.66153	3.54951	3.19895	2.47223	2.34001	2.17284	2.19268	1.80194	1.56744
1.6567	3.28051	3.18178	2.82808	2.14366	2.05652	1.86761	2.01506	1.5506	1.30975
1.68738	2.86623	2.78243	2.42641	1.83121	1.79711	1.60395	1.88049	1.37285	1.18445
1.71806	2.43082	2.36169	2.00657	1.55898	1.5827	1.41952	1.80685	1.31801	1.2469
1.74874	1.98668	1.93018	1.58178	1.3518	1.43169	1.34487	1.80203	1.4066	1.46992
1.77942	1.54599	1.49859	1.16552	1.22769	1.35276	1.38106	1.86025	1.61067	1.7804
1.8101	1.12027	1.0773	0.77186	1.18572	1.33868	1.49567	1.96529	1.88219	2.12158
1.84078	0.72002	0.6761	0.41941	1.20254	1.3689	1.64665	2.09805	2.18208	2.46099
1.87146	0.35539	0.30431	0.17927	1.24562	1.4198	1.80227	2.24242	2.48522	2.7812
1.90214	0.0686	0.04838	0.28556	1.28839	1.47316	1.94481	2.38783	2.7765	3.07345
1.93282	0.26801	0.33046	0.48795	1.31588	1.51911	2.0678	2.5292	3.04711	3.33438
1.9635	0.49878	0.57742	0.65148	1.32408	1.55559	2.17275	2.66601	3.29228	3.56426
1.99418	0.68415	0.77543	0.76218	1.31789	1.58668	2.26643	2.80074	3.50993	3.76575
2.02485	0.82396	0.92312	0.81897	1.30902	1.62042	2.35827	2.93731	3.69973	3.94276
2.05553	0.92147	1.02115	0.82511	1.31305	1.66616	2.4576	3.07932	3.86244	4.09942
2.08621	0.98183	1.07186	0.78682	1.34482	1.73154	2.57104	3.22867	3.99929	4.23916
2.11689	1.01138	1.07912	0.71322	1.41285	1.81991	2.70054	3.38452	4.1115	4.36389
2.14757	1.0171	1.04815	0.61685	1.51598	1.9292	2.84282	3.54306	4.1999	4.47357
2.17825	1.00594	0.98534	0.51557	1.64444	2.05254	2.99013	3.69778	4.26467	4.56611
2.20893	0.9841	0.89805	0.43553	1.784	2.18012	3.13187	3.84034	4.30526	4.63763
2.23961	0.95637	0.79445	0.40832	1.91977	2.30107	3.25638	3.96151	4.32041	4.68302
2.27029	0.9257	0.68348	0.44634	2.03858	2.40506	3.35254	4.05222	4.30836	4.69669
2.30097	0.89308	0.57483	0.52723	2.12996	2.48325	3.41085	4.1044	4.26714	4.67323
2.33165	0.85799	0.47899	0.62063	2.18645	2.52882	3.42422	4.11166	4.19488	4.60821
2.36233	0.8191	0.40635	0.70624	2.20366	2.53723	3.38833	4.06978	4.09015	4.49863
2.39301	0.77522	0.36386	0.77267	2.18015	2.50637	3.30189	3.97701	3.95227	4.34335
2.42369	0.72611	0.34957	0.81407	2.11728	2.43644	3.16653	3.8342	3.78155	4.14332
2.45437	0.67323	0.35213	0.82837	2.01906	2.32991	2.98675	3.6448	3.57946	3.90159
2.48505	0.62021	0.35779	0.81641	1.8919	2.19132	2.76962	3.41477	3.34869	3.62328
2.51573	0.57303	0.3565	0.78168	1.74442	2.02706	2.52454	3.15233	3.09314	3.31535
2.54641	0.53938	0.34297	0.73027	1.58718	1.84521	2.26282	2.86776	2.81788	2.98634
2.57709	0.52646	0.316	0.67099	1.43227	1.6552	1.99737	2.57302	2.52894	2.64602
2.60777	0.53744	0.2779	0.61531	1.29251	1.46762	1.74217	2.28139	2.23321	2.30504
2.63845	0.56935	0.23519	0.57623	1.17978	1.29369	1.51158	2.00687	1.93818	1.9745
2.66913	0.61459	0.20097	0.56454	1.10215	1.14434	1.31872	1.76323	1.65182	1.66564
2.69981	0.66436	0.19499	0.58332	1.06065	1.02838	1.17262	1.56215	1.38235	1.38924
2.73049	0.71096	0.22779	0.62608	1.04836	0.94957	1.07433	1.41032	1.13819	1.15481
2.76117	0.74858	0.28823	0.6812	1.05299	0.9044	1.01487	1.30642	0.92776	0.96889
2.79184	0.7733	0.36034	0.73727	1.06135	0.88261	0.97793	1.24026	0.75882	0.83233
2.82252	0.7829	0.43357	0.78552	1.06256	0.87106	0.946	1.19593	0.6366	0.73786
2.8532	0.77658	0.50151	0.8201	1.04924	0.85775	0.90522	1.15694	0.55999	0.67105
2.88388	0.75482	0.56004	0.83763	1.01746	0.83402	0.8472	1.11018	0.51887	0.61544
2.91456	0.71909	0.60654	0.83675	0.96614	0.79487	0.76885	1.04759	0.49736	0.55814
2.94524	0.67168	0.63947	0.81766	0.89647	0.73847	0.67166	0.96602	0.48102	0.49265
2.97592	0.6155	0.65824	0.78185	0.81131	0.66542	0.56148	0.86669	0.46141	0.41965
3.0066	0.55381	0.66307	0.73176	0.71471	0.57818	0.44966	0.75478	0.43656	0.34815
3.03728	0.49005	0.6549	0.6705	0.61154	0.4806	0.35703	0.63955	0.41003	0.29839
3.06796	0.42759	0.63531	0.60154	0.50723	0.37777	0.31692	0.53542	0.38959	0.29732
3.09864	0.36955	0.60633	0.52843	0.40763	0.27656	0.3504	0.46273	0.38463	0.35118
3.12932	0.31866	0.57037	0.45456	0.31918	0.18853	0.43439	0.44148	0.4015	0.43807
3.16	0.27717	0.52999	0.3829	0.24904	0.13894	0.53524	0.47391	0.43942	0.53528
3.19068	0.24682	0.48778	0.31586	0.20424	0.15488	0.63328	0.54052	0.49158	0.62876
3.22136	0.22876	0.44613	0.25536	0.18682	0.20902	0.71881	0.61834	0.54942	0.71027
3.25204	0.22349	0.40708	0.20333	0.18879	0.26774	0.78727	0.69178	0.60544	0.77493
3.28272	0.23062	0.37213	0.16287	0.1977	0.31882	0.83706	0.75208	0.65409	0.82014
3.3134	0.24885	0.34216	0.14001	0.20512	0.35864	0.86859	0.79497	0.69167	0.84501
3.34408	0.27611	0.31752	0.14183	0.20799	0.38678	0.88386	0.81912	0.71608	0.85017
3.37476	0.30988	0.29821	0.1681	0.20704	0.40449	0.88596	0.82533	0.72662	0.83748
3.40544	0.34741	0.28424	0.21106	0.20548	0.41418	0.87866	0.81601	0.72381	0.80985
3.43612	0.38592	0.27586	0.26346	0.2077	0.41894	0.86594	0.79482	0.70918	0.77096
3.4668	0.4227	0.27368	0.32049	0.21768	0.42219	0.85143	0.76638	0.68514	0.72505
3.49748	0.45522	0.27836	0.37871	0.23718	0.42709	0.83784	0.73588	0.6548	0.67667
3.52816	0.48128	0.29021	0.43523	0.26526	0.43595	0.82662	0.7086	0.62178	0.6304
3.55884	0.4991	0.30876	0.48748	0.29938	0.44981	0.81787	0.68924	0.59001	0.59061
3.58952	0.50737	0.33269	0.53322	0.33678	0.46841	0.81051	0.68118	0.56352	0.56127
3.62019	0.50539	0.36008	0.57053	0.37522	0.49046	0.80286	0.68598	0.54608	0.5457
3.65087	0.49301	0.38871	0.59794	0.41317	0.51427	0.79321	0.7033	0.5409	0.5464
3.68155	0.47071	0.41638	0.61449	0.44977	0.53818	0.78031	0.7315	0.55023	0.56492
3.71223	0.43956	0.44104	0.61976	0.48464	0.56096	0.76378	0.76839	0.57522	0.60176
3.74291	0.40119	0.46095	0.61385	0.51776	0.58185	0.74434	0.81187	0.61596	0.65638
3.77359	0.35775	0.47472	0.5974	0.54921	0.60069	0.72377	0.86025	0.67176	0.72734
3.80427	0.31197	0.48132	0.57154	0.57909	0.6177	0.70484	0.91222	0.74136	0.81237
3.83495	0.26709	0.48012	0.53779	0.60737	0.63344	0.6908	0.96668	0.82302	0.90855
3.86563	0.22698	0.47088	0.49798	0.63383	0.64855	0.68484	1.02259	0.91459	1.01242
3.89631	0.19588	0.45372	0.45416	0.65804	0.66359	0.68917	1.07874	1.01346	1.12019
3.92699	0.17725	0.4291	0.4085	0.67944	0.67887	0.70443	1.13374	1.11667	1.2279
3.95767	0.17167	0.39779	0.36314	0.69734	0.69437	0.72946	1.18604	1.22094	1.33161
3.98835	0.17575	0.36079	0.32003	0.71108	0.70972	0.76164	1.23396	1.32286	1.42759
4.01903	0.18412	0.3193	0.28086	0.72008	0.72422	0.7976	1.27584	1.419	1.51252
4.04971	0.19218	0.27466	0.24676	0.7239	0.737	0.8339	1.3102	1.5061	1.58361
4.08039	0.19705	0.22826	0.21821	0.72233	0.74713	0.86743	1.33583	1.58123	1.63871
4.11107	0.1974	0.1815	0.19491	0.71538	0.75372	0.89574	1.35191	1.64189	1.67645
4.14175	0.19307	0.13576	0.17589	0.70336	0.75612	0.91708	1.35808	1.68619	1.69623
4.17243	0.18483	0.09231	0.15983	0.6868	0.75393	0.93042	1.35449	1.71289	1.69829
4.20311	0.17419	0.05235	0.1455	0.6665	0.74709	0.93544	1.3418	1.72147	1.6836
4.23379	0.16331	0.01761	0.13215	0.64345	0.73594	0.93243	1.32113	1.71212	1.65387
4.26447	0.15476	0.01689	0.11976	0.61879	0.72117	0.92222	1.29401	1.68577	1.61136
4.29515	0.15102	0.04121	0.10918	0.59373	0.70382	0.90609	1.26228	1.644	1.55881
4.32583	0.15361	0.06065	0.10203	0.5695	0.68521	0.88563	1.22795	1.58894	1.49919
4.35651	0.16239	0.07443	0.10015	0.54718	0.66681	0.86259	1.19304	1.52318	1.43552
4.38719	0.17584	0.08267	0.10458	0.52764	0.65008	0.83872	1.15939	1.4496	1.37067
4.41786	0.19187	0.08579	0.11475	0.51145	0.63627	0.81559	1.1285	1.3712	1.30712
4.44854	0.20856	0.08445	0.12892	0.49877	0.62623	0.79438	1.10137	1.29096	1.24679
4.47922	0.22443	0.07964	0.14509	0.48943	0.62024	0.77579	1.0784	1.21159	1.19091
4.5099	0.23843	0.07272	0.16158	0.48292	0.61798	0.75991	1.0594	1.13543	1.14002
4.54058	0.24986	0.06564	0.17706	0.47857	0.61853	0.74631	1.04367	1.06429	1.09403
4.57126	0.25829	0.06099	0.19053	0.47566	0.62061	0.73411	1.03013	0.9994	1.05244
4.60194	0.26345	0.06137	0.20121	0.47349	0.62277	0.72216	1.01749	0.94144	1.01452
4.63262	0.26522	0.06775	0.20851	0.47151	0.62355	0.70926	1.00446	0.89064	0.97954
4.6633	0.26357	0.07884	0.21199	0.46933	0.6217	0.69434	0.98985	0.84693	0.94697
4.69398	0.25857	0.09248	0.21135	0.4667	0.61627	0.67655	0.97269	0.81014	0.91655
4.72466	0.25035	0.10683	0.20646	0.46347	0.60661	0.65533	0.95229	0.78012	0.88831
4.75534	0.23914	0.12056	0.19736	0.45959	0.59243	0.63048	0.92819	0.75679	0.86249
4.78602	0.22527	0.13279	0.18433	0.45498	0.57378	0.6021	0.90025	0.74008	0.8394
4.8167	0.20921	0.14287	0.16797	0.44959	0.55098	0.57056	0.86853	0.72976	0.81927
4.84738	0.19153	0.15039	0.14934	0.44328	0.52458	0.53643	0.83331	0.7253	0.80217
4.87806	0.17294	0.15511	0.13022	0.43592	0.49534	0.50042	0.79505	0.72575	0.78785
4.90874	0.15428	0.15691	0.11353	0.42734	0.46411	0.46332	0.75434	0.72971	0.77579
4.93942	0.13643	0.15586	0.10351	0.41744	0.43186	0.4259	0.71186	0.73543	0.76523
4.9701	0.1203	0.15212	0.10431	0.40617	0.39957	0.38892	0.66836	0.74101	0.75526
5.00078	0.10669	0.14604	0.11656	0.39364	0.36824	0.35303	0.6246	0.74456	0.74496
5.03146	0.09604	0.13808	0.13695	0.38009	0.33886	0.3188	0.58134	0.74438	0.73352
5.06214	0.08832	0.12886	0.1613	0.36597	0.31236	0.28672	0.53925	0.73913	0.72027
5.09282	0.08296	0.11913	0.18645	0.35183	0.2896	0.2572	0.49888	0.72791	0.70475
5.1235	0.07913	0.10977	0.21023	0.33835	0.27124	0.2306	0.4606	0.71023	0.6867
5.15418	0.07607	0.10169	0.23121	0.32616	0.25768	0.20721	0.42458	0.68612	0.66603
5.18486	0.07346	0.09569	0.24839	0.31577	0.24888	0.18723	0.39073	0.65603	0.64282
5.21553	0.07157	0.09223	0.2612	0.30744	0.24434	0.17066	0.35877	0.62076	0.61719
5.24621	0.07115	0.0912	0.26938	0.30105	0.24308	0.15726	0.32821	0.58148	0.58937
5.27689	0.07309	0.09195	0.27299	0.29615	0.24385	0.14645	0.2985	0.53955	0.55961
5.30757	0.07793	0.09351	0.27237	0.292	0.24533	0.13737	0.26905	0.49647	0.5282
5.33825	0.08543	0.09487	0.26812	0.28772	0.24627	0.12909	0.23939	0.45374	0.4955
5.36893	0.09472	0.09521	0.26109	0.28244	0.24569	0.12073	0.20917	0.41279	0.46199
5.39961	0.10463	0.09395	0.25225	0.27545	0.24295	0.11176	0.17829	0.37479	0.42828
5.43029	0.114	0.0908	0.24265	0.26628	0.23782	0.10214	0.14685	0.34062	0.39522
5.46097	0.1219	0.08575	0.23326	0.25479	0.23059	0.09257	0.11518	0.31071	0.36388
5.49165	0.12765	0.07908	0.22483	0.24118	0.22208	0.08461	0.08378	0.28506	0.33552
5.52233	0.13092	0.07141	0.21773	0.22607	0.2137	0.08063	0.05335	0.26333	0.31152
5.55301	0.13174	0.06373	0.21191	0.21041	0.20734	0.08275	0.0249	0.24495	0.29308
5.58369	0.13053	0.05743	0.20694	0.19548	0.20503	0.09128	0.00755	0.22932	0.28088
5.61437	0.12811	0.05407	0.20213	0.18275	0.2083	0.10446	0.0273	0.21601	0.27476
5.64505	0.12562	0.05462	0.19677	0.17356	0.21758	0.11977	0.04685	0.20482	0.27359
5.67573	0.12434	0.05866	0.19032	0.16874	0.23194	0.13499	0.0625	0.19576	0.27557
5.70641	0.12532	0.06468	0.18261	0.16816	0.24948	0.14845	0.07375	0.18898	0.27868
5.73709	0.12901	0.07099	0.17395	0.17078	0.26794	0.15906	0.08045	0.18454	0.28103
5.76777	0.13505	0.07621	0.16529	0.17492	0.28515	0.16626	0.08272	0.18225	0.28116
5.79845	0.14244	0.07938	0.15817	0.17879	0.29925	0.17012	0.08094	0.18159	0.27808
5.82913	0.14988	0.07984	0.15457	0.1808	0.30883	0.17135	0.07581	0.18171	0.27136
5.85981	0.15614	0.07727	0.1563	0.17978	0.31297	0.1714	0.06839	0.18157	0.26098
5.89049	0.1603	0.07157	0.16425	0.17499	0.31127	0.17236	0.0603	0.18007	0.24736
5.92117	0.16188	0.06299	0.17791	0.16616	0.30386	0.17653	0.05382	0.17618	0.23121
5.95185	0.16098	0.05217	0.19567	0.15353	0.29144	0.18573	0.05153	0.169	0.21339
5.98253	0.15833	0.04057	0.21557	0.13795	0.27533	0.20051	0.05481	0.15784	0.19481
6.0132	0.15535	0.03171	0.23569	0.1211	0.25743	0.22	0.06249	0.14219	0.17621
6.04388	0.15401	0.03189	0.25449	0.1059	0.24015	0.24232	0.07217	0.12178	0.15796
6.07456	0.15643	0.04251	0.27084	0.09669	0.22617	0.26525	0.08173	0.0966	0.13989
6.10524	0.1641	0.0582	0.28402	0.09775	0.21778	0.28663	0.08967	0.06723	0.12135
6.13592	0.17723	0.07509	0.29375	0.10974	0.21605	0.30471	0.09499	0.03689	0.10125
6.1666	0.19467	0.09129	0.30022	0.12917	0.22024	0.31828	0.09702	0.03062	0.07843
6.19728	0.21454	0.10566	0.30398	0.15172	0.22814	0.32678	0.09531	0.06606	0.05208
6.22796	0.23475	0.11747	0.30597	0.17402	0.23691	0.33047	0.08962	0.11268	0.02417
6.25864	0.25343	0.12626	0.30738	0.19372	0.24397	0.33047	0.07987	0.16378	0.02766
6.28932	0.26909	0.13186	0.30945	0.20914	0.24739	0.32889	0.0661	0.21762	0.06713
6.32	0.2807	0.13441	0.31326	0.21913	0.24616	0.32868	0.04854	0.27299	0.11461
6.35068	0.28773	0.13442	0.31945	0.22296	0.24028	0.33315	0.02773	0.32873	0.16676
6.38136	0.29024	0.13281	0.32806	0.22031	0.23088	0.34519	0.00917	0.3836	0.22198
6.41204	0.28886	0.13093	0.33848	0.21134	0.22043	0.36621	0.02787	0.43637	0.27858
6.44272	0.28482	0.13044	0.34967	0.19679	0.21271	0.3957	0.05725	0.48575	0.33478
6.4734	0.27989	0.13295	0.36026	0.17809	0.2123	0.4315	0.089	0.53046	0.38869
6.50408	0.27617	0.13954	0.36889	0.15778	0.22283	0.47054	0.12207	0.5693	0.43841
6.53476	0.27572	0.15032	0.37433	0.13995	0.24512	0.50956	0.15564	0.60117	0.48216
6.56544	0.27998	0.16446	0.37567	0.13032	0.27698	0.54556	0.18892	0.62512	0.5183
6.59612	0.28931	0.18056	0.37237	0.13403	0.31471	0.57599	0.22106	0.64042	0.54548
6.6268	0.30284	0.19706	0.36435	0.15148	0.35452	0.59888	0.25122	0.64663	0.56271
6.65748	0.31878	0.21252	0.35202	0.17832	0.39318	0.61289	0.27857	0.6436	0.5694
6.68816	0.33495	0.22568	0.33628	0.20941	0.42804	0.61735	0.30233	0.63156	0.56545
6.71884	0.34914	0.23554	0.31856	0.2408	0.45712	0.61226	0.32179	0.61113	0.55131
6.74952	0.35948	0.24133	0.30077	0.26978	0.47898	0.59827	0.33637	0.58339	0.52805
6.7802	0.36452	0.24256	0.28509	0.29452	0.49274	0.5767	0.34562	0.54993	0.49744
6.81087	0.36337	0.23896	0.27368	0.31384	0.49803	0.54951	0.34926	0.5129	0.46206
6.84155	0.35562	0.23053	0.26815	0.32711	0.49503	0.51916	0.34723	0.47509	0.42545
6.87223	0.34148	0.21751	0.26898	0.33422	0.48436	0.48858	0.33964	0.43989	0.39216
6.90291	0.32169	0.20033	0.27537	0.33551	0.46713	0.46089	0.32683	0.41115	0.36751
6.93359	0.29759	0.17968	0.28553	0.33182	0.4448	0.43899	0.3093	0.39266	0.35655
6.96427	0.27111	0.1564	0.29729	0.32437	0.41917	0.42509	0.28774	0.38707	0.36213
6.99495	0.24483	0.13158	0.30866	0.31477	0.39223	0.42016	0.26297	0.39494	0.3835
7.02563	0.22189	0.10656	0.31812	0.3048	0.366	0.42375	0.23589	0.41448	0.41693
7.05631	0.20554	0.08312	0.32475	0.29623	0.3423	0.43434	0.20743	0.44247	0.45768
7.08699	0.19819	0.06391	0.32828	0.29045	0.32251	0.44994	0.17849	0.47542	0.50148
7.11767	0.20013	0.05271	0.32899	0.28821	0.30725	0.46876	0.14985	0.51031	0.54513
7.14835	0.20927	0.05212	0.32771	0.28938	0.29634	0.48951	0.12214	0.54495	0.58646
7.17903	0.22228	0.0592	0.32566	0.29304	0.28887	0.5115	0.09573	0.57786	0.62415
7.20971	0.23596	0.06862	0.32428	0.29779	0.28358	0.53452	0.07078	0.60824	0.65755
7.24039	0.24797	0.07695	0.32495	0.3021	0.27929	0.55867	0.04737	0.63572	0.68649
7.27107	0.25692	0.08265	0.32872	0.30466	0.2752	0.58406	0.02651	0.66029	0.71115
7.30175	0.26228	0.08518	0.33603	0.30453	0.27112	0.61068	0.01797	0.68211	0.7319
7.33243	0.26431	0.08465	0.34662	0.3013	0.2675	0.63822	0.03417	0.70138	0.74919
7.36311	0.26385	0.08173	0.35965	0.29513	0.26536	0.66605	0.05845	0.71828	0.76347
7.39379	0.26228	0.07761	0.3739	0.28672	0.266	0.69329	0.08561	0.73285	0.77507
7.42447	0.26122	0.07406	0.38805	0.27733	0.27066	0.71886	0.11482	0.74495	0.78419
7.45515	0.2623	0.07323	0.4009	0.26865	0.28013	0.74164	0.14562	0.7543	0.79089
7.48583	0.26671	0.07683	0.41148	0.26257	0.29441	0.76057	0.17748	0.76046	0.79509
7.51651	0.27494	0.0852	0.41916	0.26083	0.31279	0.77476	0.20978	0.76288	0.79661
7.54719	0.28664	0.0973	0.42363	0.2645	0.33401	0.78352	0.24182	0.76103	0.79524
7.57787	0.30077	0.1115	0.42492	0.27364	0.35661	0.78646	0.27285	0.75439	0.79079
7.60854	0.31595	0.12627	0.42333	0.28735	0.37913	0.78342	0.30219	0.74258	0.78311
7.63922	0.3307	0.14039	0.41935	0.30406	0.4003	0.7745	0.32919	0.72536	0.77212
7.6699	0.3437	0.15295	0.41362	0.322	0.41909	0.75997	0.35332	0.70271	0.75785
7.70058	0.35389	0.16329	0.4068	0.3395	0.43473	0.74028	0.37415	0.67483	0.74038
7.73126	0.36055	0.171	0.39947	0.35518	0.44673	0.71592	0.3914	0.64213	0.71987
7.76194	0.36325	0.17587	0.39205	0.368	0.45481	0.68743	0.4049	0.60523	0.69647
7.79262	0.36187	0.17786	0.38475	0.37727	0.45888	0.65532	0.41464	0.56497	0.67034
7.8233	0.35656	0.17714	0.37751	0.38259	0.45901	0.62003	0.42069	0.52231	0.64162
7.85398	0.34768	0.17401	0.37008	0.38388	0.4554	0.58196	0.42327	0.47835	0.61038
7.88466	0.33576	0.16893	0.36202	0.38124	0.44832	0.54143	0.42264	0.43426	0.57666
7.91534	0.32146	0.16248	0.35282	0.375	0.43807	0.49873	0.41912	0.39123	0.54047
7.94602	0.30548	0.15532	0.34201	0.36559	0.42498	0.45413	0.41309	0.35041	0.50181
7.9767	0.28851	0.14816	0.32917	0.35356	0.40939	0.40793	0.40494	0.31285	0.46075
8.00738	0.27119	0.14167	0.31404	0.3395	0.39162	0.36048	0.39505	0.27941	0.41742
8.03806	0.25404	0.13644	0.29651	0.32402	0.37196	0.31218	0.38381	0.25067	0.37206
8.06874	0.2374	0.13282	0.27666	0.3077	0.35071	0.2635	0.37158	0.22682	0.32509
8.09942	0.22143	0.13091	0.25472	0.29106	0.32816	0.21497	0.35871	0.20762	0.27713
8.1301	0.20612	0.13051	0.23109	0.27459	0.30457	0.16713	0.34551	0.19242	0.22909
8.16078	0.19132	0.13124	0.20626	0.25868	0.28025	0.1205	0.3323	0.18031	0.18234
8.19146	0.17674	0.13258	0.18084	0.24363	0.25551	0.07559	0.31934	0.17035	0.13924
8.22214	0.1621	0.13403	0.15548	0.22972	0.2307	0.03298	0.3069	0.16175	0.10448
8.25282	0.14712	0.13517	0.13091	0.21714	0.20627	0.01104	0.2952	0.15404	0.08703
8.2835	0.13163	0.13569	0.10788	0.20606	0.18275	0.04761	0.28446	0.14719	0.09411
8.31418	0.11558	0.13539	0.08724	0.19664	0.16089	0.08374	0.27486	0.14153	0.11862
8.34486	0.09914	0.1342	0.06997	0.189	0.14175	0.11805	0.2666	0.13776	0.14978
8.37554	0.08276	0.13214	0.0572	0.18327	0.12678	0.15076	0.25984	0.13676	0.18206
8.40621	0.0674	0.12931	0.04995	0.17949	0.11773	0.18219	0.25472	0.13932	0.21324
8.43689	0.05496	0.12587	0.04824	0.17769	0.116	0.21263	0.25139	0.1459	0.2425
8.46757	0.04853	0.12201	0.05061	0.17775	0.12184	0.24228	0.24995	0.15641	0.26962
8.49825	0.05077	0.11795	0.05515	0.17947	0.13407	0.27118	0.25048	0.17033	0.29466
8.52893	0.0605	0.1139	0.06053	0.18256	0.15083	0.29922	0.253	0.18685	0.31779
8.55961	0.0743	0.11007	0.06617	0.18661	0.17033	0.32614	0.25744	0.20509	0.33918
8.59029	0.08957	0.10665	0.07191	0.19122	0.1912	0.35156	0.26367	0.22418	0.35891
8.62097	0.10487	0.10379	0.07782	0.19594	0.21239	0.37502	0.27146	0.24331	0.37693
8.65165	0.11936	0.10161	0.08397	0.20036	0.2331	0.39604	0.28053	0.26177	0.39305
8.68233	0.13258	0.1002	0.09037	0.20413	0.25269	0.41416	0.2905	0.2789	0.40694
8.71301	0.14422	0.09961	0.09691	0.20695	0.27068	0.42898	0.301	0.29413	0.41814
8.74369	0.15415	0.09987	0.10338	0.20862	0.28666	0.44019	0.31162	0.30697	0.42617
8.77437	0.1623	0.10096	0.10945	0.20902	0.30032	0.44758	0.32198	0.31697	0.43053
8.80505	0.16873	0.10283	0.11481	0.20814	0.31148	0.45107	0.33172	0.3238	0.43078
8.83573	0.17354	0.1054	0.11909	0.20607	0.31999	0.45067	0.34053	0.32721	0.42658
8.86641	0.17686	0.10855	0.122	0.20296	0.32584	0.44653	0.34816	0.32705	0.4177
8.89709	0.17887	0.11216	0.12327	0.19908	0.32907	0.43885	0.35442	0.32327	0.40412
8.92777	0.17973	0.11604	0.12272	0.19471	0.32979	0.42793	0.3592	0.31594	0.38593
8.95845	0.1796	0.12003	0.12026	0.19019	0.32817	0.41411	0.36244	0.30523	0.36344
8.98913	0.17857	0.12394	0.11587	0.18582	0.3244	0.39777	0.36417	0.2914	0.33709
9.01981	0.17671	0.12759	0.10963	0.18185	0.31872	0.37934	0.36445	0.27484	0.30747
9.05049	0.17405	0.13079	0.10171	0.17844	0.31134	0.35923	0.36343	0.25599	0.27532
9.08117	0.17054	0.13339	0.09235	0.17565	0.30249	0.33789	0.36126	0.23539	0.24142
9.11185	0.16615	0.13525	0.08189	0.1734	0.29237	0.31574	0.35814	0.2136	0.20665
9.14253	0.16083	0.13628	0.07068	0.17154	0.28114	0.29323	0.35426	0.19124	0.1719
9.17321	0.15453	0.13641	0.05914	0.16983	0.26897	0.27075	0.34984	0.16892	0.13809
9.20388	0.14725	0.13562	0.04773	0.16803	0.256	0.24872	0.34507	0.14725	0.1061
9.23456	0.13903	0.13392	0.03689	0.16591	0.24235	0.22748	0.34011	0.12678	0.07689
9.26524	0.12999	0.13138	0.02714	0.16329	0.22815	0.20735	0.33508	0.10799	0.0516
9.29592	0.1203	0.1281	0.019	0.16006	0.21354	0.18858	0.33009	0.09125	0.0324
9.3266	0.1102	0.12422	0.01315	0.15618	0.19867	0.17134	0.32518	0.07676	0.02421
9.35728	0.10001	0.1199	0.01018	0.15172	0.18371	0.15574	0.32037	0.06451	0.02864
9.38796	0.0901	0.11532	0.00955	0.14677	0.16884	0.14186	0.31565	0.05424	0.03724
9.41864	0.0809	0.11068	0.00952	0.14153	0.15422	0.12981	0.31096	0.04552	0.04514
9.44932	0.07289	0.10614	0.00892	0.13621	0.14002	0.11973	0.30624	0.03786	0.0515
9.48	0.06649	0.10185	0.00776	0.13103	0.12638	0.11193	0.30139	0.0309	0.0568
9.51068	0.06202	0.0979	0.00731	0.12625	0.11338	0.10682	0.29632	0.02481	0.06207
9.54136	0.05955	0.09433	0.00957	0.12206	0.10105	0.10485	0.29091	0.02075	0.06838
9.57204	0.05887	0.09113	0.01439	0.11866	0.08934	0.10631	0.28503	0.02099	0.07651
9.60272	0.0595	0.08825	0.02053	0.11617	0.07815	0.11112	0.27856	0.0263	0.08668
9.6334	0.06091	0.08558	0.02717	0.11468	0.0673	0.11878	0.27137	0.03498	0.09859
9.66408	0.06259	0.08301	0.0337	0.1142	0.05663	0.12849	0.26335	0.04528	0.11155
9.69476	0.06417	0.08046	0.03963	0.11472	0.04596	0.1393	0.25438	0.05621	0.12478
9.72544	0.06538	0.07786	0.04452	0.11617	0.03522	0.15028	0.24439	0.06707	0.13742
9.75612	0.06606	0.07518	0.04799	0.11846	0.02449	0.16056	0.23331	0.07739	0.14871
9.7868	0.06613	0.07242	0.04972	0.12147	0.01459	0.16939	0.22114	0.08673	0.15798
9.81748	0.06554	0.06964	0.0495	0.12508	0.01025	0.17613	0.20793	0.09476	0.16464
9.84816	0.06428	0.06692	0.04717	0.12915	0.01721	0.18027	0.19378	0.10118	0.16825
9.87884	0.06236	0.06433	0.04272	0.13351	0.02813	0.18145	0.17887	0.10578	0.16851
9.90952	0.0598	0.06194	0.03628	0.13803	0.03968	0.17942	0.16346	0.10839	0.16523
9.9402	0.05662	0.0598	0.02824	0.14255	0.05103	0.17413	0.14788	0.10894	0.15836
9.97088	0.05289	0.05789	0.01973	0.14694	0.06174	0.16563	0.13256	0.10738	0.14799
