# Supplementary material for: Complementary Operando Spectroscopy identification of in-situ generated metastable charge-asymmetry Cu2-CuN3 clusters for CO2 reduction to ethanol
Source: Nat Commun. 2022 Mar 11;13:1322. doi: 10.1038/s41467-022-29035-8 (PMC8917205; doi:10.1038/s41467-022-29035-8)
Supplement: Supplementary file 16 — Source Data [file 41467_2022_29035_MOESM16_ESM.zip › Source data/Figure.3d.xlsx]

## Sheet: Sheet1
E(V vs RHE)	K-edge shift	error bars	E(V vs RHE)	Cu-N/O shell CN	error bars	Cu-Cu shell CN	error bars
0	0	0.15	0	3.4	0.28	0	0
0.6	0	0.15	0.6	3.4	0.28	0	0
0.8	0	0.15	0.8	2.7	0.27	0.2	0
0.9	1	0.15	0.9	2.4	0.24	1.1	0.11
1	1	0.15	1	2.3	0.23	1.6	0.16
1.1	1	0.15	1.1	2.3	0.23	2	0.21
1.2	2	0.15	1.2	2.2	0.22	2.6	0.26
1.3	2	0.15	1.3	2	0.2	2.7	0.27
1.4	2	0.15	1.4	2	0.2	2.7	0.27
