# Supplementary material for: Complementary Operando Spectroscopy identification of in-situ generated metastable charge-asymmetry Cu2-CuN3 clusters for CO2 reduction to ethanol
Source: Nat Commun. 2022 Mar 11;13:1322. doi: 10.1038/s41467-022-29035-8 (PMC8917205; doi:10.1038/s41467-022-29035-8)
Supplement: Supplementary file 16 — Source Data [file 41467_2022_29035_MOESM16_ESM.zip › Source data/Figure.3e.xlsx]

## Sheet: Sheet1
R(A)	Cu/N0.14C -1.4V	Post-OC-10min	Post-OC-20min	Post-OC-30min	Post-OC-60min
0	0.21982	0.10596	0.04978	0.03786	0.00816
0.03068	0.21155	0.12136	0.06049	0.06616	0.04631
0.06136	0.18762	0.15533	0.08208	0.11095	0.08765
0.09204	0.15082	0.1909	0.10238	0.151	0.12169
0.12272	0.10662	0.21842	0.11551	0.18051	0.14515
0.1534	0.06792	0.23279	0.11844	0.19627	0.15567
0.18408	0.06644	0.23151	0.10976	0.19643	0.15184
0.21476	0.10217	0.21415	0.08938	0.18033	0.13333
0.24544	0.1422	0.18258	0.05897	0.14869	0.10091
0.27612	0.17324	0.14237	0.02725	0.10393	0.05648
0.3068	0.19006	0.10786	0.04386	0.05386	0.00314
0.33748	0.19044	0.10804	0.09113	0.04894	0.05612
0.36816	0.17448	0.14992	0.14042	0.10856	0.11613
0.39884	0.14512	0.20754	0.18525	0.17661	0.17242
0.42951	0.11021	0.26325	0.22107	0.2409	0.22017
0.46019	0.08919	0.3076	0.24405	0.29558	0.25481
0.49087	0.10647	0.33426	0.25125	0.3361	0.27235
0.52155	0.14998	0.33865	0.241	0.35884	0.26969
0.55223	0.19656	0.31777	0.21364	0.3614	0.24501
0.58291	0.2339	0.27029	0.17344	0.34289	0.1984
0.61359	0.25527	0.19686	0.1352	0.30454	0.13415
0.64427	0.25733	0.10229	0.13578	0.25116	0.07903
0.67495	0.2407	0.05479	0.19548	0.19568	0.12493
0.70563	0.21294	0.17484	0.2874	0.1701	0.23713
0.73631	0.19488	0.32159	0.39009	0.21008	0.36647
0.76699	0.21868	0.47443	0.49208	0.29899	0.49989
0.79767	0.29315	0.62516	0.58544	0.40642	0.62934
0.82835	0.39842	0.76679	0.66418	0.51637	0.74796
0.85903	0.51481	0.89348	0.72427	0.6204	0.85011
0.88971	0.62851	1.00116	0.76459	0.71393	0.93189
0.92039	0.7294	1.08837	0.78822	0.7957	0.99209
0.95107	0.81056	1.15719	0.80416	0.86824	1.0333
0.98175	0.86904	1.21405	0.82863	0.93835	1.0632
1.01243	0.90745	1.27003	0.88322	1.01691	1.09542
1.04311	0.9359	1.33989	0.98781	1.1171	1.1486
1.07379	0.97304	1.43895	1.15155	1.25088	1.24204
1.10447	1.04321	1.57851	1.37079	1.4253	1.38882
1.13515	1.16738	1.7622	1.63395	1.64075	1.59113
1.16583	1.35316	1.98542	1.92662	1.89164	1.84134
1.1965	1.59298	2.23752	2.23413	2.1684	2.12607
1.22718	1.86984	2.50464	2.54236	2.45923	2.42984
1.25786	2.16333	2.77186	2.83807	2.75141	2.73695
1.28854	2.45277	3.02461	3.10909	3.03208	3.03238
1.31922	2.71863	3.24945	3.34458	3.28889	3.30224
1.3499	2.94328	3.43467	3.53532	3.51043	3.53408
1.38058	3.11156	3.57066	3.67398	3.6867	3.71722
1.41126	3.21139	3.65032	3.75535	3.80943	3.84302
1.44194	3.2343	3.66921	3.77656	3.87245	3.90514
1.47262	3.1759	3.62581	3.73711	3.8719	3.8997
1.5033	3.03617	3.52155	3.63892	3.8064	3.82546
1.53398	2.8198	3.36078	3.48622	3.67705	3.68375
1.56466	2.53648	3.15064	3.28534	3.48748	3.47843
1.59534	2.20167	2.90092	3.04447	3.24359	3.21574
1.62602	1.83861	2.62374	2.7733	2.95341	2.90394
1.6567	1.48372	2.33338	2.48262	2.62668	2.55305
1.68738	1.19852	2.04588	2.18385	2.27451	2.17437
1.71806	1.07508	1.77868	1.8886	1.90896	1.78005
1.74874	1.17074	1.54946	1.60808	1.54259	1.38259
1.77942	1.42836	1.37358	1.35242	1.18821	0.99448
1.8101	1.75716	1.25942	1.12978	0.8589	0.62806
1.84078	2.10235	1.20367	0.94497	0.56944	0.2978
1.87146	2.43883	1.19209	0.79791	0.343	0.09426
1.90214	2.75719	1.20664	0.68276	0.23211	0.28322
1.93282	3.05618	1.23329	0.58912	0.26378	0.47684
1.9635	3.33859	1.26558	0.50568	0.33355	0.62036
1.99418	3.60846	1.30423	0.4247	0.37619	0.71003
2.02485	3.8688	1.35456	0.34621	0.37658	0.74677
2.05553	4.12013	1.42295	0.28343	0.3338	0.73397
2.08621	4.35959	1.51328	0.26653	0.25203	0.67692
2.11689	4.58105	1.62469	0.31628	0.13838	0.58243
2.14757	4.77585	1.75135	0.41318	0.02351	0.45846
2.17825	4.93395	1.88391	0.52895	0.15856	0.31369
2.20893	5.04526	2.01141	0.6457	0.31805	0.15731
2.23961	5.10085	2.12295	0.75242	0.4751	0.01663
2.27029	5.09398	2.20885	0.84158	0.62081	0.15876
2.30097	5.02077	2.26134	0.90792	0.7477	0.3001
2.33165	4.88064	2.27496	0.94795	0.84973	0.42252
2.36233	4.67639	2.24676	0.9599	0.92256	0.52088
2.39301	4.41404	2.17635	0.94359	0.96374	0.5917
2.42369	4.10248	2.06587	0.90037	0.97283	0.63325
2.45437	3.75286	1.91988	0.83308	0.95154	0.64551
2.48505	3.37791	1.74522	0.74592	0.90379	0.63025
2.51573	2.99116	1.55092	0.64457	0.83589	0.59112
2.54641	2.60604	1.34822	0.53641	0.75676	0.53382
2.57709	2.23509	1.15069	0.43156	0.67819	0.46674
2.60777	1.88901	0.9745	0.34482	0.61448	0.40207
2.63845	1.57588	0.83754	0.29639	0.57955	0.35662
2.66913	1.30037	0.75487	0.29966	0.58051	0.34737
2.69981	1.06321	0.72916	0.34227	0.61254	0.3784
2.73049	0.8611	0.74557	0.39962	0.66227	0.4368
2.76117	0.68749	0.78039	0.4544	0.71522	0.50562
2.79184	0.53421	0.81291	0.49758	0.7601	0.5724
2.82252	0.39346	0.82974	0.52489	0.78943	0.62941
2.8532	0.25961	0.82393	0.53471	0.79888	0.67218
2.88388	0.12996	0.79325	0.52713	0.78666	0.69843
2.91456	0.00629	0.73875	0.50338	0.75289	0.70744
2.94524	0.11465	0.66391	0.46556	0.69922	0.69972
2.97592	0.22373	0.57414	0.41632	0.62846	0.67668
3.0066	0.31916	0.47663	0.35877	0.54423	0.64046
3.03728	0.39745	0.38088	0.29623	0.45067	0.59369
3.06796	0.45595	0.30003	0.23227	0.35212	0.53928
3.09864	0.49318	0.25154	0.17091	0.25285	0.48028
3.12932	0.50897	0.24724	0.11775	0.15696	0.41968
3.16	0.50457	0.2764	0.0834	0.06912	0.36031
3.19068	0.48256	0.31664	0.08161	0.03015	0.30475
3.22136	0.44688	0.3524	0.10384	0.09252	0.25533
3.25204	0.40289	0.37617	0.13111	0.1526	0.21411
3.28272	0.35762	0.38522	0.15538	0.20374	0.18292
3.3134	0.32008	0.37971	0.17458	0.24688	0.16313
3.34408	0.30045	0.36181	0.18886	0.28405	0.1551
3.37476	0.30624	0.3354	0.19933	0.31755	0.15776
3.40544	0.33746	0.30595	0.2076	0.34937	0.16895
3.43612	0.38789	0.28025	0.21545	0.38071	0.18638
3.4668	0.45054	0.26521	0.22452	0.41174	0.20821
3.49748	0.52051	0.26512	0.23601	0.44161	0.23301
3.52816	0.59494	0.27904	0.25054	0.46879	0.25964
3.55884	0.67226	0.30176	0.26813	0.49141	0.28707
3.58952	0.75148	0.32711	0.28837	0.50764	0.31435
3.62019	0.8318	0.35029	0.31061	0.51596	0.34062
3.65087	0.91236	0.36843	0.33416	0.51535	0.36512
3.68155	0.99215	0.38052	0.35836	0.50545	0.38719
3.71223	1.06997	0.38717	0.3826	0.4866	0.40631
3.74291	1.14443	0.39037	0.40634	0.45987	0.42205
3.77359	1.214	0.39321	0.42908	0.42713	0.4341
3.80427	1.27706	0.39927	0.45034	0.39106	0.44223
3.83495	1.33196	0.41182	0.46965	0.35513	0.4463
3.86563	1.37715	0.43284	0.48653	0.32355	0.44625
3.89631	1.41129	0.46243	0.50053	0.30074	0.44209
3.92699	1.4334	0.49902	0.51122	0.29011	0.43391
3.95767	1.44301	0.53996	0.51824	0.29246	0.42188
3.98835	1.44038	0.58228	0.5213	0.3055	0.40623
4.01903	1.42652	0.62319	0.5202	0.32507	0.3873
4.04971	1.40335	0.66036	0.51488	0.34688	0.36549
4.08039	1.37359	0.69203	0.5054	0.36751	0.3413
4.11107	1.34062	0.71702	0.49196	0.38461	0.31528
4.14175	1.30814	0.73474	0.47491	0.39681	0.28808
4.17243	1.27965	0.74512	0.45479	0.40351	0.26036
4.20311	1.2579	0.74858	0.43225	0.40472	0.23285
4.23379	1.24436	0.74597	0.40816	0.40091	0.20634
4.26447	1.23904	0.73844	0.38354	0.39293	0.18163
4.29515	1.2406	0.72743	0.35957	0.38188	0.15962
4.32583	1.24685	0.71446	0.33757	0.36901	0.14127
4.35651	1.25541	0.70109	0.31888	0.3556	0.12755
4.38719	1.26432	0.68876	0.30472	0.34282	0.1193
4.41786	1.27237	0.67863	0.29594	0.33162	0.11691
4.44854	1.27921	0.67151	0.29281	0.32252	0.12007
4.47922	1.28518	0.66776	0.29485	0.31563	0.12793
4.5099	1.29089	0.66732	0.30101	0.31059	0.13942
4.54058	1.29677	0.66974	0.30985	0.3067	0.15353
4.57126	1.30259	0.67428	0.31984	0.30309	0.1694
4.60194	1.30719	0.68001	0.32957	0.2989	0.18631
4.63262	1.30848	0.68593	0.33784	0.29337	0.20353
4.6633	1.30368	0.69105	0.34372	0.28601	0.22037
4.69398	1.28973	0.69443	0.34653	0.27654	0.23608
4.72466	1.26374	0.69526	0.34583	0.26501	0.24994
4.75534	1.22349	0.69281	0.3414	0.25167	0.26123
4.78602	1.16771	0.68652	0.33322	0.23699	0.26932
4.8167	1.09631	0.67599	0.32144	0.22157	0.27368
4.84738	1.01044	0.661	0.30634	0.20607	0.27397
4.87806	0.91249	0.64152	0.28837	0.1911	0.27004
4.90874	0.80598	0.61771	0.26808	0.17711	0.26199
4.93942	0.69545	0.58998	0.24613	0.16435	0.25022
4.9701	0.58637	0.55888	0.22329	0.15279	0.23546
5.00078	0.48524	0.52517	0.20044	0.14218	0.21875
5.03146	0.39979	0.4897	0.17861	0.13215	0.20149
5.06214	0.3387	0.45336	0.15895	0.12227	0.18535
5.09282	0.30898	0.41702	0.14269	0.11226	0.17209
5.1235	0.31034	0.38141	0.13091	0.102	0.16316
5.15418	0.33405	0.34702	0.12423	0.09163	0.15917
5.18486	0.36961	0.31406	0.12236	0.08146	0.15957
5.21553	0.4098	0.28247	0.1241	0.07197	0.16279
5.24621	0.45076	0.25197	0.12778	0.06369	0.16689
5.27689	0.49038	0.22219	0.13175	0.05695	0.1701
5.30757	0.52707	0.19296	0.13467	0.05176	0.17111
5.33825	0.55915	0.16456	0.13563	0.04765	0.1692
5.36893	0.58469	0.13817	0.13413	0.04388	0.16423
5.39961	0.60181	0.11643	0.13008	0.03963	0.15661
5.43029	0.60896	0.10376	0.1238	0.03436	0.14731
5.46097	0.60544	0.10428	0.11612	0.02789	0.13782
5.49165	0.59173	0.11736	0.10837	0.0207	0.12998
5.52233	0.56988	0.13798	0.10239	0.01486	0.12561
5.55301	0.54366	0.161	0.10011	0.01529	0.12581
5.58369	0.51847	0.18281	0.10277	0.02259	0.13044
5.61437	0.50051	0.20106	0.11009	0.03221	0.13816
5.64505	0.49507	0.21421	0.1205	0.04175	0.1471
5.67573	0.50423	0.22134	0.13191	0.05005	0.1555
5.70641	0.52578	0.22203	0.14235	0.05645	0.162
5.73709	0.55421	0.2164	0.15024	0.0605	0.16571
5.76777	0.5829	0.20499	0.15449	0.06205	0.16624
5.79845	0.60593	0.18885	0.15445	0.06121	0.16366
5.82913	0.61901	0.16948	0.15005	0.05841	0.15847
5.85981	0.61986	0.14882	0.1419	0.05444	0.15162
5.89049	0.6082	0.12918	0.13149	0.05044	0.1445
5.92117	0.58573	0.11303	0.12154	0.04776	0.1388
5.95185	0.55591	0.10224	0.11604	0.04746	0.1363
5.98253	0.52353	0.09704	0.1191	0.04969	0.13834
6.0132	0.49386	0.0956	0.13236	0.05363	0.14533
6.04388	0.47124	0.09495	0.15395	0.05812	0.15665
6.07456	0.45744	0.09251	0.1804	0.0623	0.17104
6.10524	0.4507	0.08674	0.20847	0.06591	0.18705
6.13592	0.4463	0.07746	0.23564	0.06942	0.2034
6.1666	0.43832	0.06622	0.26017	0.07396	0.21901
6.19728	0.42145	0.05739	0.28094	0.08101	0.23304
6.22796	0.39218	0.05817	0.2975	0.09174	0.24484
6.25864	0.34959	0.07192	0.30999	0.10644	0.25396
6.28932	0.29645	0.09415	0.31922	0.12448	0.2601
6.32	0.24184	0.11937	0.32655	0.14464	0.26322
6.35068	0.20677	0.14388	0.33375	0.16544	0.2635
6.38136	0.22025	0.16515	0.34272	0.1854	0.26145
6.41204	0.28419	0.1814	0.355	0.2031	0.25799
6.44272	0.37465	0.19147	0.37139	0.21734	0.2544
6.4734	0.47275	0.19492	0.3917	0.22713	0.25238
6.50408	0.56757	0.19218	0.4148	0.23182	0.2537
6.53476	0.65228	0.1849	0.43888	0.23116	0.25988
6.56544	0.72235	0.17638	0.46186	0.22538	0.27171
6.59612	0.77501	0.17179	0.48167	0.21525	0.28895
6.6268	0.80905	0.17716	0.49651	0.20222	0.31044
6.65748	0.82477	0.19635	0.50497	0.18847	0.33442
6.68816	0.82389	0.22876	0.5062	0.17689	0.35893
6.71884	0.80937	0.27064	0.4999	0.17064	0.38207
6.74952	0.7852	0.31763	0.48639	0.17199	0.40221
6.7802	0.75597	0.36594	0.46666	0.18116	0.41803
6.81087	0.72642	0.41256	0.44234	0.19621	0.42865
6.84155	0.70075	0.45517	0.41569	0.21419	0.43364
6.87223	0.68203	0.49209	0.3895	0.23219	0.43306
6.90291	0.67178	0.52223	0.36688	0.24795	0.42749
6.93359	0.67001	0.54508	0.35074	0.25992	0.418
6.96427	0.67576	0.56069	0.34304	0.26726	0.4061
6.99495	0.6878	0.56963	0.34416	0.2698	0.39365
7.02563	0.70515	0.57287	0.35276	0.26801	0.3826
7.05631	0.72731	0.57172	0.36638	0.26298	0.3747
7.08699	0.75408	0.56758	0.38232	0.25635	0.37108
7.11767	0.78516	0.56182	0.39826	0.25009	0.372
7.14835	0.81982	0.55552	0.41265	0.24627	0.37675
7.17903	0.85667	0.54931	0.42471	0.24648	0.3839
7.20971	0.89365	0.54328	0.43441	0.25142	0.39171
7.24039	0.92832	0.53703	0.44228	0.26062	0.39848
7.27107	0.95817	0.52976	0.44926	0.2727	0.40287
7.30175	0.98097	0.52049	0.45646	0.28583	0.40408
7.33243	0.99502	0.50828	0.46487	0.29822	0.40195
7.36311	0.99943	0.49244	0.4752	0.30838	0.39693
7.39379	0.99413	0.47265	0.48767	0.31529	0.39008
7.42447	0.9799	0.44906	0.502	0.31845	0.38297
7.45515	0.95823	0.42238	0.51747	0.31782	0.37745
7.48583	0.93109	0.39384	0.53309	0.31387	0.37533
7.51651	0.90061	0.3652	0.54776	0.3074	0.37796
7.54719	0.86874	0.33864	0.56042	0.29951	0.38591
7.57787	0.8369	0.31648	0.57016	0.2914	0.39877
7.60854	0.80574	0.30078	0.5763	0.28417	0.41531
7.63922	0.77505	0.29267	0.57842	0.27864	0.43382
7.6699	0.74388	0.29193	0.5763	0.2751	0.45246
7.70058	0.71087	0.297	0.56996	0.2733	0.46954
7.73126	0.67455	0.30555	0.55959	0.27249	0.48367
7.76194	0.63375	0.31514	0.54549	0.27165	0.49381
7.79262	0.58775	0.32369	0.52806	0.26966	0.49932
7.8233	0.53648	0.32971	0.50772	0.26553	0.49992
7.85398	0.48047	0.33225	0.48491	0.25852	0.49567
7.88466	0.4208	0.33091	0.46008	0.24818	0.4869
7.91534	0.35892	0.32567	0.43361	0.23435	0.47414
7.94602	0.29651	0.31684	0.4059	0.21719	0.4581
7.9767	0.23528	0.30497	0.37729	0.19711	0.43959
8.00738	0.1768	0.2907	0.34812	0.17471	0.4194
8.03806	0.12241	0.27475	0.31869	0.15078	0.39832
8.06874	0.07337	0.25781	0.2893	0.12625	0.377
8.09942	0.03304	0.24045	0.26024	0.10215	0.35593
8.1301	0.02829	0.2231	0.23179	0.07969	0.3354
8.16078	0.05864	0.20604	0.20425	0.06041	0.31547
8.19146	0.09078	0.18932	0.17797	0.04648	0.29602
8.22214	0.1213	0.17288	0.15346	0.04038	0.27676
8.25282	0.15009	0.15649	0.13151	0.04219	0.25731
8.2835	0.17714	0.13989	0.11343	0.04854	0.23725
8.31418	0.20225	0.12279	0.10123	0.05636	0.21622
8.34486	0.22496	0.10496	0.09713	0.06443	0.19398
8.37554	0.24474	0.08623	0.10216	0.0727	0.17045
8.40621	0.26105	0.06656	0.1151	0.08163	0.1458
8.43689	0.2735	0.04613	0.13352	0.09174	0.12057
8.46757	0.28193	0.02603	0.15517	0.10333	0.09595
8.49825	0.28642	0.01478	0.17836	0.11637	0.07451
8.52893	0.28734	0.02948	0.2019	0.13048	0.06155
8.55961	0.2853	0.05198	0.22486	0.14505	0.06339
8.59029	0.28105	0.07565	0.24654	0.15933	0.07875
8.62097	0.27547	0.09931	0.26634	0.17252	0.10078
8.65165	0.26944	0.12234	0.2838	0.18385	0.12474
8.68233	0.26375	0.1442	0.29856	0.19262	0.14826
8.71301	0.25906	0.16442	0.31037	0.19824	0.17007
8.74369	0.25579	0.18257	0.31909	0.20024	0.18942
8.77437	0.25416	0.19826	0.32467	0.19832	0.20586
8.80505	0.25413	0.21119	0.32716	0.19235	0.21917
8.83573	0.25545	0.22114	0.32668	0.18237	0.22933
8.86641	0.25765	0.22804	0.32344	0.16859	0.23649
8.89709	0.26011	0.23192	0.31768	0.15139	0.24097
8.92777	0.2621	0.23295	0.30967	0.13132	0.24322
8.95845	0.26285	0.23145	0.29973	0.10903	0.24379
8.98913	0.26157	0.22786	0.28817	0.08533	0.24329
9.01981	0.25759	0.22273	0.27534	0.06115	0.2423
9.05049	0.2504	0.21668	0.26156	0.03772	0.24136
9.08117	0.2397	0.21034	0.24718	0.01822	0.24085
9.11185	0.22546	0.20431	0.23252	0.01788	0.24098
9.14253	0.20793	0.19906	0.21792	0.03357	0.24177
9.17321	0.18767	0.19486	0.2037	0.04941	0.24307
9.20388	0.1655	0.19178	0.19017	0.06287	0.24459
9.23456	0.14249	0.18964	0.17761	0.07362	0.24597
9.26524	0.11991	0.1881	0.16631	0.08187	0.24687
9.29592	0.09912	0.18673	0.15649	0.08831	0.24696
9.3266	0.08142	0.18507	0.14838	0.09398	0.246
9.35728	0.06775	0.18273	0.14217	0.10015	0.24384
9.38796	0.05808	0.1794	0.13798	0.10808	0.2404
9.41864	0.05119	0.17491	0.1359	0.11864	0.23572
9.44932	0.04502	0.1692	0.13595	0.13206	0.22989
9.48	0.03764	0.16234	0.13801	0.14798	0.22306
9.51068	0.02783	0.1545	0.14186	0.16561	0.21543
9.54136	0.01508	0.14595	0.14714	0.18398	0.2072
9.57204	0.000712323	0.13702	0.1534	0.20209	0.19858
9.60272	0.01852	0.12809	0.16012	0.21903	0.18978
9.6334	0.03816	0.11958	0.16672	0.23399	0.18097
9.66408	0.0586	0.11192	0.17262	0.24632	0.17229
9.69476	0.07898	0.1055	0.17726	0.25554	0.16383
9.72544	0.09847	0.10065	0.18014	0.26132	0.15566
9.75612	0.11638	0.09759	0.18083	0.26351	0.1478
9.7868	0.13212	0.09635	0.17896	0.2621	0.14024
9.81748	0.1453	0.09681	0.17431	0.25724	0.13297
9.84816	0.15564	0.09869	0.16675	0.24922	0.12597
9.87884	0.16299	0.10166	0.1563	0.23845	0.1192
9.90952	0.16726	0.10533	0.1431	0.22543	0.11266
9.9402	0.16838	0.10937	0.12745	0.2108	0.10637
9.97088	0.16626	0.11347	0.10984	0.19527	0.10037
