# Supplementary material for: Complementary Operando Spectroscopy identification of in-situ generated metastable charge-asymmetry Cu2-CuN3 clusters for CO2 reduction to ethanol
Source: Nat Commun. 2022 Mar 11;13:1322. doi: 10.1038/s41467-022-29035-8 (PMC8917205; doi:10.1038/s41467-022-29035-8)
Supplement: Supplementary file 16 — Source Data [file 41467_2022_29035_MOESM16_ESM.zip › Source data/Figure.4a-and-4b.xls]

## Sheet: Sheet5
CuN0.14					Cu 2p 2/3 Cu1					Cu1-1.1					Cu1-1.2		LM Cu1		Cu1-1.1		Cu1-1.2		CuC				Cu2 2p2/3					Cu2-1.1		Cu2 LM		Cu2-1.1
969.9	21986.3	0	0	0	22018.6	969.8	32107.9	0	0	32143.5	969.7	39848.7	0	0	39848.7	900.1	15314.8	900.2	14679.8	900.3	12779.2		971	19597.3	0	0	19598.4	970	66397.2	0	0	66397.2	899	10483.8	900	26884.1
969.8	22248.2	0	0	0	22280.5	969.7	32319	0	0	32354.6	969.6	40378.9	0	0	40378.9	900.2	15390.7	900.3	14938.6	900.4	12915.3		970.9	19792.7	0	0	19793.8	969.9	66348.1	0	0	66348.1	899.1	10379.5	900.1	26711.4
969.7	22269.5	0	0	0	22301.8	969.6	32143.2	0	0	32178.8	969.5	40459.8	0	0	40459.8	900.3	15483.7	900.4	14420.6	900.5	12823.7		970.8	19409	0	0	19410.1	969.8	65859.6	0	0	65859.6	899.2	10408.6	900.2	26623.1
969.6	22117.8	0	0	0	22150	969.5	32451.2	0	0	32486.9	969.4	39988.2	0	0	39988.2	900.4	15457.7	900.5	14200.1	900.6	12886		970.7	19874.5	0	0	19875.6	969.7	66420.8	0	0	66420.8	899.3	10627.8	900.3	26683.6
969.5	22075.3	0	0	0	22107.6	969.4	32277.9	0	0	32313.6	969.3	39917.2	0	0	39917.2	900.5	15438.5	900.6	14669.9	900.7	12649.6		970.6	19724.6	0	0	19725.8	969.6	65323.9	0	0	65323.9	899.4	10423.8	900.4	27259.6
969.4	22165.5	0	0	0	22197.8	969.3	32251.4	0	0	32287.1	969.2	39977.1	0	0	39977.1	900.6	15396.4	900.7	14367.9	900.8	12964.1		970.5	19849.7	0	0	19850.8	969.5	65400.4	0	0	65400.4	899.5	10583.1	900.5	26762.2
969.3	21475.9	0	0	0	21508.2	969.2	31654	0	0	31689.6	969.1	40082.2	0	0	40082.2	900.7	15952.9	900.8	14119.3	900.9	13126.9		970.4	19816.1	0	0	19817.2	969.4	65339.6	0	0	65339.6	899.6	10569.2	900.6	26481.1
969.2	22145.2	0	0	0	22177.4	969.1	32283.7	0	0	32319.3	969	40067.7	0	0	40067.7	900.8	15398.2	900.9	14194	901	12857.6		970.3	19699.1	0	0	19700.2	969.3	65618.2	0	0	65618.2	899.7	10583.5	900.7	26702.6
969.1	21995.5	0	0	0	22027.7	969	32188.7	0	0	32224.4	968.9	39789.6	0	0	39789.6	900.9	15601.8	901	14776.1	901.1	12959.6		970.2	19397.9	0	0	19399	969.2	65336.7	0	0	65336.7	899.8	10773.5	900.8	26910.9
969	21655.6	0	0	0	21687.9	968.9	32184.2	0	0	32219.8	968.8	39497.9	0	0	39497.9	901	15374.7	901.1	14775.1	901.2	13143.7		970.1	19451.2	0	0	19452.3	969.1	65617.7	0	0	65617.7	899.9	10602.4	900.9	26399.9
968.9	21499.3	0	0	0	21531.6	968.8	32262.9	0	0	32298.6	968.7	39810.3	0	0	39810.3	901.1	15329.5	901.2	14313.7	901.3	13011.2		970	19238.9	0	0	19240	969	65866.2	0	0	65866.2	900	11162.2	901	26661.4
968.8	21715.9	0	0	0	21748.2	968.7	32421.9	0	0	32457.6	968.6	39660.1	0	0	39660.1	901.2	15547.2	901.3	14398.1	901.4	13019		969.9	19461.7	0	0	19462.8	968.9	65279.5	0	0	65279.5	900.1	10858.2	901.1	26391.7
968.7	21614.1	0	0	0	21646.4	968.6	32236.3	0	0	32272	968.5	39380.2	0	0	39380.2	901.3	15611	901.4	14747.3	901.5	12816.6		969.8	19926	0	0	19927.1	968.8	65949.5	0	0	65949.5	900.2	10671.9	901.2	26732.7
968.6	21763.9	0	0	0	21796.2	968.5	32271.5	0	0	32307.1	968.4	39123.7	0	0	39123.7	901.4	15167	901.5	14476.9	901.6	12824.6		969.7	19528	0	0	19529.1	968.7	65182.8	0	0	65182.8	900.3	10509.1	901.3	26865.6
968.5	21952	0	0	0	21984.3	968.4	31947.8	0	0	31983.5	968.3	39795.2	0	0	39795.2	901.5	15367.7	901.6	14401.6	901.7	12890.1		969.6	19090.7	0	0	19091.8	968.6	66000.2	0	0	66000.2	900.4	10446.7	901.4	27077.2
968.4	21963	0	0	0	21995.3	968.3	32178.5	0	0	32214.2	968.2	39803.5	0	0	39803.5	901.6	15430.4	901.7	14631.5	901.8	12668.5		969.5	19385	0	0	19386.1	968.5	65673.9	0	0	65673.9	900.5	10797.8	901.5	26718.5
968.3	21592.2	0	0	0	21624.5	968.2	32228.2	0	0	32263.8	968.1	39616.4	0	0	39616.4	901.7	15454.2	901.8	14520.6	901.9	12993.1		969.4	18844	0	0	18845.1	968.4	65831.1	0	0	65831.1	900.6	10887.9	901.6	26201.3
968.2	21544.4	0	0	0	21576.7	968.1	32536.5	0	0	32572.1	968	39075.6	0	0	39075.6	901.8	15651.1	901.9	14779.8	902	12883		969.3	19284.1	0	0	19285.2	968.3	65207.9	0	0	65207.9	900.7	10478.3	901.7	26139.5
968.1	21616	0	0	0	21648.3	968	32774.4	0	0	32810.1	967.9	39674.8	0	0	39674.8	901.9	15199.8	902	14433.9	902.1	13013.1		969.2	20144.7	0	0	20145.8	968.2	65682.7	0	0	65682.7	900.8	10357.4	901.8	26785.8
968	21908.6	0	0	0	21940.8	967.9	31958.6	0	0	31994.3	967.8	39596.7	0	0	39596.7	902	15194.6	902.1	14537.2	902.2	12931.3		969.1	19373.5	0	0	19374.6	968.1	65403.9	0	0	65403.9	900.9	10513.4	901.9	27174.9
967.9	21794.4	0	0	0	21826.7	967.8	32175	0	0	32210.6	967.7	39438.9	0	0	39438.9	902.1	15397.3	902.2	14509.2	902.3	12925.3		969	19340.8	0	0	19341.9	968	65236.4	0	0	65236.4	901	10492.7	902	27000
967.8	21524	0	0	0	21556.3	967.7	31478.4	0	0	31514.1	967.6	39777	0	0	39777	902.2	15510.5	902.3	14520.1	902.4	12990.2		968.9	19344	0	0	19345.1	967.9	64377.3	0	0	64377.3	901.1	10410.9	902.1	26829.5
967.7	21822.9	0	0	0	21855.2	967.6	31799.2	0	0	31834.9	967.5	39412.7	0	0	39412.7	902.3	15213	902.4	14435.4	902.5	13062.3		968.8	19239.7	0	0	19240.8	967.8	64747.8	0	0	64747.8	901.2	10535.1	902.2	26713.6
967.6	21585.6	0	0	0	21617.9	967.5	32117.9	0	0	32153.5	967.4	39402.2	0	0	39402.2	902.4	15499.4	902.5	14207.5	902.6	13050.9		968.7	20202.2	0	0	20203.3	967.7	64847	0	0	64847	901.3	10614.7	902.3	26389.4
967.5	21573.6	0	0	0	21605.9	967.4	31827.8	0	0	31863.5	967.3	39280.6	0	0	39280.6	902.5	15781.7	902.6	14216.4	902.7	12923.9		968.6	19344.1	0	0	19345.2	967.6	64614.5	0	0	64614.5	901.4	10616.3	902.4	26374.8
967.4	21923.3	0	0	0	21955.6	967.3	32104.9	0	0	32140.5	967.2	39532.6	0	0	39532.6	902.6	15407.7	902.7	14564.3	902.8	12658.7		968.5	19739.2	0	0	19740.3	967.5	64981.4	0	0	64981.4	901.5	10714.6	902.5	26398.3
967.3	21869.2	0	0	0	21901.5	967.2	31272.5	0	0	31308.2	967.1	39365.2	0	0	39365.2	902.7	15341.2	902.8	14622.5	902.9	12668.1		968.4	19476.8	0	0	19477.9	967.4	64679.4	0	0	64679.4	901.6	10596	902.6	26584.2
967.2	21481.5	0	0	0	21513.7	967.1	31493	0	0	31528.7	967	39352.4	0	0	39352.4	902.8	15635.7	902.9	14544.2	903	12817		968.3	19227.6	0	0	19228.7	967.3	64755.6	0	0	64755.6	901.7	10683.5	902.7	26214.8
967.1	21498.3	0	0	0	21530.5	967	31259.3	0	0	31294.9	966.9	39699.5	0	0	39699.5	902.9	15230.2	903	14307.8	903.1	12747.6		968.2	18822.7	0	0	18823.8	967.2	64372	0	0	64372	901.8	10429.7	902.8	26618.3
967	21462.6	0	0	0	21494.9	966.9	31372.7	0	0	31408.3	966.8	39598	0	0	39598	903	15332.3	903.1	14142	903.2	12744.1		968.1	19215.6	0	0	19216.7	967.1	64074.6	0	0	64074.6	901.9	10458.3	902.9	26831.4
966.9	21616.3	0	0	0	21648.5	966.8	31583	0	0	31618.7	966.7	39810.8	0	0	39810.8	903.1	15620.1	903.2	14017.4	903.3	12768.8		968	19210.4	0	0	19211.5	967	64360.4	0	0	64360.4	902	10989.1	903	26543
966.8	21566.7	0	0	0	21599	966.7	31900.2	0	0	31935.9	966.6	39544.1	0	0	39544.1	903.2	15518.7	903.3	14120.4	903.4	12856.6		967.9	19186	0	0	19187.1	966.9	64575.1	0	0	64575.1	902.1	10587	903.1	27024.6
966.7	21806	0	0	0	21838.3	966.6	31487.1	0	0	31522.8	966.5	39374	0	0	39374	903.3	15001	903.4	14469.9	903.5	12745.6		967.8	19003.3	0	0	19004.4	966.8	64905.8	0	0	64905.8	902.2	10694	903.2	26703.9
966.6	21481.9	0	0	0	21514.2	966.5	31753	0	0	31788.7	966.4	39496.5	0	0	39496.5	903.4	15374.3	903.5	14622.2	903.6	12718.5		967.7	18314.9	0	0	18316	966.7	64614.7	0	0	64614.7	902.3	10853.4	903.3	26839.3
966.5	21585.5	0	0	0	21617.7	966.4	31870.1	0	0	31905.8	966.3	39658.4	0	0	39658.4	903.5	16025.3	903.6	14442.5	903.7	12907.5		967.6	19264.8	0	0	19265.9	966.6	64658.1	0	0	64658.1	902.4	10644.1	903.4	26587.9
966.4	21821.6	0	0	0	21853.9	966.3	31462.3	0	0	31498	966.2	39301	0	0	39301	903.6	15926.8	903.7	14542.3	903.8	12871		967.5	19725.7	0	0	19726.8	966.5	64948.3	0	0	64948.3	902.5	10710.1	903.5	27189.9
966.3	21802	0	0	0	21834.3	966.2	32011.3	0	0	32047	966.1	39359.3	0	0	39359.3	903.7	15554.2	903.8	14060.9	903.9	12907.6		967.4	19811.1	0	0	19812.2	966.4	64313.3	0	0	64313.3	902.6	10301.2	903.6	26434.4
966.2	21954.8	0	0	0	21987	966.1	31053.4	0	0	31089.1	966	38972.2	0	0	38972.2	903.8	15526.1	903.9	14299.7	904	12929.4		967.3	19344.8	0	0	19345.9	966.3	64551.9	0	0	64551.9	902.7	10289.8	903.7	26508.7
966.1	21479.2	0	0	0	21511.5	966	31785	0	0	31820.6	965.9	39296.3	0	0	39296.3	903.9	15847.8	904	14440.5	904.1	12747.7		967.2	20115.8	0	0	20116.9	966.2	64497.3	0	0	64497.3	902.8	10535.3	903.8	26400
966	21578	0	0	0	21610.3	965.9	32053.9	0	0	32089.6	965.8	39230.9	0	0	39230.9	904	15594.7	904.1	14336.4	904.2	12992.5		967.1	20175.5	0	0	20176.6	966.1	63868.6	0	0	63868.6	902.9	10324.6	903.9	26208.5
965.9	21536.3	0	0	0	21568.6	965.8	31563.2	0	0	31598.9	965.7	39378.9	0	0	39378.9	904.1	15497.7	904.2	14330.6	904.3	12841.4		967	19182.6	0	0	19183.7	966	63918.5	0	0	63918.5	903	10694.4	904	26791
965.8	21731.8	0	0	0	21764	965.7	31726.3	0	0	31761.9	965.6	39228	0	0	39228	904.2	15564	904.3	14612.7	904.4	12696.1		966.9	18833.1	0	0	18834.2	965.9	63735.1	0	0	63735.1	903.1	10654.4	904.1	26604.9
965.7	21358.2	0	0	0	21390.5	965.6	31489.3	0	0	31524.9	965.5	39231.6	0	0	39231.6	904.3	15153.5	904.4	14546.5	904.5	12900.2		966.8	18972.5	0	0	18973.6	965.8	63166.1	0	0	63166.1	903.2	10706.4	904.2	26636.2
965.6	21847.4	0	0	0	21879.7	965.5	31794.7	0	0	31830.4	965.4	39277.1	0	0	39277.1	904.4	15408.3	904.5	14397.3	904.6	12964.3		966.7	19110.3	0	0	19111.4	965.7	64032.5	0	0	64032.5	903.3	10237	904.3	26690.9
965.5	21938.3	0	0	0	21970.5	965.4	31702.9	0	0	31738.6	965.3	39167.8	0	0	39167.8	904.5	15472.9	904.6	14624.1	904.7	12877.5		966.6	18928.9	0	0	18930	965.6	64588.6	0	0	64588.6	903.4	10431.7	904.4	26415.6
965.4	21763	0	0	0	21795.3	965.3	31762.1	0	0	31797.7	965.2	39380.8	0	0	39380.8	904.6	15745.6	904.7	14630.9	904.8	12812.9		966.5	19129	0	0	19130.1	965.5	64060.6	0	0	64060.6	903.5	10190.3	904.5	26149.6
965.3	21514.4	0	0	0	21546.7	965.2	31545.9	0	0	31581.6	965.1	39518.1	0	0	39518.1	904.7	15678.5	904.8	14718.3	904.9	12808.4		966.4	19571.1	0	0	19572.2	965.4	63684.9	0	0	63684.9	903.6	11032.9	904.6	26704.6
965.2	21582	0	0	0	21614.3	965.1	31721.3	0	0	31757	965	39140.3	0	0	39140.3	904.8	15750.9	904.9	14063.7	905	12825.6		966.3	18562.6	0	0	18563.7	965.3	63533.8	0	0	63533.8	903.7	10576.5	904.7	27081.8
965.1	21607.4	0	0	0	21639.7	965	31739.2	0	0	31774.9	964.9	39414	0	0	39414	904.9	15490	905	14565.8	905.1	12846.4		966.2	19094.7	0	0	19095.8	965.2	63703.3	0	0	63703.3	903.8	10805.2	904.8	26602.6
965	21811.6	0	0	0	21843.9	964.9	32257.8	0	0	32293.5	964.8	39438.3	0	0	39438.3	905	15734.9	905.1	14684.4	905.2	12653.9		966.1	19266.9	0	0	19268	965.1	64096.4	0	0	64096.4	903.9	10625.4	904.9	26395.6
964.9	21914.3	0	0	0	21946.6	964.8	31795.8	0	0	31831.4	964.7	39466.7	0	0	39466.7	905.1	15904.6	905.2	14722.5	905.3	12726.2		966	19212	0	0	19213.1	965	64552.6	0	0	64552.6	904	10684.3	905	26651.8
964.8	21908.4	0	0	0	21940.7	964.7	31259.4	0	0	31295.1	964.6	39466.2	0	0	39466.2	905.2	15330.8	905.3	14524.1	905.4	12895.8		965.9	19694.3	0	0	19695.4	964.9	63668.4	0	0	63668.4	904.1	10728.3	905.1	27011.7
964.7	22100.9	0	0	0	22133.2	964.6	31569.8	0	0	31605.4	964.5	39333.5	0	0	39333.5	905.3	15415.1	905.4	14635.4	905.5	12853.4		965.8	19294.7	0	0	19295.8	964.8	63970.7	0	0	63970.7	904.2	10700.9	905.2	26860.5
964.6	22212.7	0	0	0	22245	964.5	31340.3	0	0	31376	964.4	39477.6	0	0	39477.6	905.4	15630.3	905.5	14695.1	905.6	12916.4		965.7	19742.1	0	0	19743.2	964.7	63662.1	0	0	63662.1	904.3	10594.4	905.3	26388
964.5	22121.7	0	0	0	22153.9	964.4	31565	0	0	31600.6	964.3	39441	0	0	39441	905.5	15948.5	905.6	14482.2	905.7	12710.2		965.6	19557.8	0	0	19558.9	964.6	63797.3	0	0	63797.3	904.4	10703.3	905.4	26419.6
964.4	21971.1	0	0	0	22003.4	964.3	31306.5	0	0	31342.1	964.2	39213.2	0	0	39213.2	905.6	15633.1	905.7	14380.6	905.8	12889.1		965.5	19145.3	0	0	19146.4	964.5	63650.2	0	0	63650.2	904.5	10801.6	905.5	26215.4
964.3	21928	0	0	0	21960.3	964.2	31269.3	0	0	31305	964.1	39091.4	0	0	39091.4	905.7	15872.4	905.8	14534	905.9	12954.6		965.4	19394.4	0	0	19395.5	964.4	63739.2	0	0	63739.2	904.6	10538.2	905.6	26554.7
964.2	22227.5	0	0	0	22259.8	964.1	31582	0	0	31617.6	964	39026.9	0	0	39026.9	905.8	16050	905.9	14528	906	12871.8		965.3	19366.6	0	0	19367.7	964.3	62814.9	0	0	62814.9	904.7	11014.6	905.7	26306.2
964.1	22703.3	0	0	0	22735.6	964	31740.1	0	0	31775.7	963.9	39186.9	0	0	39186.9	905.9	15421.4	906	14587.3	906.1	12901.3		965.2	19036.4	0	0	19037.5	964.2	62867.2	0	0	62867.2	904.8	11129.4	905.8	26319.1
964	22389.7	0	0	0	22421.9	963.9	31805.8	0	0	31841.4	963.8	38839.6	0	0	38839.6	906	15647	906.1	14259.7	906.2	12829.8		965.1	19402.8	0	0	19403.9	964.1	63164.1	0	0	63164.1	904.9	10701.2	905.9	26279.6
963.9	22541.3	0	0	0	22573.6	963.8	32105.5	0	0	32141.1	963.7	39203.6	0	0	39203.6	906.1	15339	906.2	14618.6	906.3	12530.3		965	18750.2	0	0	18751.3	964	63770.7	0	0	63770.7	905	10870.7	906	26215.2
963.8	22603.2	0	0	0	22635.5	963.7	31721.6	0	0	31757.3	963.6	39368.4	0	0	39368.4	906.2	15392.2	906.3	14361.5	906.4	13095.4		964.9	19098.8	0	0	19099.9	963.9	63294.6	0	0	63294.6	905.1	10901.1	906.1	25911.8
963.7	22788.3	0	0	0	22820.5	963.6	31666.2	0	0	31701.8	963.5	39075.5	0	0	39075.5	906.3	15885.8	906.4	14589.1	906.5	12944.6		964.8	19293.2	0	0	19294.3	963.8	62540.6	0	0	62540.6	905.2	10977.3	906.2	26442.2
963.6	22309.6	0	0	0	22341.9	963.5	31720	0	0	31755.6	963.4	39049.7	0	0	39049.7	906.4	15883.6	906.5	14497.2	906.6	12762.3		964.7	18783.6	0	0	18784.7	963.7	63456.8	0	0	63456.8	905.3	10892.2	906.3	26812.2
963.5	22067.9	0	0	0	22100.2	963.4	31504.8	0	0	31540.5	963.3	39525.5	0	0	39525.5	906.5	15716.2	906.6	14588.4	906.7	12729.6		964.6	19306.4	0	0	19307.5	963.6	63157.5	0	0	63157.5	905.4	11189.3	906.4	26226.5
963.4	22604.7	0	0	0	22637	963.3	31972.1	0	0	32007.8	963.2	39109.5	0	0	39109.5	906.6	16154.9	906.7	14579.5	906.8	12850.1		964.5	19337.6	0	0	19338.7	963.5	62272.7	0	0	62272.7	905.5	11075	906.5	26200.7
963.3	22433.8	0	0	0	22466	963.2	31068.9	0	0	31104.5	963.1	39409.6	0	0	39409.6	906.7	16014.7	906.8	14625.8	906.9	12811.7		964.4	19163.7	0	0	19164.8	963.4	62778.2	0	0	62778.2	905.6	10831.5	906.6	26730
963.2	22301	0	0	0	22333.2	963.1	31053.5	0	0	31089.1	963	39110.4	0	0	39110.4	906.8	16073.5	906.9	14764.9	907	12896.3		964.3	18790.9	0	0	18792	963.3	62639.6	0	0	62639.6	905.7	11090	906.7	26504.7
963.1	22294.5	0	0	0	22326.8	963	31257.7	0	0	31293.3	962.9	39510.2	0	0	39510.2	906.9	16079.2	907	14548.2	907.1	13211.7		964.2	18485.7	0	0	18486.8	963.2	62518.5	0	0	62518.5	905.8	10963	906.8	25957.6
963	22148	0	0	0	22180.3	962.9	31128.7	0	0	31164.4	962.8	39002	0	0	39002	907	15971.2	907.1	14681.7	907.2	13240		964.1	18571.9	0	0	18573	963.1	62093	0	0	62093	905.9	10533.2	906.9	26158.8
962.9	22026.5	0	0	0	22058.8	962.8	31813	0	0	31848.7	962.7	39561.7	0	0	39561.7	907.1	15891.3	907.2	14539.3	907.3	13075.5		964	18260.5	0	0	18261.6	963	62245.6	0	0	62245.6	906	10797.7	907	26118.9
962.8	22451.4	0	0	0	22483.7	962.7	31434.7	0	0	31470.4	962.6	39179.4	0	0	39179.4	907.2	15770.2	907.3	14589	907.4	13068.9		963.9	18438.7	0	0	18439.8	962.9	63245.6	0	0	63245.6	906.1	10771.1	907.1	26231.3
962.7	22516.8	0	0	0	22549.1	962.6	31359.5	0	0	31395.2	962.5	39397.1	0	0	39397.1	907.3	15764	907.4	14363.2	907.5	12971.9		963.8	19570	0	0	19571.1	962.8	62195.8	0	0	62195.8	906.2	10749.4	907.2	26616.2
962.6	21967	0	0	0	21999.2	962.5	31240.7	0	0	31276.4	962.4	39014.6	0	0	39014.6	907.4	15658.1	907.5	14432.3	907.6	13011.7		963.7	19229.7	0	0	19230.8	962.7	61893.8	0	0	61893.8	906.3	11171.1	907.3	26286.4
962.5	22209.9	0	0	0	22242.2	962.4	31286.6	0	0	31322.2	962.3	38785	0	0	38785	907.5	15707.6	907.6	14535.4	907.7	13061.7		963.6	18949.1	0	0	18950.3	962.6	61473.7	0	0	61473.7	906.4	11140	907.4	26186.7
962.4	22024.3	0	0	0	22056.5	962.3	31461.9	0	0	31497.6	962.2	38998.6	0	0	38998.6	907.6	15768.6	907.7	14405.3	907.8	13028.4		963.5	18551.5	0	0	18552.6	962.5	62417.1	0	0	62417.1	906.5	11229.2	907.5	26152.6
962.3	22448.2	0	0	0	22480.5	962.2	31565.3	0	0	31601	962.1	39147.6	0	0	39147.6	907.7	15986.8	907.8	14368.6	907.9	12999.7		963.4	18530.7	0	0	18531.8	962.4	62253	0	0	62253	906.6	10769	907.6	26101.3
962.2	22302.3	0	0	0	22334.6	962.1	31209.2	0	0	31244.8	962	39216.4	0	0	39216.4	907.8	15958	907.9	14577.3	908	13049.1		963.3	18812	0	0	18813.1	962.3	61484.2	0	0	61484.2	906.7	10939.7	907.7	26075.7
962.1	22061.1	0	0	0	22093.4	962	31302.5	0	0	31338.1	961.9	39413.2	0	0	39413.2	907.9	16194.3	908	14799.4	908.1	12884.4		963.2	19026.4	0	0	19027.5	962.2	61918.4	0	0	61918.4	906.8	11155	907.8	26405.9
962	21778	0	0	0	21810.3	961.9	31080	0	0	31115.6	961.8	39265.4	0	0	39265.4	908	16299.4	908.1	14950.8	908.2	12989.6		963.1	18774	0	0	18775.1	962.1	61731	0	0	61731	906.9	11097.4	907.9	26178.7
961.9	21375.9	0	0	0	21408.1	961.8	31540.5	0	0	31576.2	961.7	39025.3	0	0	39025.3	908.1	16255.3	908.2	14996.4	908.3	13137.8		963	18754	0	0	18755.1	962	61130.6	0	0	61130.6	907	10922.1	908	26247.4
961.8	21999.8	0	0	0	22032.1	961.7	31383.3	0	0	31418.9	961.6	39067.2	0	0	39067.2	908.2	16177.5	908.3	14660	908.4	13287.3		962.9	18672.7	0	0	18673.8	961.9	61197.7	0	0	61197.7	907.1	11074.6	908.1	26315.7
961.7	21576.9	0	0	0	21609.2	961.6	31318.8	0	0	31354.4	961.5	39032.1	0	0	39032.1	908.3	16535.8	908.4	14595.9	908.5	13123.9		962.8	18863.3	0	0	18864.4	961.8	61982.1	0	0	61982.1	907.2	11022.7	908.2	26385
961.6	21755.2	0	0	0	21787.4	961.5	31413.6	0	0	31449.3	961.4	38661.2	0	0	38661.2	908.4	16018.4	908.5	14945.9	908.6	13306.8		962.7	18902.4	0	0	18903.5	961.7	61411.1	0	0	61411.1	907.3	10787.1	908.3	26037.2
961.5	21894.8	0	0	0	21927.1	961.4	31199.1	0	0	31234.7	961.3	38742.5	0	0	38742.5	908.5	16090.4	908.6	14563.3	908.7	13162.4		962.6	18680.7	0	0	18681.8	961.6	60787.5	0	0	60787.5	907.4	10749.6	908.4	26330.4
961.4	21799.4	0	0	0	21831.7	961.3	31154.2	0	0	31189.8	961.2	39138.3	0	0	39138.3	908.6	16081.6	908.7	15023.7	908.8	12965		962.5	18600.2	0	0	18601.3	961.5	62130	0	0	62130	907.5	11173	908.5	26102.8
961.3	21599.9	0	0	0	21632.2	961.2	31199.8	0	0	31235.4	961.1	38746.6	0	0	38746.6	908.7	16009.4	908.8	15047	908.9	13153.1		962.4	18378.2	0	0	18379.3	961.4	61566.1	0	0	61566.1	907.6	11239.9	908.6	26113.3
961.2	20997.5	0	0	0	21029.8	961.1	31193.7	0	0	31229.3	961	39254.2	0	0	39254.2	908.8	16312.4	908.9	14839.4	909	12975.2		962.3	18368	0	0	18369.1	961.3	61697.9	0	0	61697.9	907.7	11288.9	908.7	26600.8
961.1	20862.5	0	0	0	20894.8	961	30639	0	0	30674.7	960.9	38858.5	0	0	38858.5	908.9	16564.6	909	14685.6	909.1	13021.2		962.2	18236.5	0	0	18237.6	961.2	60776.1	0	0	60776.1	907.8	11323.7	908.8	26085.6
961	21389.2	0	0	0	21421.4	960.9	30720.7	0	0	30756.3	960.8	38944.7	0	0	38944.7	909	16567.7	909.1	14905.4	909.2	13024.7		962.1	18573.4	0	0	18574.5	961.1	61223.2	0	0	61223.2	907.9	10961.6	908.9	26696.2
960.9	21670.3	0	0	0	21702.5	960.8	31121.6	0	0	31157.2	960.7	39135	0	0	39135	909.1	16015.5	909.2	14798.6	909.3	12838.8		962	18531.4	0	0	18532.5	961	61915.2	0	0	61915.2	908	11369.6	909	26402.6
960.8	21841.8	0	0	0	21874.1	960.7	31024.9	0	0	31060.5	960.6	39173.7	0	0	39173.7	909.2	16236.4	909.3	15022.9	909.4	13087.9		961.9	18478.5	0	0	18479.6	960.9	61394.4	0	0	61394.4	908.1	11031.4	909.1	26518.5
960.7	21845.1	0	0	0	21877.3	960.6	31350.7	0	0	31386.4	960.5	38920.5	0	0	38920.5	909.3	16272.9	909.4	15394	909.5	13202.2		961.8	17850.2	0	0	17851.3	960.8	61582.5	0	0	61582.5	908.2	11000.8	909.2	26744
960.6	21577	0	0	0	21609.3	960.5	31326.5	0	0	31362.1	960.4	39161.9	0	0	39161.9	909.4	16407.1	909.5	15018.6	909.6	12790.2		961.7	18552.5	0	0	18553.6	960.7	61371.6	0	0	61371.6	908.3	10935.2	909.3	26332.9
960.5	21346.7	0	0	0	21379	960.4	31151.3	0	0	31187	960.3	39239	0	0	39239	909.5	16680.1	909.6	14974.9	909.7	13040		961.6	17859.9	0	0	17861	960.6	61462.3	0	0	61462.3	908.4	11080.2	909.4	26538.6
960.4	21208.8	0	0	0	21241.1	960.3	31675.3	0	0	31710.9	960.2	39320.9	0	0	39320.9	909.6	16710.4	909.7	14479.5	909.8	13161.2		961.5	17972.4	0	0	17973.5	960.5	61430.1	0	0	61430.1	908.5	11242.1	909.5	26212.8
960.3	21253.5	0	0	0	21285.7	960.2	31353.2	0	0	31388.9	960.1	39050.1	0	0	39050.1	909.7	16272.7	909.8	15087.8	909.9	13224.3		961.4	17899.9	0	0	17901	960.4	61668.5	0	0	61668.5	908.6	11123.9	909.6	26119.4
960.2	20872.1	0	0	0	20904.4	960.1	31063.6	0	0	31099.3	960	39386.4	0	0	39386.4	909.8	16174.7	909.9	14996.2	910	13221.9		961.3	19122.9	0	0	19124	960.3	61869.4	0	0	61869.4	908.7	11298.2	909.7	26374
960.1	20833	0	0	0	20865.3	960	31113.1	0	0	31148.7	959.9	38781.6	0	0	38781.6	909.9	16502	910	14870.3	910.1	12929.6		961.2	18781.9	0	0	18783	960.2	61505.9	0	0	61505.9	908.8	11116.9	909.8	26673.8
960	21012.1	0	0	0	21044.4	959.9	31170	0	0	31205.7	959.8	38818.8	0	0	38818.8	910	16490.6	910.1	15218.5	910.2	13250.1		961.1	18292.1	0	0	18293.2	960.1	61567.5	0	0	61567.5	908.9	11206.8	909.9	26879.7
959.9	21045.9	0	0	0	21078.2	959.8	30939	0	0	30974.6	959.7	39101.4	0	0	39101.4	910.1	16593.5	910.2	14886.3	910.3	13259.4		961	18169.2	0	0	18170.3	960	61930.1	0	0	61930.1	909	11416.4	910	26838.9
959.8	21105.2	0	0	0	21137.5	959.7	31182.2	0	0	31217.8	959.6	39418.6	0	0	39418.6	910.2	16527.7	910.3	15099.7	910.4	13254.9		960.9	17748.5	0	0	17749.6	959.9	61479.6	0	0	61479.6	909.1	11454.3	910.1	26727.3
959.7	21155.8	0	0	0	21188.1	959.6	31535.7	0	0	31571.4	959.5	39126.9	0	0	39126.9	910.3	16454.2	910.4	15134.5	910.5	13173.6		960.8	17874.5	0	0	17875.6	959.8	62432.6	0	0	62432.6	909.2	11220.7	910.2	26543.2
959.6	20831.2	0	0	0	20863.5	959.5	30977.6	0	0	31013.3	959.4	39364	0	0	39364	910.4	16552.1	910.5	15103.2	910.6	13196.5		960.7	18797.6	0	0	18798.7	959.7	61550.9	0	0	61550.9	909.3	11329	910.3	26364.5
959.5	21187.7	0	0	0	21220	959.4	31078.4	0	0	31114	959.3	38793.9	0	0	38793.9	910.5	16500.6	910.6	14989.7	910.7	13122.9		960.6	18780.6	0	0	18781.7	959.6	62306.6	0	0	62306.6	909.4	11436.9	910.4	27000.6
959.4	21171.7	0	0	0	21204	959.3	31053	0	0	31088.7	959.2	39143.9	0	0	39143.9	910.6	16559.4	910.7	14946.6	910.8	13106.7		960.5	17314.2	0	0	17315.3	959.5	61770.5	0	0	61770.5	909.5	11310.1	910.5	26662
959.3	21498.1	0	0	0	21530.4	959.2	31471.4	0	0	31507.1	959.1	39014.3	0	0	39014.3	910.7	16399.6	910.8	15092.3	910.9	13052.1		960.4	17753.9	0	0	17755	959.4	61823.8	0	0	61823.8	909.6	11277.6	910.6	26967.1
959.2	21558.5	0	0	0	21590.8	959.1	31084	0	0	31119.6	959	39533.7	0	0	39533.7	910.8	16584.6	910.9	15250.8	911	13392.6		960.3	17820.4	0	0	17821.5	959.3	63070.7	0	0	63070.7	909.7	11292.4	910.7	26610.8
959.1	21723.5	0	0	0	21755.8	959	31360.6	0	0	31396.3	958.9	39303.5	0	0	39303.5	910.9	16380.8	911	14934.8	911.1	13600.4		960.2	18286.5	0	0	18287.6	959.2	62266	0	0	62266	909.8	11561.7	910.8	27142.5
959	20911.3	0	0	0	20943.6	958.9	31438.4	0	0	31474	958.8	38805.2	0	0	38805.2	911	16728.7	911.1	15259.2	911.2	13320.4		960.1	17871.5	0	0	17872.6	959.1	61548.3	0	0	61548.3	909.9	11442.6	910.9	27059.3
958.9	21401.8	0	0	0	21434.1	958.8	30900.1	0	0	30935.7	958.7	39192.4	0	0	39192.4	911.1	16569.9	911.2	15211.5	911.3	13325.4		960	18004.7	0	0	18005.8	959	61579	0	0	61579	910	11547.2	911	27109.6
958.8	21087	0	0	0	21119.3	958.7	30870.2	0	0	30905.8	958.6	39062.2	0	0	39062.2	911.2	16635.1	911.3	15783.6	911.4	13477.2		959.9	17811.7	0	0	17812.8	958.9	61736.4	0	0	61736.4	910.1	11993.7	911.1	27132.3
958.7	21392.9	0	0	0	21425.2	958.6	31071.9	0	0	31107.5	958.5	38958.7	0	0	38958.7	911.3	16630.9	911.4	15420.7	911.5	13419.9		959.8	19003.7	0	0	19004.8	958.8	62091.8	0	0	62091.8	910.2	11484.1	911.2	26569.3
958.6	21313.3	0	0	0	21345.5	958.5	31644.7	0	0	31680.4	958.4	39301.7	0	0	39301.7	911.4	16750	911.5	15182	911.6	13060.7		959.7	18041.7	0	0	18042.8	958.7	62881.2	0	0	62881.2	910.3	12029.7	911.3	27114.5
958.5	21330.1	0	0	0	21362.4	958.4	31528.8	0	0	31564.4	958.3	39264.5	0	0	39264.5	911.5	16974.6	911.6	15480	911.7	13204		959.6	18552	0	0	18553.1	958.6	62703.5	0	0	62703.5	910.4	11824.8	911.4	27168.1
958.4	21018.3	0	0	0	21050.6	958.3	31272.5	0	0	31308.2	958.2	39313.1	0	0	39313.1	911.6	16859	911.7	15517.4	911.8	13550.9		959.5	17732.5	0	0	17733.6	958.5	62397.4	0	0	62397.4	910.5	11649.7	911.5	27632.8
958.3	21022.2	0	0	0	21054.5	958.2	31155.1	0	0	31190.7	958.1	39028.5	0	0	39028.5	911.7	16588.2	911.8	15145.1	911.9	13584.3		959.4	17613.2	0	0	17614.3	958.4	61878.8	0	0	61878.8	910.6	11651.4	911.6	27422.8
958.2	21180.8	0	0	0	21213.1	958.1	31167.3	0	0	31203	958	38955.2	0	0	38955.2	911.8	16564.5	911.9	15073.2	912	13314.9		959.3	18058.4	0	0	18059.5	958.3	61952.8	0	0	61952.8	910.7	11564.9	911.7	27286.2
958.1	21459.9	0	0	0	21492.2	958	31095.9	0	0	31131.5	957.9	39363.2	0	0	39363.2	911.9	16721.8	912	15436.5	912.1	13242.4		959.2	17972.4	0	0	17973.5	958.2	62031.8	0	0	62031.8	910.8	11960.4	911.8	27156.4
958	21347.9	0	0	0	21380.2	957.9	31234.1	0	0	31269.7	957.8	39286.8	0	0	39286.8	912	16990.7	912.1	15452.3	912.2	13441.1		959.1	18526.3	0	0	18527.4	958.1	61841.3	0	0	61841.3	910.9	11597.1	911.9	27775.4
957.9	21181.7	0	0	0	21214	957.8	31757.5	0	0	31793.1	957.7	39221.7	0	0	39221.7	912.1	17095.5	912.2	15424.3	912.3	13326.6		959	18582.4	0	0	18583.5	958	61847.2	0	0	61847.2	911	11553	912	27185.5
957.8	21324	0	0	0	21356.3	957.7	31564.3	0	0	31600	957.6	39076.4	0	0	39076.4	912.2	17129.9	912.3	15601.2	912.4	13270		958.9	17968.1	0	0	17969.2	957.9	62284.1	0	0	62284.1	911.1	11944.4	912.1	27378.6
957.7	21583.1	0	0	0	21615.4	957.6	31701.1	0	0	31736.7	957.5	39174.8	0	0	39174.8	912.3	16626.4	912.4	15737.5	912.5	13223.9		958.8	18156.4	0	0	18157.5	957.8	62192.6	0	0	62192.6	911.2	11944.9	912.2	27601.1
957.6	21693.8	0	0	0	21726.1	957.5	31326	0	0	31361.7	957.4	39475.8	0	0	39475.8	912.4	16713.5	912.5	15661	912.6	13501		958.7	17768.9	0	0	17770	957.7	62265.5	0	0	62265.5	911.3	11787.2	912.3	27944.9
957.5	21627.9	0	0	0	21660.2	957.4	31762	0	0	31797.6	957.3	39387.4	0	0	39387.4	912.5	16570.7	912.6	15298.4	912.7	13405.2		958.6	18277.3	0	0	18278.4	957.6	62269.1	0	0	62269.1	911.4	12082	912.4	27833.2
957.4	21476.3	0	0	0	21508.6	957.3	30991.8	0	0	31027.5	957.2	39176.5	0	0	39176.5	912.6	17036.3	912.7	15758.2	912.8	13685.3		958.5	17780.9	0	0	17782	957.5	62729.4	0	0	62729.4	911.5	11925.5	912.5	28298.3
957.3	21212	0	0	0	21244.3	957.2	31422.7	0	0	31458.4	957.1	39478.6	0	0	39478.6	912.7	17214.2	912.8	15524.8	912.9	13589.1		958.4	17965.8	0	0	17966.9	957.4	63367.6	0	0	63367.6	911.6	12141.9	912.6	28521.1
957.2	21192.1	0	0	0	21224.3	957.1	31476.2	0	0	31511.8	957	39356.6	0	0	39356.6	912.8	17431.5	912.9	15190.3	913	13639.4		958.3	17854	0	0	17855.1	957.3	62631.4	0	0	62631.4	911.7	12297.7	912.7	28651.2
957.1	21709	0	0	0	21741.3	957	31473.2	0	0	31508.9	956.9	39301.8	0	0	39301.8	912.9	16840.8	913	15689.2	913.1	13538.1		958.2	18096.9	0	0	18098	957.2	62675.6	0	0	62675.6	911.8	12181.1	912.8	28782
957	21721.5	0	0	0	21753.8	956.9	31748.8	0	0	31784.4	956.8	39541	0	0	39541.1	913	16836.2	913.1	15565.3	913.2	13594.5		958.1	18557.7	0	0	18558.8	957.1	62775.5	0	0	62775.5	911.9	11757	912.9	29526.8
956.9	22325.9	0	0	0	22358.2	956.8	31679.4	0	0	31715	956.7	39270.4	0	0	39270.4	913.1	16780.7	913.2	15866.8	913.3	13623.6		958	18144.8	0	0	18145.9	957	62430.2	0	0	62430.2	912	12019.8	913	29306.5
956.8	21928.2	0	0	0	21960.5	956.7	31500.6	0	0	31536.3	956.6	39473.1	0	0	39473.2	913.2	16853.2	913.3	15814.4	913.4	13369.7		957.9	18338.7	0	0	18339.8	956.9	62679.5	0	0	62679.5	912.1	12023.6	913.1	29594.9
956.7	21718.3	0	0	0	21750.6	956.6	31614	0	0	31649.6	956.5	39245.3	0	0	39245.4	913.3	16990.2	913.4	15988.3	913.5	13327.3		957.8	18171.9	0	0	18173	956.8	63135.4	0	0	63135.4	912.2	11923.5	913.2	29191.5
956.6	21836.7	0	0	0	21869	956.5	31751.5	0	0	31787.1	956.4	39495.8	0	0	39495.8	913.4	17098.8	913.5	15703.1	913.6	13609.8		957.7	18007	0	0	18008.1	956.7	62874.7	0	0	62874.7	912.3	12103.3	913.3	29732.2
956.5	21528.2	0	0	0	21560.5	956.4	31965.2	0	0	32000.8	956.3	39580.1	0	0	39580.1	913.5	17344	913.6	15163.1	913.7	13687.7		957.6	18127.1	0	0	18128.2	956.6	63254.5	0	0	63254.5	912.4	12294.4	913.4	29931.1
956.4	21611.8	0	0	0	21644.1	956.3	31512.6	0	0	31548.2	956.2	39634.8	0	0	39634.8	913.6	17232.9	913.7	15421.1	913.8	13706.7		957.5	17894	0	0	17895.1	956.5	63110	0	0	63110	912.5	11960.9	913.5	29954.4
956.3	21937.6	0	0	0	21969.9	956.2	31657.5	0	0	31693.1	956.1	39867.6	0	0	39867.6	913.7	17197	913.8	15183.8	913.9	13536.4		957.4	17967.4	0	0	17968.5	956.4	63476.4	0	0	63476.4	912.6	11796.3	913.6	30488.6
956.2	21634	0	0	0	21666.3	956.1	32276	0	0	32311.6	956	39459.6	0	0	39459.6	913.8	17216	913.9	15739.1	914	13586.2		957.3	18088.3	0	0	18089.4	956.3	63250.5	0	0	63250.5	912.7	12321.7	913.7	30427.7
956.1	22187.1	0	0	0	22219.4	956	32238.4	0	0	32274.1	955.9	39778.1	0	0	39778.1	913.9	17222.9	914	15980.3	914.1	13661.4		957.2	18078	0	0	18079.1	956.2	62932.3	0	0	62932.3	912.8	12178.2	913.8	30871.3
956	22437.2	0	0	0	22469.4	955.9	32351	0	0	32386.7	955.8	39906.6	0	0	39906.6	914	17675.8	914.1	16058.5	914.2	13621.2		957.1	17772.6	0	0	17773.7	956.1	63082.9	0	0	63082.9	912.9	12219.6	913.9	30989
955.9	22874	0	0	0	22906.3	955.8	32183.6	0	0	32219.3	955.7	39360.3	0	0	39360.3	914.1	17377.9	914.2	16020.4	914.3	13658.2		957	17787.4	0	0	17788.5	956	64171.7	0	0	64171.7	913	12444	914	30767.2
955.8	23202.4	0	0	0	23234.7	955.7	32026.9	0	0	32062.5	955.6	39612.2	0	0	39612.2	914.2	17291.7	914.3	16046.5	914.4	13626.6		956.9	18009.6	0	0	18010.7	955.9	63924.1	0	0	63924.1	913.1	12352.6	914.1	31034.3
955.7	23047.2	0	0	0	23079.5	955.6	31910.2	0	0	31945.9	955.5	39517.6	0	0	39517.6	914.3	17187.7	914.4	16056.5	914.5	13882.9		956.8	18432.2	0	0	18433.3	955.8	63560	0	0	63560	913.2	12468	914.2	30536.9
955.6	22941.7	0	0	0	22973.9	955.5	32597.2	0	0	32632.9	955.4	39192.2	0	0	39192.2	914.4	17225.4	914.5	16103.1	914.6	13719.5		956.7	18235.1	0	0	18236.2	955.7	64000.6	0	0	64000.6	913.3	12056.6	914.3	31017.4
955.5	22956.5	0	0	0	22988.8	955.4	32389.9	0	0	32425.5	955.3	39962.2	0	0	39962.2	914.5	17404.3	914.6	16329.2	914.7	13702.3		956.6	18084	0	0	18085.1	955.6	64456.7	0	0	64456.7	913.4	12424.4	914.4	31247.1
955.4	23452.9	0	0	0	23485.2	955.3	32625.1	0	0	32660.8	955.2	39997.2	0	0	39997.2	914.6	17644.6	914.7	16183.7	914.8	13877.9		956.5	18535.3	0	0	18536.4	955.5	64030.2	0	0	64030.2	913.5	12305.3	914.5	31184.8
955.3	23739.8	0	0	0	23772.1	955.2	32560.6	0	0	32596.3	955.1	39816.4	0	0	39816.4	914.7	17995.7	914.8	16226	914.9	14066.8		956.4	18452.4	0	0	18453.5	955.4	64450.3	0	0	64450.3	913.6	12294	914.6	31315.5
955.2	23390.8	0	0	0	23423.1	955.1	32773.2	0	0	32808.9	955	40557.2	0	0	40557.2	914.8	17730.4	914.9	16555.3	915	14024.9		956.3	18083.4	0	0	18084.5	955.3	64860.2	0	0	64860.2	913.7	12570	914.7	30708
955.1	23667.6	0	0	0	23699.9	955	32851	0	0	32886.6	954.9	40313.1	0	0	40313.1	914.9	17907.1	915	16648	915.1	14205.9		956.2	18251.6	0	0	18252.7	955.2	64941.3	0	0	64941.3	913.8	12387.6	914.8	30631.3
955	24283.8	0	0	0	24316.1	954.9	32410.7	0	0	32446.3	954.8	40132.3	0	0	40132.4	915	18163.1	915.1	16835.2	915.2	14080.9		956.1	18182.2	0	0	18183.3	955.1	65082.8	0	0	65082.8	913.9	12681.5	914.9	30351.4
954.9	23691.2	0	0	0	23723.5	954.8	32214.2	0	0	32249.9	954.7	40107.3	0	0	40107.3	915.1	18178.3	915.2	16804.5	915.3	14279		956	18323	0	0	18324.1	955	65434.4	0	0	65434.4	914	12889.2	915	29958.3
954.8	24231	0	0	0	24263.3	954.7	32853.6	0	0	32889.2	954.6	39838.7	0	0	39838.7	915.2	18567.3	915.3	16644.7	915.4	14256.6		955.9	18479.8	0	0	18480.9	954.9	65971.7	0	0	65971.7	914.1	12571.4	915.1	30161.5
954.7	24317	0	0	0	24349.3	954.6	33238.2	0	0	33273.8	954.5	40195.3	0	0	40195.3	915.3	18560.5	915.4	17019.7	915.5	14032.7		955.8	18898.3	0	0	18899.4	954.8	65828.6	0	0	65828.6	914.2	12802.1	915.2	29933.6
954.6	24042.6	0	0	0	24074.9	954.5	32873.1	0	0	32908.8	954.4	40100	0	0	40100	915.4	18674.3	915.5	16923.5	915.6	14199.3		955.7	18539	0	0	18540.1	954.7	66485.2	0	0	66485.2	914.3	12962.9	915.3	30041.9
954.5	24047.9	0	0	0	24080.1	954.4	32978.5	0	0	33014.2	954.3	39732.3	0	0	39732.3	915.5	18742.7	915.6	17134.2	915.7	14201.7		955.6	17985.2	0	0	17986.3	954.6	66665.4	0	0	66665.4	914.4	12562.2	915.4	30601.3
954.4	23866.5	0	0	0	23898.7	954.3	33096.9	0	0	33132.6	954.2	40135.9	0	0	40135.9	915.6	19177.8	915.7	16906.1	915.8	14473.3		955.5	18419	0	0	18420.1	954.5	67283.1	0	0	67283.1	914.5	13223	915.5	30802.8
954.3	23778.7	0	0	0	23810.9	954.2	33528.4	0	0	33564.1	954.1	40287.9	0	0	40288	915.7	18926.2	915.8	17511.3	915.9	14422.2		955.4	18841.4	0	0	18842.5	954.4	68238.9	0	0	68238.9	914.6	13068.1	915.6	31121.5
954.2	23958.3	0	0	0	23990.6	954.1	33187.7	0	0	33223.3	954	40161.3	0	0	40161.3	915.8	19020.9	915.9	17651.5	916	14520.7		955.3	18714.9	0	0	18716	954.3	68183.1	0	0	68183.1	914.7	13561.5	915.7	31149.1
954.1	23549.2	0	0	0	23581.5	954	33157.3	0	0	33193	953.9	40461.8	0	0	40461.8	915.9	18814.4	916	17535.2	916.1	14461		955.2	18329.1	0	0	18330.2	954.2	69448.4	0	0	69448.4	914.8	13479.4	915.8	31091.3
954	23323.5	0	0	0	23355.8	953.9	33415.7	0	0	33451.3	953.8	40521.3	0	0	40521.4	916	18968.3	916.1	17360.9	916.2	14681.3		955.1	18831.4	0	0	18832.5	954.1	70001.8	0	0	70001.8	914.9	13411.2	915.9	31790.3
953.9	23519.4	0	0	0	23551.7	953.8	33349.6	0	0	33385.3	953.7	40330.6	0	0	40330.6	916.1	19128.3	916.2	17494.4	916.3	14722.8		955	19198.5	0	0	19199.6	954	71321	0	0	71321	915	13973.8	916	32541
953.8	23274.8	0	0	0	23307.1	953.7	33728.7	0	0	33764.4	953.6	40539.6	0	0	40539.6	916.2	19147.4	916.3	17539.4	916.4	14574.8		954.9	19362.2	0	0	19363.3	953.9	71630.6	0	0	71630.6	915.1	13940.2	916.1	32206.3
953.7	23340.7	0	0	0	23373	953.6	34067.6	0	0	34103.2	953.5	40991.9	0	0	40991.9	916.3	19010.3	916.4	17497.5	916.5	14712.8		954.8	19542.3	0	0	19543.4	953.8	72881.8	0	0	72881.8	915.2	14188.2	916.2	32662.9
953.6	23487	0	0	0	23519.2	953.5	34790.9	0	0	34826.5	953.4	41059.8	0	0	41059.8	916.4	19492.5	916.5	17504	916.6	14661.6		954.7	19442.5	0	0	19443.6	953.7	75319.4	0	0	75319.4	915.3	14614.2	916.3	32635.4
953.5	23552.5	0	0	0	23584.8	953.4	34933.3	0	0	34969	953.3	41214.1	0	0	41214.1	916.5	19251.7	916.6	17455.1	916.7	14810.2		954.6	19389.8	0	0	19390.9	953.6	77720.3	0	0	77720.3	915.4	14228.4	916.4	32754.9
953.4	23021.3	0	0	0	23053.6	953.3	34881.3	0	0	34917	953.2	41706.6	0	0	41706.7	916.6	18903.2	916.7	17527.3	916.8	14915.9		954.5	19558.5	0	0	19559.6	953.5	79541.2	0	0	79541.2	915.5	14906.3	916.5	32796.7
953.3	23491.2	0	0	0	23523.5	953.2	36117	0	0	36152.7	953.1	42150.6	0	0	42150.6	916.7	18589.4	916.8	17684.5	916.9	14767.3		954.4	20382.8	0	0	20383.9	953.4	82106.4	0	0	82106.4	915.6	15274.7	916.6	32977.9
953.2	23380.6	0	0	0	23412.9	953.1	36593.1	0	0	36628.7	953	42223.1	0	0	42223.1	916.8	19081.6	916.9	17500.9	917	14848.6		954.3	20978.4	0	0	20979.5	953.3	85308.2	0	0	85308.2	915.7	15368.2	916.7	32839.8
953.1	23476.9	0	0	0	23509.2	953	36610.4	0	0	36646.1	952.9	42559.6	0	0	42559.6	916.9	18861.7	917	17111.8	917.1	14840.3		954.2	20593.6	0	0	20594.7	953.2	87863.4	0	0	87863.4	915.8	15381.9	916.8	33426.9
953	23840.1	0	0	0	23872.4	952.9	37197.2	0	0	37232.9	952.8	42959.4	0	0	42959.5	917	18506.9	917.1	16918.7	917.2	14860.9		954.1	20330.6	0	0	20331.7	953.1	90733.3	0	0	90733.3	915.9	15829	916.9	33895.8
952.9	23949.5	0	0	0	23981.7	952.8	38026.8	0	0	38062.5	952.7	43188.1	0	0	43188.1	917.1	19070	917.2	16926.2	917.3	14729.9		954	20990.7	0	0	20991.8	953	95010.2	0	0	95010.2	916	16217.5	917	34138.4
952.8	24377	0	0	0	24409.3	952.7	37572.6	0	0	37608.3	952.6	43330.6	0	0	43330.6	917.2	18606.1	917.3	16854.3	917.4	14706.2		953.9	21569.9	0	0	21571	952.9	96651.5	0	0	96651.5	916.1	16758.7	917.1	34851
952.7	24471	0	0	0	24503.3	952.6	38335.3	0	0	38371	952.5	43839.7	0	0	43839.8	917.3	18448.8	917.4	16481.9	917.5	14707.2		953.8	21761.5	0	0	21762.6	952.8	99209.3	0	0	99209.3	916.2	16211.8	917.2	34637.9
952.6	24858.5	0	0	0	24890.7	952.5	38682.3	0	0	38718	952.4	43628.8	0	0	43628.9	917.4	18369.3	917.5	17051.9	917.6	14522.9		953.7	22056.1	0	0	22057.2	952.7	101505	0	0	101505	916.3	16214.7	917.3	35313.8
952.5	24628.4	0	0	0	24660.7	952.4	39320.1	0	0	39355.7	952.3	43764.6	0	0	43764.7	917.5	18537.5	917.6	16747	917.7	14625		953.6	23791.4	0	0	23792.5	952.6	100808	0	0	100808	916.4	15885.2	917.4	35685.2
952.4	24792.5	0	0	0	24824.8	952.3	39056.3	0	0	39092	952.2	43897.7	0	0	43897.8	917.6	18199.8	917.7	16512.7	917.8	14476.5		953.5	25863.5	0	0	25864.6	952.5	101494	0	0	101494	916.5	15910.2	917.5	36061.7
952.3	25067.1	0	0	0	25099.4	952.2	38698.8	0	0	38734.4	952.1	43924.1	0	0	43924.2	917.7	17921.4	917.8	16778.1	917.9	14314.9		953.4	26481	0	0	26482.1	952.4	99029.2	0	0	99029.2	916.6	15518.7	917.6	37498.8
952.2	25710	0	0	0	25742.3	952.1	38349.5	0	0	38385.2	952	43728	0	0	43728.1	917.8	17645.6	917.9	16710.5	918	13942.3		953.3	27486.8	0	0	27487.9	952.3	96623	0	0	96623	916.7	15420	917.7	38064.8
952.1	25606.3	0	0	0	25638.6	952	37622.8	0	0	37658.5	951.9	43231.5	0	0	43231.6	917.9	17576.7	918	16249.8	918.1	13992.6		953.2	29045.4	0	0	29046.5	952.2	93838	0	0	93838	916.8	14954.5	917.8	39353.8
952	25559.2	0	0	0	25591.5	951.9	37038.2	0	0	37073.9	951.8	42844.4	0	0	42844.4	918	17735.8	918.1	16113.4	918.2	14267.6		953.1	30963	0	0	30964.1	952.1	91452.8	0	0	91452.8	916.9	14652.7	917.9	40718.8
951.9	25442	0	0	0	25474.3	951.8	36994.7	0	0	37030.4	951.7	42965.5	0	0	42965.6	918.1	17660.4	918.2	16728.2	918.3	13957.8		953	31417.1	0	0	31418.2	952	86842.9	0	0	86842.9	917	14410.3	918	41933.9
951.8	25001.7	0	0	0	25034	951.7	36751.7	0	0	36787.4	951.6	42604.9	0	0	42604.9	918.2	17773.7	918.3	16419	918.4	14079.3		952.9	31856	0	0	31857.1	951.9	83408.8	0	0	83408.8	917.1	14302.7	918.1	42907.5
951.7	24894	0	0	0	24926.3	951.6	35881.4	0	0	35917.1	951.5	41990.4	0	0	41990.5	918.3	17461.2	918.4	16122.8	918.5	13710		952.8	32988.8	0	0	32989.9	951.8	80475	0	0	80475	917.2	14291.9	918.2	44531.4
951.6	24577.6	0	0	0	24609.9	951.5	35371.5	0	0	35407.1	951.4	41893.2	0	0	41893.3	918.4	17047.2	918.5	16051.8	918.6	13548.3		952.7	32835.5	0	0	32836.6	951.7	79191.8	0	0	79191.8	917.3	13489.6	918.3	45575.7
951.5	24392	0	0	0	24424.3	951.4	34764.1	0	0	34799.7	951.3	41009.5	0	0	41009.6	918.5	17092.6	918.6	16228.8	918.7	13472.3		952.6	31764.8	0	0	31765.9	951.6	76057	0	0	76057	917.4	13527.9	918.4	47170.8
951.4	23748.4	0	0	0	23780.7	951.3	34397.5	0	0	34433.1	951.2	40661.3	0	0	40661.4	918.6	16570.1	918.7	15990.8	918.8	13455.5		952.5	31396.2	0	0	31397.3	951.5	74154	0	0	74154	917.5	13371.5	918.5	47368.7
951.3	22949.3	0	0	0	22981.6	951.2	34036.9	0	0	34072.5	951.1	40943	0	0	40943.1	918.7	16777.6	918.8	15976.6	918.9	13604.2		952.4	30290.7	0	0	30291.8	951.4	71670.5	0	0	71670.5	917.6	13526.6	918.6	47457.1
951.2	22929.9	0	0	0	22962.2	951.1	33218.4	0	0	33254	951	40149.9	0	0	40150	918.8	16631.2	918.9	15554.4	919	13619.5		952.3	28449.3	0	0	28450.4	951.3	70449.4	0	0	70449.4	917.7	13535.1	918.7	46727.7
951.1	22555.5	0	0	0	22587.8	951	32357.4	0	0	32393.1	950.9	40179.8	0	0	40180	918.9	17021.4	919	15217.3	919.1	13572.7		952.2	26672.6	0	0	26673.7	951.2	68096.4	0	0	68096.4	917.8	13434.6	918.8	44507.8
951	21805.2	0	0	0	21837.5	950.9	32387.2	0	0	32422.8	950.8	40406.4	0	0	40406.5	919	16680.3	919.1	15315.1	919.2	13289.1		952.1	26138.7	0	0	26139.8	951.1	68606.4	0	0	68606.4	917.9	13420.3	918.9	42815.2
950.9	21696.1	0	0	0	21728.4	950.8	32158.9	0	0	32194.5	950.7	40570.7	0	0	40570.8	919.1	16863.1	919.2	15126.4	919.3	13238.6		952	23438.8	0	0	23439.9	951	67281.7	0	0	67281.7	918	13231.3	919	40951.3
950.8	21601.1	0	0	0	21633.4	950.7	31951.4	0	0	31987	950.6	39791	0	0	39791.1	919.2	16419	919.3	15239.8	919.4	13184.7		951.9	22439.3	0	0	22440.4	950.9	65094.2	0	0	65094.2	918.1	13223.1	919.1	38937.1
950.7	21529.3	0	0	0	21561.6	950.6	31620.8	0	0	31656.5	950.5	39618.7	0	0	39618.9	919.3	16246.7	919.4	14956.7	919.5	13200.2		951.8	21676.9	0	0	21678	950.8	64917.2	0	0	64917.2	918.2	12968.1	919.2	36492.5
950.6	20507.7	0	0	0	20540	950.5	31329.4	0	0	31365.1	950.4	39765.4	0	0	39765.6	919.4	16276.8	919.5	14859.7	919.6	12987.3		951.7	21279.3	0	0	21280.4	950.7	64631.6	0	0	64631.6	918.3	12750.1	919.3	35136.4
950.5	20115.6	0	0	0	20147.9	950.4	30724.3	0	0	30760	950.3	39516.6	0	0	39516.8	919.5	16148.4	919.6	14722.3	919.7	13000.1		951.6	20213.7	0	0	20214.8	950.6	63649	0	0	63649	918.4	12827	919.4	33463.5
950.4	20673.2	0	0	0	20705.5	950.3	31266.3	0	0	31302	950.2	39016.7	0	0	39016.8	919.6	15720.7	919.7	14767.5	919.8	13210.8		951.5	19934	0	0	19935.1	950.5	63601.6	0	0	63601.6	918.5	12339.1	919.5	32488.2
950.3	20520.1	0	0	0	20552.4	950.2	31471.1	0	0	31506.8	950.1	39116.6	0	0	39116.8	919.7	15974.5	919.8	14667.2	919.9	12834.2		951.4	19219.8	0	0	19220.9	950.4	63098.4	0	0	63098.4	918.6	12372.9	919.6	31389.2
950.2	19729.6	0	0	0	19761.9	950.1	30740.5	0	0	30776.2	950	39504	0	0	39504.2	919.8	15930	919.9	14876.3	920	12979.5		951.3	18794	0	0	18795.1	950.3	63551.7	0	0	63551.7	918.7	12138.1	919.7	30700.9
950.1	19916.1	0	0	0	19948.4	950	31119.5	0	0	31155.1	949.9	39296.2	0	0	39296.4	919.9	15807	920	14389.2	920.1	12899.3		951.2	18829.6	0	0	18830.7	950.2	62939.2	0	0	62939.2	918.8	11849.7	919.8	29982.6
950	20129.4	0	0	0	20161.7	949.9	30710.4	0	0	30746	949.8	38445.7	0	0	38445.9	920	15966.9	920.1	14529.9	920.2	12905.8		951.1	18481.8	0	0	18482.9	950.1	61473.2	0	0	61473.2	918.9	11637.7	919.9	29213.6
949.9	19643.9	0	0	0	19676.2	949.8	30485.7	0	0	30521.4	949.7	39045.3	0	0	39045.5	920.1	15638	920.2	14295.4	920.3	12653.7		951	17786.3	0	0	17787.4	950	61636.9	0	0	61636.9	919	11466	920	28790.9
949.8	19943.4	0	0	0	19975.7	949.7	30394.8	0	0	30430.5	949.6	39092.1	0	0	39092.3	920.2	15658.7	920.3	14220.2	920.4	12574.5		950.9	17758	0	0	17759.1	949.9	60892	0	0	60892	919.1	11096.3	920.1	27832.2
949.7	19724.4	0	0	0	19756.7	949.6	30955	0	0	30990.6	949.5	39001.5	0	0	39001.8	920.3	15929.5	920.4	14201.6	920.5	12696		950.8	18312.5	0	0	18313.6	949.8	61493.7	0	0	61493.7	919.2	11181.1	920.2	27048.7
949.6	19849.3	0	0	0	19881.5	949.5	30917.6	0	0	30953.3	949.4	38673.9	0	0	38674.2	920.4	15499.8	920.5	14280.6	920.6	12723.5		950.7	18591.1	0	0	18592.2	949.7	60438	0	0	60438	919.3	11191.9	920.3	27092.3
949.5	19407.1	0	0	0	19439.4	949.4	31111	0	0	31146.7	949.3	38931.9	0	0	38932.2	920.5	15346.9	920.6	14157	920.7	12516.7		950.6	17449.6	0	0	17450.8	949.6	60530.5	0	0	60530.5	919.4	10692.4	920.4	26836.4
949.4	19584.9	0	0	0	19617.2	949.3	30414.6	0	0	30450.3	949.2	39047.1	0	0	39047.5	920.6	15491.1	920.7	13973.4	920.8	12624		950.5	17622.2	0	0	17623.3	949.5	60679.9	0	0	60679.9	919.5	10820.6	920.5	25536
949.3	19957.1	0	0	0	19989.4	949.2	30576	0	0	30611.7	949.1	39057.4	0	0	39057.7	920.7	15148.7	920.8	13877.8	920.9	12560		950.4	17317.7	0	0	17318.8	949.4	60418.7	0	0	60418.7	919.6	10419.8	920.6	25555.3
949.2	19362.6	0	0	0	19394.9	949.1	30786.6	0	0	30822.3	949	38999.4	0	0	38999.8	920.8	15121.1	920.9	13977.7	921	12455.9		950.3	17449.5	0	0	17450.6	949.3	60010.9	0	0	60010.9	919.7	10440.8	920.7	25442.9
949.1	19490.4	0	0	0	19522.7	949	30662.3	0	0	30697.9	948.9	39289.8	0	0	39290.2	920.9	15320.9	921	13924.7	921.1	12154.7		950.2	17427.6	0	0	17428.7	949.2	59265.2	0	0	59265.2	919.8	10452.5	920.8	25686.3
949	18950.6	0	0	0	18982.9	948.9	30823.4	0	0	30859	948.8	39045	0	0	39045.3	921	15551.4	921.1	13606.6	921.2	12203.9		950.1	17393.2	0	0	17394.3	949.1	59995.2	0	0	59995.2	919.9	10379.4	920.9	26134.6
948.9	19258.6	0	0	0	19290.8	948.8	30592.8	0	0	30628.4	948.7	39156.8	0	0	39157.3	921.1	15114.7	921.2	13925.5	921.3	12362.4		950	17198	0	0	17199.1	949	60156.6	0	0	60156.6	920	10359.1	921	26378.1
948.8	19570.9	0	0	0	19603.2	948.7	30350.9	0	0	30386.5	948.6	38830.5	0	0	38831	921.2	15071.7	921.3	13552.8	921.4	12247.5		949.9	16995.6	0	0	16996.7	948.9	59958	0	0	59958	920.1	10005.9	921.1	26628.2
948.7	19718.2	0	0	0	19750.5	948.6	29942.2	0	0	29977.9	948.5	39151.3	0	0	39151.8	921.3	14840.3	921.4	13539.1	921.5	12272.3		949.8	16824.6	0	0	16825.7	948.8	59616.6	0	0	59616.6	920.2	10111.6	921.2	26347
948.6	19681.1	0	0	0	19713.4	948.5	30185.5	0	0	30221.2	948.4	39090.8	0	0	39091.3	921.4	15129.5	921.5	13953	921.6	12258.3		949.7	16827.2	0	0	16828.3	948.7	58869.8	0	0	58869.8	920.3	9920.74	921.3	26491
948.5	19615.5	0	0	0	19647.8	948.4	30431.5	0	0	30467.1	948.3	38929.1	0	0	38929.6	921.5	15241.3	921.6	13533.1	921.7	12480.3		949.6	17155.2	0	0	17156.3	948.6	59172.3	0	0	59172.3	920.4	9819.01	921.4	26280.7
948.4	19410.8	0	0	0	19443	948.3	30466.9	0	0	30502.5	948.2	39021.1	0	0	39021.6	921.6	14972.7	921.7	13691.9	921.8	12157.1		949.5	16087.6	0	0	16088.7	948.5	60157	0	0	60157	920.5	10131.3	921.5	26450.7
948.3	19339.5	0	0	0	19371.8	948.2	30273.5	0	0	30309.2	948.1	38785.5	0	0	38786.1	921.7	14856.1	921.8	13834.1	921.9	12496		949.4	16614.8	0	0	16615.9	948.4	59100.8	0	0	59100.8	920.6	9978.26	921.6	26125
948.2	19508.3	0	0	0	19540.6	948.1	30845.5	0	0	30881.1	948	38756.3	0	0	38756.9	921.8	14745	921.9	13762.6	922	12364.1		949.3	17131.8	0	0	17132.9	948.3	58966.2	0	0	58966.2	920.7	9932.12	921.7	24885.4
948.1	19601.9	0	0	0	19634.2	948	30587.6	0	0	30623.3	947.9	38852.3	0	0	38852.9	921.9	14990.1	922	13433.8	922.1	12222.1		949.2	16763	0	0	16764.1	948.2	59225.7	0	0	59225.7	920.8	9990.58	921.8	24405.1
948	19339.5	0	0	0	19371.7	947.9	30069.8	0	0	30105.5	947.8	39239.9	0	0	39240.5	922	14642.4	922.1	13565.8	922.2	12170.5		949.1	16667.8	0	0	16668.9	948.1	59263.3	0	0	59263.3	920.9	10431	921.9	23354.1
947.9	19841	0	0	0	19873.3	947.8	30266.1	0	0	30301.8	947.7	39325.8	0	0	39326.5	922.1	14507	922.2	13185.6	922.3	12340.9		949	16332.3	0	0	16333.4	948	58746.8	0	0	58746.8	921	10265.3	922	23055.7
947.8	19930	0	0	0	19962.3	947.7	30597.4	0	0	30633.1	947.6	38797.3	0	0	38798.1	922.2	14686.7	922.3	13224.5	922.4	12337.3		948.9	16589.4	0	0	16590.5	947.9	59163.2	0	0	59163.2	921.1	10320.7	922.1	22750.9
947.7	19379.1	0	0	0	19411.3	947.6	30365.6	0	0	30401.3	947.5	38975.2	0	0	38976	922.3	14638.5	922.4	13146.2	922.5	12160.7		948.8	16567.5	0	0	16568.6	947.8	58943.7	0	0	58943.7	921.2	9990.6	922.2	22114.4
947.6	19324.3	0	0	0	19356.5	947.5	30100.2	0	0	30135.9	947.4	39389.3	0	0	39390.1	922.4	14462.4	922.5	13281.1	922.6	11949.8		948.7	16962.8	0	0	16963.9	947.7	59296	0	0	59296	921.3	9905.87	922.3	21005.2
947.5	19528.6	0	0	0	19560.9	947.4	30727.6	0	0	30763.2	947.3	39123.6	0	0	39124.5	922.5	14781.6	922.6	13355.2	922.7	12046.1		948.6	17127.3	0	0	17128.4	947.6	58748.8	0	0	58748.8	921.4	9847.54	922.4	20750.3
947.4	19968.5	0	0	0	20000.8	947.3	30297.2	0	0	30332.8	947.2	38856.2	0	0	38857.2	922.6	14756.6	922.7	13309.7	922.8	12012.7		948.5	17275.9	0	0	17277	947.5	58365.6	0	0	58365.6	921.5	9734.76	922.5	20491.9
947.3	20052.2	0	0	0	20084.5	947.2	30001.4	0	0	30037	947.1	38677.7	0	0	38678.7	922.7	14760.6	922.8	13380.5	922.9	12424.9		948.4	16444.7	0	0	16445.8	947.4	58254.5	0	0	58254.5	921.6	9631.94	922.6	20318.9
947.2	19828.3	0	0	0	19860.6	947.1	30056.8	0	0	30092.5	947	38611.6	0	0	38612.6	922.8	14738.3	922.9	13198.3	923	12356.2		948.3	16296.5	0	0	16297.6	947.3	57979.9	0	0	57979.9	921.7	9478.26	922.7	20119.8
947.1	19729.8	0	0	0	19762.1	947	29765.2	0	0	29800.9	946.9	38789.3	0	0	38790.4	922.9	14644	923	13267.5	923.1	12305.4		948.2	17112	0	0	17113.1	947.2	58250.7	0	0	58250.7	921.8	9265.39	922.8	19611.7
947	19454.3	0	0	0	19486.6	946.9	29514.7	0	0	29550.3	946.8	38744.9	0	0	38746	923	14493.5	923.1	13440.7	923.2	12375.1		948.1	16431.3	0	0	16432.4	947.1	58354.8	0	0	58354.8	921.9	9450.9	922.9	19815.3
946.9	19626.5	0	0	0	19658.8	946.8	29981.6	0	0	30017.3	946.7	38636.8	0	0	38638	923.1	14262	923.2	13168.9	923.3	12080.7		948	16444.5	0	0	16445.6	947	58541.6	0	0	58541.6	922	9336.62	923	19246.9
946.8	19674.8	0	0	0	19707.1	946.7	30185.4	0	0	30221	946.6	38181	0	0	38182.3	923.2	14559.1	923.3	13186.4	923.4	12002.1		947.9	16702.3	0	0	16703.4	946.9	59170.8	0	0	59170.8	922.1	9257.74	923.1	19336.4
946.7	19756.7	0	0	0	19789	946.6	30518.8	0	0	30554.5	946.5	38900.3	0	0	38901.7	923.3	14614.3	923.4	13551.3	923.5	11996.2		947.8	16774.7	0	0	16775.9	946.8	57783.7	0	0	57783.8	922.2	9381.51	923.2	19316.6
946.6	19782.1	0	0	0	19814.4	946.5	29634.1	0	0	29669.7	946.4	38522.8	0	0	38524.2	923.4	14533.5	923.5	13407.3	923.6	12036.5		947.7	17146.2	0	0	17147.3	946.7	58032.2	0	0	58032.2	922.3	9172.3	923.3	19477.7
946.5	20192.3	0	0	0	20224.6	946.4	30385.9	0	0	30421.6	946.3	38618.6	0	0	38620.1	923.5	14744.7	923.6	13527.9	923.7	12256.8		947.6	16815	0	0	16816.1	946.6	58235	0	0	58235	922.4	8940.6	923.4	19669
946.4	19759.5	0	0	0	19791.8	946.3	29793.5	0	0	29829.2	946.2	38549.1	0	0	38550.6	923.6	14554.2	923.7	13176.6	923.8	12109.1		947.5	17080.2	0	0	17081.3	946.5	57887.8	0	0	57887.8	922.5	8933.93	923.5	19141.9
946.3	19839.3	0	0	0	19871.6	946.2	29486.6	0	0	29522.3	946.1	38619.7	0	0	38621.4	923.7	14468.9	923.8	13383.8	923.9	12043.9		947.4	16686.5	0	0	16687.6	946.4	57462.8	0	0	57462.8	922.6	8957.72	923.6	19152.9
946.2	19942.7	0	0	0	19975	946.1	29295.4	0	0	29331.1	946	38652.6	0	0	38654.4	923.8	14463.8	923.9	13267.1	924	11880.4		947.3	17220.4	0	0	17221.5	946.3	56946.6	0	0	56946.6	922.7	8745.94	923.7	19170.5
946.1	19740.2	0	0	0	19772.5	946	30000.6	0	0	30036.3	945.9	38561.9	0	0	38563.8	923.9	14690.6	924	13050.6	924.1	11897.4		947.2	17114.6	0	0	17115.7	946.2	57616.8	0	0	57616.8	922.8	8970.98	923.8	19315.9
946	20536.8	0	0	0	20569.1	945.9	29614.5	0	0	29650.2	945.8	38556.6	0	0	38558.5	924	14459	924.1	13239.5	924.2	12040.3		947.1	17324.3	0	0	17325.4	946.1	57615.9	0	0	57616	922.9	9093.56	923.9	18797.2
945.9	20225.6	0	0	0	20257.9	945.8	30048.9	0	0	30084.5	945.7	38920.4	0	0	38922.5	924.1	14062.6	924.2	13085.5	924.3	11946.1		947	17335.1	0	0	17336.2	946	56650	0	0	56650	923	8889.76	924	18937
945.8	20018	0	0	0	20050.3	945.7	29777.5	0	0	29813.1	945.6	38872.3	0	0	38874.4	924.2	14202.7	924.3	13217.5	924.4	11994.7		946.9	17176.7	0	0	17177.8	945.9	57392.3	0	0	57392.4	923.1	8768.93	924.1	19070
945.7	19753.2	0	0	0	19785.5	945.6	30173.6	0	0	30209.2	945.5	38592.9	0	0	38595.2	924.3	14442.1	924.4	13660	924.5	12010.4		946.8	17247.2	0	0	17248.3	945.8	56687.4	0	0	56687.5	923.2	8875.71	924.2	19572.3
945.6	20312.6	0	0	0	20344.8	945.5	30173.8	0	0	30209.4	945.4	38792.6	0	0	38795	924.4	14681.6	924.5	13354.3	924.6	12096.6		946.7	17386.7	0	0	17387.8	945.7	56051.9	0	0	56051.9	923.3	8710.12	924.3	19275.5
945.5	20272.7	0	0	0	20305	945.4	29801.2	0	0	29836.9	945.3	38486.6	0	0	38489.2	924.5	14672.4	924.6	13375.9	924.7	11993.5		946.6	17207.7	0	0	17208.8	945.6	56620.4	0	0	56620.5	923.4	8426.41	924.4	19254.3
945.4	20323.2	0	0	0	20355.5	945.3	30156.8	0	0	30192.4	945.2	38843.3	0	0	38846	924.6	14618	924.7	13205.6	924.8	11886.8		946.5	17347	0	0	17348.1	945.5	57089.4	0	0	57089.5	923.5	8464.84	924.5	19198.5
945.3	20788.9	0	0	0	20821.1	945.2	29536.9	0	0	29572.6	945.1	38629.8	0	0	38632.6	924.7	14445	924.8	13415.4	924.9	12015.1		946.4	17134.4	0	0	17135.5	945.4	57198.7	0	0	57198.8	923.6	8611.36	924.6	18596.3
945.2	20444	0	0	0	20476.3	945.1	30066	0	0	30101.7	945	38492.9	0	0	38495.9	924.8	14467.8	924.9	13304.8	925	12169.2		946.3	16626	0	0	16627.1	945.3	56046.2	0	0	56046.3	923.7	8702.64	924.7	18623.2
945.1	20423.2	0	0	0	20455.5	945	30423.3	0	0	30458.9	944.9	38416.8	0	0	38419.9	924.9	14597.1	925	13041.4	925.1	12076.7		946.2	16921.7	0	0	16922.8	945.2	56159.4	0	0	56159.5	923.8	8805.67	924.8	18723.5
945	20181.3	0	0	0	20213.6	944.9	30439	0	0	30474.7	944.8	38558.3	0	0	38561.6	925	14495.3	925.1	13032.8	925.2	12118.9		946.1	17205.3	0	0	17206.4	945.1	55463.3	0	0	55463.4	923.9	8808.29	924.9	18977.6
944.9	20402.1	0	0	0	20434.4	944.8	29970.3	0	0	30005.9	944.7	38341.3	0	0	38344.8	925.1	14328.1	925.2	13066.1	925.3	12198		946	17117.5	0	0	17118.6	945	56573.5	0	0	56573.6	924	8746.22	925	18820.4
944.8	20471.1	0	0	0	20503.3	944.7	29777.9	0	0	29813.5	944.6	38571.3	0	0	38575.1	925.2	14644.4	925.3	13151.5	925.4	12190.1		945.9	16967.9	0	0	16969	944.9	55496.2	0	0	55496.3	924.1	8704.2	925.1	19008
944.7	20743.1	0	0	0	20775.4	944.6	29725.8	0	0	29761.5	944.5	39002.4	0	0	39006.3	925.3	14717.3	925.4	13059.1	925.5	12135.4		945.8	16369.8	0	0	16370.9	944.8	55108.2	0	0	55108.3	924.2	8867.58	925.2	19065.7
944.6	20631.7	0	0	0	20664	944.5	29732.9	0	0	29768.6	944.4	38498.8	0	0	38503	925.4	14862.5	925.5	13299.3	925.6	12152.8		945.7	16438.8	0	0	16439.9	944.7	55405.7	0	0	55405.8	924.3	8707.47	925.3	18947.6
944.5	20733.6	0	0	0	20765.9	944.4	29851.3	0	0	29886.9	944.3	38880.8	0	0	38885.2	925.5	14297.6	925.6	13043.9	925.7	12258.3		945.6	16435.9	0	0	16437	944.6	55151.9	0	0	55152	924.4	8681.8	925.4	19155.9
944.4	20753	0	0	0	20785.3	944.3	30523.1	0	0	30558.8	944.2	38680.4	0	0	38684.9	925.6	14451.1	925.7	13223.4	925.8	12049.5		945.5	16327.7	0	0	16328.8	944.5	55412.7	0	0	55412.8	924.5	8911.86	925.5	19011.4
944.3	20876.1	0	0	0	20908.3	944.2	30431.3	0	0	30466.9	944.1	38818.8	0	0	38823.6	925.7	14499.3	925.8	12832.1	925.9	12027.5		945.4	16716.2	0	0	16717.3	944.4	54992.6	0	0	54992.8	924.6	8601.88	925.6	18784.4
944.2	20592	0	0	0	20624.3	944.1	29894.3	0	0	29929.9	944	38583.9	0	0	38589	925.8	14363.4	925.9	13352.8	926	12249.4		945.3	16739.2	0	0	16740.3	944.3	54596.2	0	0	54596.4	924.7	8644.9	925.7	18856.5
944.1	20399.6	0	0	0	20431.9	944	30034.2	0	0	30069.9	943.9	38745.8	0	0	38751.2	925.9	14481.1	926	13288.8	926.1	12031.3		945.2	16719.5	0	0	16720.6	944.2	55080.1	0	0	55080.3	924.8	8518.3	925.8	18600.2
944	20500.4	0	0	0	20532.7	943.9	29928.9	0	0	29964.6	943.8	38412.8	0	0	38418.5	926	14254.3	926.1	12848.2	926.2	12240.5		945.1	17505.5	0	0	17506.6	944.1	55347.9	0	0	55348.1	924.9	8611.11	925.9	18985.2
943.9	20801.5	0	0	0	20833.8	943.8	29898.4	0	0	29934.1	943.7	38567.8	0	0	38573.9	926.1	13894.9	926.2	12920.4	926.3	11988.9		945	17108.3	0	0	17109.4	944	55458.5	0	0	55458.7	925	8820.5	926	18289.5
943.8	20507.8	0	0	0	20540	943.7	29832.8	0	0	29868.4	943.6	38662.8	0	0	38669.2	926.2	14455.1	926.3	13220.9	926.4	12009.4		944.9	17171.7	0	0	17172.8	943.9	54754	0	0	54754.3	925.1	8480.26	926.1	18298.9
943.7	20685.7	0	0	0	20718	943.6	29920.4	0	0	29956	943.5	38506	0	0	38512.7	926.3	14404.5	926.4	12935	926.5	11934.3		944.8	17339.3	0	0	17340.4	943.8	54244	0	0	54244.3	925.2	8482.41	926.2	18711.8
943.6	20537.6	0	0	0	20569.9	943.5	29984.4	0	0	30020.1	943.4	38479.1	0	0	38486.1	926.4	14329.3	926.5	13181.3	926.6	12004.8		944.7	16996.4	0	0	16997.5	943.7	54268.7	0	0	54269	925.3	8350.93	926.3	18910.4
943.5	20709.5	0	0	0	20741.8	943.4	29926	0	0	29961.6	943.3	38280.2	0	0	38287.6	926.5	14127.6	926.6	13202.8	926.7	12047.3		944.6	16579.5	0	0	16580.6	943.6	54605.2	0	0	54605.5	925.4	8591.54	926.4	18499.3
943.4	20806.2	0	0	0	20838.4	943.3	29857.2	0	0	29892.9	943.2	38854.1	0	0	38862	926.6	14150.4	926.7	13088.6	926.8	12065.4		944.5	16251.7	0	0	16252.8	943.5	54131.7	0	0	54132.1	925.5	8329.51	926.5	18661.6
943.3	20661	0	0	0	20693.2	943.2	29575.9	0	0	29611.5	943.1	38704.7	0	0	38713	926.7	14388.8	926.8	13178.1	926.9	12127.8		944.4	17664	0	0	17665.1	943.4	53134.5	0	0	53134.9	925.6	8648.59	926.6	19113.4
943.2	20114	0	0	0	20146.3	943.1	29608.7	0	0	29644.4	943	38872.2	0	0	38880.9	926.8	14410.7	926.9	13314.2	927	12100		944.3	17754.8	0	0	17755.9	943.3	54189.4	0	0	54189.8	925.7	8615.73	926.7	18887.1
943.1	20315	0	0	0	20347.3	943	29129.7	0	0	29165.3	942.9	38671.4	0	0	38680.7	926.9	14195.8	927	12891.4	927.1	11990.5		944.2	16868.8	0	0	16869.9	943.2	53567.2	0	0	53567.7	925.8	8665.01	926.8	18631.2
943	20652.6	0	0	0	20684.9	942.9	29519.3	0	0	29554.9	942.8	38438.1	0	0	38447.8	927	14259.9	927.1	12995.2	927.2	12058.6		944.1	16808.4	0	0	16809.5	943.1	53091.2	0	0	53091.8	925.9	8495.72	926.9	18552.7
942.9	20425.5	0	0	0	20457.8	942.8	29826.5	0	0	29862.1	942.7	38559.3	0	0	38569.6	927.1	14435.6	927.2	12991.4	927.3	11893		944	16251.9	0	0	16253	943	53175.6	0	0	53176.2	926	8669.11	927	19061.8
942.8	20297.9	0	0	0	20330.2	942.7	29564.9	0	0	29600.6	942.6	38558.6	0	0	38569.5	927.2	14217.8	927.3	12744.8	927.4	12031.7		943.9	16715	0	0	16716.1	942.9	53453	0	0	53453.7	926.1	8355.11	927.1	18485.4
942.7	20528.2	0	0	0	20560.5	942.6	29675.8	0	0	29711.5	942.5	37915.8	0	0	37927.3	927.3	14120.5	927.4	13153.8	927.5	12205.3		943.8	17028.3	0	0	17029.4	942.8	53734.8	0	0	53735.5	926.2	8383.05	927.2	18944.9
942.6	20414.9	0	0	0	20447.2	942.5	29370.1	0	0	29405.7	942.4	38087.2	0	0	38099.3	927.4	14112.9	927.5	12811.5	927.6	12442.7		943.7	16551.4	0	0	16552.5	942.7	52855.4	0	0	52856.3	926.3	8365.21	927.3	18414
942.5	20349.8	0	0	0	20382	942.4	29195.6	0	0	29231.3	942.3	38346.3	0	0	38359.1	927.5	14038.2	927.6	13015.6	927.7	11867.3		943.6	16799.9	0	0	16801.1	942.6	52531.2	0	0	52532.1	926.4	8432.65	927.4	18388.5
942.4	20263.9	0	0	0	20296.2	942.3	29407.2	0	0	29442.8	942.2	38071.3	0	0	38084.7	927.6	14041.9	927.7	13519.2	927.8	12180.7		943.5	16503.4	0	0	16504.5	942.5	52359.7	0	0	52360.7	926.5	8340.38	927.5	18543
942.3	19883.4	0	0	0	19915.7	942.2	29170.2	0	0	29205.8	942.1	37948.6	0	0	37962.8	927.7	14335.3	927.8	13020.4	927.9	12096.1		943.4	16830.9	0	0	16832	942.4	52418.6	0	0	52419.8	926.6	8414.95	927.6	18341.2
942.2	20409.5	0	0	0	20441.8	942.1	29479.9	0	0	29515.5	942	38121.1	0	0	38136.1	927.8	14259.6	927.9	13256.6	928	12080.9		943.3	16921.8	0	0	16922.9	942.3	52224.6	0	0	52225.9	926.7	8734.2	927.7	18313.6
942.1	20440.1	0	0	0	20472.4	942	29299.9	0	0	29335.6	941.9	38172.2	0	0	38188	927.9	14375.1	928	13415.3	928.1	12143.1		943.2	16158.6	0	0	16159.7	942.2	52280.1	0	0	52281.5	926.8	8406.17	927.8	18540.7
942	20277	0	0	0	20309.3	941.9	29477.5	0	0	29513.1	941.8	38434	0	0	38450.7	928	14212.4	928.1	13039.4	928.2	12048.4		943.1	16099.1	0	0	16100.2	942.1	52177.6	0	0	52179.1	926.9	8381.16	927.9	18162.8
941.9	20206.4	0	0	0	20238.7	941.8	29257	0	0	29292.7	941.7	38179.1	0	0	38196.7	928.1	14234.3	928.2	13143.7	928.3	12121.2		943	16697.4	0	0	16698.5	942	52343.5	0	0	52345.2	927	8262.08	928	18366
941.8	19952.4	0	0	0	19984.6	941.7	29288.1	0	0	29323.7	941.6	38256.8	0	0	38275.3	928.2	14207.7	928.3	12991.8	928.4	12065		942.9	16416.7	0	0	16417.8	941.9	52176.1	0	0	52177.9	927.1	8433.46	928.1	18598
941.7	19845.8	0	0	0	19878.1	941.6	29478.6	0	0	29514.3	941.5	38576.7	0	0	38596.3	928.3	14253.6	928.4	12870.2	928.5	12047		942.8	15740.9	0	0	15742	941.8	51837.7	0	0	51839.7	927.2	8466.99	928.2	18687.3
941.6	19875.8	0	0	0	19908	941.5	29409.6	0	0	29445.2	941.4	38196.2	0	0	38216.8	928.4	14246.6	928.5	13045.6	928.6	12059.9		942.7	16110.6	0	0	16111.7	941.7	51390.1	0	0	51392.3	927.3	8492.29	928.3	18224.2
941.5	19633	0	0	0	19665.3	941.4	29021.8	0	0	29057.5	941.3	38123.8	0	0	38145.6	928.5	14399.8	928.6	13162.3	928.7	12145.4		942.6	15830.8	0	0	15831.9	941.6	50944.1	0	0	50946.5	927.4	8317.25	928.4	17819.1
941.4	19705.4	0	0	0	19737.7	941.3	29192.7	0	0	29228.4	941.2	38130.7	0	0	38153.7	928.6	14295	928.7	12797.3	928.8	12091		942.5	16067.3	0	0	16068.4	941.5	51463.1	0	0	51465.8	927.5	8177.06	928.5	18305.9
941.3	19897.1	0	0	0	19929.4	941.2	29005.9	0	0	29041.6	941.1	38133.8	0	0	38158.1	928.7	14293.1	928.8	12869.4	928.9	11913.9		942.4	16173.8	0	0	16174.9	941.4	50988.6	0	0	50991.5	927.6	8352.14	928.6	18453.5
941.2	19674.6	0	0	0	19706.9	941.1	29423.7	0	0	29459.3	941	38550.8	0	0	38576.4	928.8	14021.1	928.9	12854.4	929	12130.8		942.3	16046.2	0	0	16047.3	941.3	51518.1	0	0	51521.4	927.7	8284.15	928.7	18027.8
941.1	19620.5	0	0	0	19652.7	941	29473.4	0	0	29509.1	940.9	38189.1	0	0	38216.1	928.9	14316.4	929	13092.9	929.1	12077.1		942.2	15851.7	0	0	15852.8	941.2	51874.1	0	0	51877.7	927.8	8586.97	928.8	18253.7
941	20044.1	0	0	0	20076.4	940.9	29388.3	0	0	29423.9	940.8	38265.3	0	0	38293.8	929	14510.9	929.1	12954	929.2	11871.6		942.1	15405.8	0	0	15406.9	941.1	52068.1	0	0	52072.1	927.9	8308.24	928.9	17911.9
940.9	19704.1	0	0	0	19736.4	940.8	29465.2	0	0	29500.9	940.7	38211.8	0	0	38241.9	929.1	14249.6	929.2	13339.1	929.3	11727.6		942	16132.4	0	0	16133.5	941	51253.5	0	0	51257.9	928	8339.18	929	18301.8
940.8	19879.8	0	0	0	19912.1	940.7	29388.6	0	0	29424.3	940.6	38431.6	0	0	38463.3	929.2	14268.2	929.3	13224.9	929.4	11939.7		941.9	16019.6	0	0	16020.7	940.9	51704	0	0	51708.8	928.1	8236.63	929.1	17906.8
940.7	20304.8	0	0	0	20337.1	940.6	28999.2	0	0	29034.9	940.5	38333.3	0	0	38366.8	929.3	14366.3	929.4	12946.5	929.5	12145.6		941.8	15081.4	0	0	15082.5	940.8	51312.8	0	0	51318.1	928.2	8289.83	929.2	17739.5
940.6	20444	0	0	0	20476.3	940.5	29143.2	0	0	29178.8	940.4	38718.1	0	0	38753.4	929.4	14439.1	929.5	13272.5	929.6	12120.5		941.7	15630	0	0	15631.1	940.7	51466.7	0	0	51472.6	928.3	8222.53	929.3	17693.3
940.5	19640.3	0	0	0	19672.6	940.4	29597	0	0	29632.7	940.3	38153.2	0	0	38190.4	929.5	14316.7	929.6	13007	929.7	11845.8		941.6	15354.2	0	0	15355.3	940.6	50949.5	0	0	50956	928.4	8135.79	929.4	17645.3
940.4	19604.6	0	0	0	19636.9	940.3	28660.4	0	0	28696.1	940.2	38267.7	0	0	38307	929.6	14341.2	929.7	13091.7	929.8	11901.9		941.5	15805	0	0	15806.1	940.5	51049.2	0	0	51056.4	928.5	8314.33	929.5	17758.6
940.3	19731.6	0	0	0	19763.9	940.2	29121.6	0	0	29157.3	940.1	38076.9	0	0	38118.4	929.7	14451.4	929.8	13045.9	929.9	11767.2		941.4	15568	0	0	15569.1	940.4	50501.6	0	0	50509.5	928.6	8259.84	929.6	18030.4
940.2	19534.8	0	0	0	19567.1	940.1	29112.5	0	0	29148.2	940	37910.1	0	0	37953.8	929.8	13946.8	929.9	12895.2	930	12200.5		941.3	15820.2	0	0	15821.3	940.3	50987.5	0	0	50996.2	928.7	8259.76	929.7	17925.7
940.1	20050.3	0	0	0	20082.5	940	29411.4	0	0	29447	939.9	38206.2	0	0	38252.4	929.9	14121.8	930	13049.3	930.1	12065.4		941.2	15439.1	0	0	15440.2	940.2	51458.1	0	0	51467.7	928.8	8300.36	929.8	17735.4
940	19653	0	0	0	19685.2	939.9	28832.4	0	0	28868	939.8	38118.1	0	0	38166.9	930	14647.7	930.1	13117.5	930.2	11858.5		941.1	15052.2	0	0	15053.3	940.1	51481.6	0	0	51492.2	928.9	8357.29	929.9	17700.7
939.9	19349.2	0	0	0	19381.5	939.8	28896	0	0	28931.7	939.7	38179.1	0	0	38230.5	930.1	14251.2	930.2	12926.6	930.3	12072.9		941	15166.6	0	0	15167.7	940	50853.2	0	0	50864.9	929	8316.46	930	17892.1
939.8	19409.1	0	0	0	19441.4	939.7	29349.9	0	0	29385.6	939.6	38583	0	0	38637.2								940.9	15012.4	0	0	15013.5	939.9	51034	0	0	51046.8
939.7	19746.4	0	0	0	19778.6	939.6	29152	0	0	29187.7	939.5	38371	0	0	38428.2								940.8	15785.1	0	0	15786.2	939.8	51906.2	0	0	51920.3
939.6	19512.6	0	0	0	19544.9	939.5	29257.5	0	0	29293.1	939.4	38050.2	0	0	38110.6								940.7	15229.3	0	0	15230.4	939.7	51017.9	0	0	51033.5
939.5	19516.1	0	0	0	19548.4	939.4	29362.3	0	0	29398	939.3	38346.4	0	0	38410.2								940.6	15529.1	0	0	15530.2	939.6	51788.9	0	0	51806.1
939.4	19499.1	0	0	0	19531.4	939.3	28491.9	0	0	28527.6	939.2	38013	0	0	38080.2								940.5	15342.9	0	0	15344	939.5	50912.3	0	0	50931.3
939.3	19499.1	0	0	0	19531.3	939.2	28982.7	0	0	29018.4	939.1	38230.9	0	0	38301.8								940.4	15905.6	0	0	15906.7	939.4	50808.4	0	0	50829.3
939.2	19516	0	0	0	19548.3	939.1	29347.8	0	0	29383.5	939	38386	0	0	38460.8								940.3	15637.4	0	0	15638.5	939.3	50779.7	0	0	50802.7
939.1	19616.8	0	0	0	19649.1	939	29374.4	0	0	29410.1	938.9	38716.7	0	0	38795.7								940.2	15620.3	0	0	15621.4	939.2	50458.4	0	0	50483.8
939	19528.3	0	0	0	19560.6	938.9	28812.1	0	0	28847.9	938.8	38414.2	0	0	38497.5								940.1	15087.6	0	0	15088.7	939.1	50893.6	0	0	50921.6
938.9	19337.8	0	0	0	19370.1	938.8	29069.6	0	0	29105.3	938.7	38830.6	0	0	38918.5								940	14972.3	0	0	14973.4	939	51806.5	0	0	51837.3
938.8	19311.2	0	0	0	19343.5	938.7	29074.5	0	0	29110.3	938.6	38388.8	0	0	38481.6								939.9	15434.9	0	0	15436	938.9	51181.1	0	0	51215.1
938.7	19312.2	0	0	0	19344.5	938.6	29078.3	0	0	29114.1	938.5	38113.8	0	0	38211.7								939.8	15552.6	0	0	15553.7	938.8	50893.5	0	0	50931
938.6	19502.9	0	0	0	19535.4	938.5	29533.2	0	0	29569.1	938.4	38339.5	0	0	38442.8								939.7	15648.9	0	0	15650	938.7	51132.7	0	0	51173.9
938.5	19717.9	0	0	0	19750.4	938.4	29645.5	0	0	29681.4	938.3	38674.2	0	0	38783.1								939.6	15339.7	0	0	15340.8	938.6	51303.1	0	0	51348.5
938.4	19242	0	0	0	19274.7	938.3	29565.3	0	0	29601.3	938.2	38026.1	0	0	38141.1								939.5	15554.9	0	0	15556	938.5	51569.5	0	0	51619.6
938.3	19434.2	0	0	0	19467.1	938.2	29506.2	0	0	29542.2	938.1	37836.4	0	0	37957.7								939.4	15552.7	0	0	15553.8	938.4	51158.1	0	0	51213.3
938.2	19878.9	0	0	0	19912.2	938.1	29090.3	0	0	29126.5	938	38167.1	0	0	38295.1								939.3	15071.7	0	0	15072.8	938.3	51537.7	0	0	51598.6
938.1	19768.7	0	0	0	19802.6	938	29248.5	0	0	29284.9	937.9	38683.4	0	0	38818.5								939.2	15136.8	0	0	15137.9	938.2	51933.3	0	0	52000.4
938	19599.4	0	0	0	19634.2	937.9	29487.8	0	0	29524.4	937.8	38712.6	0	0	38855.1								939.1	14786.9	0	0	14788	938.1	51443.7	0	0	51517.6
937.9	19771.3	0	0	0	19807.4	937.8	29546.8	0	0	29583.7	937.7	38587.4	0	0	38737.8								939	15114.7	0	0	15115.8	938	50923.9	0	0	51005.4
937.8	19753.7	0	0	0	19791.9	937.7	28960.9	0	0	28998.2	937.6	38377.2	0	0	38536								938.9	15000	0	0	15001.1	937.9	50978.6	0	0	51068.4
937.7	19806.8	0	0	0	19847.9	937.6	28913.3	0	0	28951.1	937.5	37976.8	0	0	38144.3								938.8	14840.4	0	0	14841.5	937.8	52112.8	0	0	52211.8
937.6	19744.4	0	0	0	19789.9	937.5	29289.2	0	0	29327.6	937.4	38565.1	0	0	38741.9								938.7	14924.2	0	0	14925.3	937.7	52237.7	0	0	52346.7
937.5	19896.8	0	0	0	19948.5	937.4	29533.8	0	0	29573	937.3	38456.2	0	0	38642.9								938.6	15424.3	0	0	15425.4	937.6	52552.4	0	0	52672.6
937.4	20037	20009.2	19948.5	19948.5	20009.2	937.3	29429.2	0	0	29469.4	937.2	38192.7	0	0	38389.8								938.5	15637.8	0	0	15638.9	937.5	51540	0	0	51672.5
937.3	20116.5	20020.2	19947	19947	20020.2	937.2	29487.6	0	0	29529	937.1	38304.7	0	0	38512.8								938.4	15895.4	0	0	15896.5	937.4	52186.9	0	0	52332.9
937.2	19948.1	20035.5	19944.7	19944.7	20035.5	937.1	29646.9	0	0	29689.9	937	38520.6	38960.3	38635.5	38740.3								938.3	16039.3	0	0	16040.4	937.3	52745.2	0	0	52906.1
937.1	20462.5	20057	19942.1	19942.1	20057	937	30142	30371.9	30254.1	30186.8	936.9	38434.8	38960.3	38635.5	38666.8								938.2	15654.7	0	0	15655.8	937.2	51353.9	0	0	51531.3
937	20351.8	20086.8	19939.1	19939.1	20086.8	936.9	29716.3	30371.9	30254.1	29763.6	936.8	38376.9	38960.3	38635.5	38622.1								938.1	14715.6	0	0	14716.7	937.1	51522.9	0	0	51718.4
936.9	20317.2	20127.6	19935.8	19935.8	20127.6	936.8	29871.9	30371.9	30254.1	29922.2	936.7	38284.7	38960.3	38635.5	38543.8								938	15148.9	0	0	15150	937	51619.3	53782	53204.7	51834.8
936.8	20302.5	20181.9	19931.6	19931.6	20181.9	936.7	30090.5	30371.9	30254.1	30144.5	936.6	38393.8	38960.3	38635.5	38667.8								937.9	15414	0	0	15415.1	936.9	52250.1	53782	53204.7	52487.6
936.7	20616.3	20253.5	19926.7	19926.7	20253.6	936.6	29783.3	30371.9	30254.1	29841.9	936.5	38210.9	38960.3	38635.5	38500.7								937.8	15205.2	0	0	15206.3	936.8	52352.7	53782	53204.7	52614.5
936.6	20968.8	20346.7	19920.9	19920.8	20346.7	936.5	29171.4	30371.9	30254.1	29235.7	936.4	38966	38960.3	38635.5	39272.7								937.7	15383.2	0	0	15384.4	936.7	52626.6	53782	53204.7	52915.3
936.5	21021.8	20465.6	19913.6	19913.6	20465.6	936.4	30224	30371.9	30254.1	30295.2	936.3	38759.8	38960.3	38635.5	38960.3								937.6	15529.4	0	0	15530.6	936.6	53775.7	53782	53204.7	54094
936.4	21366.7	20615	19904.2	19904.1	20615	936.3	30075	30371.9	30254.1	30154.7	936.2	38319.3	38979.4	38635.2	38979.4								937.5	15596.5	0	0	15597.7	936.5	52966.5	53782	53204.7	53317.5
936.3	21888.7	20800.8	19893.1	19893	20800.9	936.2	30274.2	30371.9	30254.1	30364.2	936.1	38921.3	39000	38634.8	39000								937.4	15517.5	0	0	15518.8	936.4	52448.7	53782	53204.7	52835.9
936.2	21850.5	21028.4	19880.1	19879.9	21028.5	936.1	30240.1	30371.9	30254.1	30342.7	936	38802.2	39022	38634.2	39022								937.3	15143.1	0	0	15144.4	936.3	53323.8	53782	53204.7	53751.3
936.1	22399.7	21302.5	19864.8	19864.5	21302.7	936	30471	30371.9	30254.1	30371.9	935.9	39067.1	39045.5	38633.2	39045.5								937.2	15994.7	0	0	15996.2	936.2	53397.7	53782	53204.7	53869.8
936	22738.9	21626.9	19846.8	19846.3	21627.4	935.9	30027.8	30389.7	30253.6	30389.7	935.8	39384	39070.4	38631.4	39070.4								937.1	16331.9	0	0	16333.4	936.1	52865.5	53782	53204.7	53387.3
935.9	23373.8	22004.6	19826.3	19825.6	22005.4	935.8	30257.5	30410.6	30252.3	30410.6	935.7	39452.4	39097.3	38629.2	39097.3								937	15728.8	16465.4	16429.9	15730.6	936	53204.7	53782	53204.7	53782
935.8	23728.1	22435.6	19803.1	19801.9	22436.8	935.7	30847.9	30435.3	30250.5	30435.3	935.6	39606.9	39126.6	38626.5	39126.6								936.9	15192.9	16465.4	16429.9	15195	935.9	53845.5	53843.6	53203.9	53843.6
935.7	24032.3	22917.2	19776.8	19774.9	22919.1	935.6	31016.9	30464.8	30248.1	30464.8	935.5	39472.1	39158.8	38623.6	39158.8								936.8	15276.8	16465.4	16429.9	15279.4	935.8	53529.4	53911.6	53201.4	53911.6
935.6	24712.6	23443	19747.7	19744.7	23446	935.5	30955.6	30498.8	30244	30498.8	935.4	39572.2	39194.6	38620.4	39194.6								936.7	15831.6	16465.4	16429.9	15834.9	935.7	53811.6	53990	53199.7	53990
935.5	25113.4	24002.6	19715.8	19711.1	24007.3	935.4	31887	30538.6	30238.3	30538.6	935.3	39639.9	39234.5	38617.1	39234.5								936.6	15715.9	16465.4	16429.9	15720.2	935.6	54416.3	54079.3	53197.2	54079.3
935.4	25791.7	24581.4	19681.7	19674.5	24588.6	935.3	31786.1	30586.3	30231.8	30586.3	935.2	39600	39279.6	38613.9	39279.6								936.5	15960.8	16465.4	16429.9	15966.5	935.5	54044.5	54181.3	53193.1	54181.3
935.3	25835.8	25159.6	19645.5	19634.6	25170.5	935.2	31737.3	30643.2	30224.4	30643.2	935.1	39475.6	39330.3	38610.6	39330.3								936.4	15677	16465.4	16429.9	15684.6	935.4	53842.2	54302	53190	54302
935.2	26416.8	25714.5	19608.2	19591.8	25730.9	935.1	31915.9	30710.9	30215.6	30710.9	935	39689.9	39387.6	38607.2	39387.6								936.3	15816	16465.4	16429.9	15826.3	935.3	54154.9	54445.4	53187.4	54445.4
935.1	26665.2	26220.9	19570.9	19546.5	26245.3	935	32304.2	30792.7	30206.8	30792.7	934.9	39680.2	39452.4	38603.4	39452.4								936.2	15976.4	16465.4	16429.9	15990.4	935.2	55139.2	54616	53183.9	54616
935	26833.6	26652	19534.3	19498.5	26687.8	934.9	31844.9	30890.6	30197.7	30890.6	934.8	40202.2	39526.2	38599.4	39526.2								936.1	16246.3	16465.4	16429.9	16265.4	935.1	56180.9	54819.3	53177.7	54819.3
934.9	27613	26982.8	19500.1	19448.1	27034.9	934.8	32154.6	31007.3	30187.8	31007.3	934.7	39814.1	39610.1	38594.9	39610.1								936	16220.8	16465.4	16429.9	16246.9	935	55469.2	55065	53168.7	55065
934.8	27488.6	27193.5	19471.4	19396.5	27268.3	934.7	32360.4	31146.7	30177.8	31146.7	934.6	40260.1	39706	38590	39706								935.9	16477.7	16465.4	16429.9	16465.4	934.9	56334.9	55370.3	53161.6	55370.3
934.7	27028.2	27268.8	19450.5	19344	27375.3	934.6	32131.2	31312.5	30167.3	31312.5	934.5	40422.1	39815.9	38584.6	39815.9								935.8	16636.6	16476.1	16428	16476.1	934.8	56376.7	55747	53152	55747
934.6	27120	27202.3	19441.8	19292	27352.1	934.5	32620.6	31508.7	30155.8	31508.7	934.4	40301.6	39942.5	38579	39942.5								935.7	16568.2	16491.5	16426.5	16491.5	934.7	56215.6	56217.9	53142.4	56217.9
934.5	26272.1	26996.2	19450.6	19242.1	27204.7	934.4	32939	31741.7	30144	31741.7	934.3	40547.3	40088.5	38573	40088.5								935.6	16254.9	16511.8	16424.2	16511.8	934.6	57016.9	56809.4	53133.1	56809.4
934.4	25727.7	26660.2	19481.6	19194.7	26947.1	934.3	32391	32018.4	30132.3	32018.4	934.2	40383	40257.7	38567	40257.7								935.5	17090.8	16539.5	16422	16539.5	934.5	57839.9	57551.9	53121.6	57551.9
934.3	25308	26210.8	19540.2	19149.7	26601.3	934.2	32184.1	32345.7	30119.8	32345.7	934.1	40158.1	40454	38561.1	40454								935.4	16396.6	16575.9	16419.1	16575.9	934.4	59147.2	58486.9	53107.9	58486.9
934.2	25001.6	25670.2	19632.2	19106.8	26195.6	934.1	32851.1	32732.6	30106.4	32732.6	934	40342	40682	38555.1	40682								935.3	17222.7	16624	16415.8	16624	934.3	59290	59665.3	53090.5	59665.3
934.1	25337.4	25063.5	19764.3	19065.3	25762.5	934	33499.7	33190.2	30092.5	33190.2	933.9	40376.6	40946.8	38548.8	40946.8								935.2	16862.3	16687.6	16412.3	16687.6	934.2	61763.5	61155.9	53072.6	61155.9
934	24934.9	24416.9	19944.3	19025	25336.1	933.9	33477	33730	30076.9	33730	933.8	41057.1	41254.6	38541.8	41254.6								935.1	16458.3	16771.6	16409.2	16771.6	934.1	63394.5	63034.5	53048	63034.5
933.9	24685.2	23756	20180.9	18986	24950.9	933.8	33975.3	34365.7	30058.7	34365.7	933.7	41381.1	41612.4	38533.7	41612.4								935	16675.8	16880.4	16405.2	16880.4	934	65402.4	65406.4	53018.8	65406.4
933.8	24138.9	23103	20482.8	18947.8	24638	933.7	34852	35113.4	30037.7	35113.4	933.6	41835.5	42028.7	38524.4	42028.7								934.9	17102.7	17021.7	16401.2	17021.7	933.9	67669.7	68398.8	52984	68398.8
933.7	24154	22477.3	20859.6	18911.3	24425.6	933.6	35780.9	35991.2	30013.5	35991.2	933.5	42070.2	42512.9	38513.7	42512.9								934.8	17185.3	17204	16396.7	17204	933.8	71557.4	72170.3	52942.9	72170.3
933.6	23875.1	21892.4	21318.5	18876	24335	933.5	36620.7	37016.4	29984.7	37016.4	933.4	42531.7	43075.4	38501.5	43075.4								934.7	17288.6	17437.5	16390.6	17437.5	933.7	75765.3	76911.9	52891.1	76911.9
933.5	23890.2	21357.1	21864.5	18840.8	24380.9	933.4	38184.1	38206.1	29950.8	38206.1	933.3	43366.3	43726.4	38487.4	43726.4								934.6	17709.2	17736.1	16382.8	17736.1	933.6	81826.8	82856.7	52827.6	82856.7
933.4	24384.5	20876.1	22500.3	18805.1	24571.3	933.3	39028.3	39571.5	29910.9	39571.5	933.2	44346.5	44475	38470.8	44475								934.5	18204.3	18118.1	16372.9	18118.1	933.5	89926.1	90268	52747.3	90268
933.3	24336.2	20450.2	23223.9	18768	24906.1	933.2	41069.3	41112.3	29863.6	41112.3	933.1	45553.9	45326	38451.4	45326								934.4	18679.1	18605.6	16360.5	18605.6	933.4	98719.7	99418.2	52644.7	99418.2
933.2	25088.9	20076.9	24027.6	18727.8	25376.7	933.1	43232.3	42807.5	29808.4	42807.5	933	46297.5	46276.4	38428.9	46276.4								934.3	19387	19227.3	16344.4	19227.3	933.3	112435	110529	52517.6	110529
933.1	26086.4	19751.8	24897.8	18683.2	25966.4	933	44648.7	44602.6	29744.5	44602.6	932.9	47348.3	47307.8	38402.8	47307.8								934.2	20280.2	20021	16325	20021	933.2	123916	123619	52352.7	123619
933	26997.8	19470.4	25815.2	18634.2	26651.4	932.9	46998.6	46397.1	29671.7	46397.1	932.8	48843.5	48378.7	38372.9	48378.7								934.1	20416.6	21032.6	16300.9	21032.6	933.1	139469	138279	52156	138279
932.9	27513.6	19226.4	26752	18579.8	27398.6	932.8	47876.6	48039.8	29591.1	48039.8	932.7	49962.4	49417.7	38339.9	49417.7								934	22159.2	22319.9	16269.9	22319.9	933	154668	153302	51916.1	153302
932.8	28253.1	19013.6	27674.4	18519.5	28168.5	932.7	48931.9	49340	29504.2	49340	932.6	50380.1	50321.4	38303.5	50321.4								933.9	24387.1	23954.5	16230.7	23954.5	932.9	165729	166474	51634	166474
932.7	29350.2	18827.1	28544.1	18453.9	28917.4	932.6	49430.9	50104.3	29412.1	50104.3	932.5	51264.5	50970.8	38264.7	50970.8								933.8	26253.7	26022.8	16182.5	26022.8	932.8	173879	174917	51320.8	174917
932.6	29864.2	18662.7	29320.1	18384	29598.8	932.5	49666	50195.9	29316.8	50195.9	932.4	50979.5	51262.6	38224.5	51262.6								933.7	27675.9	28616	16120.7	28616	932.7	174724	176269	50984.6	176269
932.5	29941.5	18515.9	29960.6	18310	30166.4	932.4	49807.6	49583.6	29220.5	49583.6	932.3	50819.8	51125.2	38184	51125.2								933.6	31741.8	31821.8	16042.3	31821.8	932.6	168614	169525	50645.2	169525
932.4	30239.6	18382.6	30427.4	18232.3	30577.7	932.3	48626.1	48356.9	29125.4	48356.9	932.2	50277.1	50511.3	38144.2	50511.3								933.5	35961	35690	15944.7	35690	932.5	157030	156440	50321.6	156440
932.3	30855.8	18260.3	30692.2	18151.7	30800.8	932.2	47131.4	46691.4	29034	46691.4	932.1	49060.6	49521.4	38106.2	49521.4								933.4	40366.7	40167.5	15823.9	40167.5	932.4	142669	140262	50029	140262
932.2	31099.3	18146.7	30729.6	18069.2	30807.2	932.1	45155.8	44789.6	28948.8	44789.6	932	48321.6	48304.6	38070.6	48304.6								933.3	45550.7	44998.5	15676.2	44998.5	932.3	125354	123857	49775	123857
932.1	31014.9	18039.8	30538.6	17985	30593.4	932	42821.9	42830.1	28871.6	42830.1	931.9	47037.8	47005.3	38037.9	47005.3								933.2	49957.1	49623	15503.2	49623	932.2	108864	108970	49567.8	108970
932	30818.9	17939	30125.4	17900.8	30163.6	931.9	41073.4	40941.2	28802.9	40941.2	931.8	46157.3	45733.5	38008.7	45733.5								933.1	52579.7	53188.3	15306.8	53188.3	932.1	95684.6	96306.9	49405.2	96306.9
931.9	29888.5	17844.7	29511.1	17818.3	29537.6	931.8	39446.5	39199.4	28741.9	39199.4	931.7	44743.5	44557	37983	44557								933	55039.4	54934.5	15092.6	54934.5	932	84495.1	85936.4	49278.3	85936.4
931.8	29160.5	17757.8	28728.5	17739.8	28746.6	931.7	38795.3	37641.2	28688.9	37641.2	931.6	43629.5	43508.4	37960.6	43508.4								932.9	54633.6	55040.4	14868.1	55040.4	931.9	75963.8	77632.6	49181.7	77632.6
931.7	27706.7	17678.8	27817	17666.6	27829.2	931.6	36616.9	36274.3	28642.6	36274.3	931.5	42926.9	42596.6	37941.5	42596.6								932.8	53281.9	53315.5	14643.1	53315.5	931.8	71068.8	71070.8	49108.3	71070.8
931.6	26559.9	17607.5	26819.1	17599.4	26827.2	931.5	35511.6	35091.8	28603.4	35091.8	931.4	41951.3	41816.4	37925.4	41816.4								932.7	49397	49382.2	14427.2	49382.2	931.7	65818.6	65923.3	49048.1	65923.3
931.5	26010.1	17543.9	25777.4	17538.5	25782.8	931.4	33587.3	34077.2	28570.2	34077.2	931.3	41218	41155.4	37912	41155.4								932.6	43720.7	44280.5	14227.6	44280.5	931.6	61709.3	61910.7	49002.1	61910.7
931.4	24716.4	17488.7	24732.2	17485.1	24735.8	931.3	32920.3	33212.2	28543.3	33212.2	931.2	40690.6	40599.3	37901	40599.3								932.5	40337.3	38999	14050.4	38999	931.5	59378.1	58796.4	48967.3	58796.4
931.3	23178.4	17441.1	23716.9	17438.8	23719.2	931.2	32102.6	32476.9	28521.5	32476.9	931.1	39784	40133.3	37892.1	40133.3								932.4	34529.7	34157.1	13900	34157.1	931.4	57014	56386.5	48938.7	56386.5
931.2	22120.8	17400.2	22757.9	17398.7	22759.4	931.1	31296.7	31853	28504	31853	931	39641.2	39743.9	37885	39743.9								932.3	29807.6	30013.3	13775.8	30013.3	931.3	54542.2	54530.3	48916.6	54530.3
931.1	21572.4	17366.3	21875.5	17365.4	21876.4	931	30869.3	31323.9	28489.7	31323.9	930.9	39015.8	39419.4	37879.7	39419.4								932.2	26384.2	26599.9	13674.5	26599.9	931.2	53755.6	53108.5	48901.2	53108.5
931	20670.6	17338.8	21081.7	17338.2	21082.3	930.9	30145.3	30875.7	28478.6	30875.7	930.8	38534.3	39148.9	37875.5	39148.9								932.1	23690	23849	13596	23849	931.1	52849.6	52021.9	48887.9	52021.9
930.9	19908.6	17316.3	20382	17315.9	20382.4	930.8	29510.4	30496.3	28470.3	30496.3	930.7	38855.9	38923.4	37871.9	38923.4								932	20496.9	21653.5	13534.1	21653.5	931	52453	51196.5	48877	51196.5
930.8	19314.1	17298	19776.6	17297.7	19776.8	930.7	29164.5	30175.1	28464.1	30175.1	930.6	38888	38735.4	37868.7	38735.4								931.9	20022.4	19908.5	13484.9	19908.5	930.9	51533.4	50572.1	48867.2	50572.1
930.7	18912.7	17283.2	19261.9	17283	19262.1	930.6	29126.8	29903.8	28460.1	29903.8	930.5	38997.4	38578.9	37865.9	38578.9								931.8	18792.8	18523.8	13445.6	18523.8	930.8	50992.6	50104.1	48859.9	50104.1
930.6	18844.5	17270.8	18831.2	17270.7	18831.2	930.5	28507.8	29673.7	28456.9	29673.7	930.4	38379.2	38448.3	37863	38448.3								931.7	17706.7	17425.4	13414.6	17425.4	930.7	49361.6	49755.2	48854.1	49755.2
930.5	18751	17260.3	18475.9	17260.3	18476	930.4	29288.3	29478.3	28454	29478.3	930.3	38670	38339.8	37860.5	38339.8								931.6	16412.2	16551.8	13388.2	16551.8	930.6	49149.7	49500.2	48852.7	49500.2
930.4	18483.6	17251.2	18187.1	17251.2	18187.2	930.3	29170.9	29312.5	28451.5	29312.5	930.2	38311.4	38249.9	37858.3	38249.9								931.5	16554	15858.3	13367.1	15858.3	930.5	49237.8	49313.4	48851.8	49313.4
930.3	18190.6	17243.3	17955.5	17243.3	17955.5	930.2	28746.7	29171.9	28449.3	29171.9	930.1	38320.7	38175.7	37856.6	38175.7								931.4	15319.5	15308	13350.6	15308	930.4	49093.1	49177.1	48850.8	49177.1
930.2	18006	17236.3	17772	17236.2	17772	930.1	28829.7	29052.6	28447.2	29052.6	930	38140.2	38114.4	37855.1	38114.4								931.3	14793.7	14871.2	13337.2	14871.2	930.3	48850.1	49078.8	48850.1	49078.8
930.1	18120.2	17230.4	17628.8	17230.3	17628.8	930	28375.1	28951.9	28445.6	28951.9	929.9	38192.4	38064	37853.9	38064								931.2	14949.3	14525.4	13326.9	14525.4	930.2	48416.3	49078.8	48850.1	48575.2
930	17861	17225.5	17518.5	17225.5	17518.5	929.9	28312.1	28867.2	28444.6	28867.2	929.8	38093.1	38022.4	37852.8	38022.4								931.1	13805.4	14252.6	13319.4	14252.6	930.1	47444.8	49078.8	48850.1	47554.2
929.9	17664.2	17221.3	17434.4	17221.3	17434.4	929.8	28430.2	28867.2	28444.6	28782.1	929.7	38331.6	37988.2	37851.7	37988.2								931	14048.1	14037.4	13313.6	14037.4	930	48287.8	49078.8	48850.1	48362.5
929.8	17628	17218.1	17371.3	17218.1	17371.3	929.7	28276	28867.2	28444.6	28568.5	929.6	38146.9	37960.3	37850.8	37960.3								930.9	13884.2	13868.4	13309.3	13868.4	929.9	48183.1	49078.8	48850.1	48233.6
929.7	17323.9	17216	17325	17216	17325	929.6	27663	28867.2	28444.6	27905.6	929.5	37866.1	37937.5	37850	37937.5								930.8	13466.9	13736.2	13306.3	13736.2	929.8	48174.1	49078.8	48850.1	48207.9
929.6	17159.2	17214.9	17291.6	17214.9	17291.6	929.5	27990.4	28867.2	28444.6	28191	929.4	37623.2	37918.8	37849.1	37918.8								930.7	13830.5	13632.2	13303.2	13632.2	929.7	46923.3	49078.8	48850.1	46945.7
929.5	17166.2	17214.2	17267.6	17214.2	17267.6	929.4	28021.7	28867.2	28444.6	28187.2	929.3	37684.8	37918.8	37849.1	37740.1								930.6	13931.1	13550.5	13300	13550.5	929.6	46664.3	49078.8	48850.1	46679.1
929.4	17190.5	17214.2	17250.9	17214.2	17250.9	929.3	28310.4	28867.2	28444.6	28446.6	929.2	37924.5	37918.8	37849.1	37968.2								930.5	14095	13487	13297.2	13487	929.5	46188.2	49078.8	48850.1	46197.8
929.3	17472.1	0	0	0	17497.1	929.2	27792.7	28867.2	28444.6	27904.5	929.1	37883.9	37918.8	37849.1	37918.3								930.4	13458.5	13437	13294	13437	929.4	46909.8	49078.8	48850.1	46916
929.2	17083	0	0	0	17099.8	929.1	27710.2	28867.2	28444.6	27801.7	929	37985.2	37918.8	37849.1	38012.2								930.3	12986.5	13398	13290.9	13398	929.3	46821.7	49078.8	0	46825.7
929.1	17332.6	0	0	0	17343.8	929	28311.3	28867.2	28444.6	28386	928.9	38088.2	37918.8	37849.1	38109.3								930.2	12552.8	13398	13290.9	12632.6	929.2	47568.9	0	0	47571.4
929	17355.2	0	0	0	17362.6	928.9	28194.7	28867.2	28444.6	28255.4	928.8	37691.9	0	0	37708.3								930.1	13361.4	13398	13290.9	13420.5	929.1	46616	0	0	46617.5
928.9	17342.1	0	0	0	17346.9	928.8	28278.8	28867.2	28444.6	28328.1	928.7	38123.1	0	0	38135.8								930	12794.2	13398	13290.9	12837.7	929	46415.7	0	0	46416.6
928.8	17807.4	0	0	0	17810.5	928.7	28197.7	28867.2	28444.6	28237.5	928.6	38053.1	0	0	38062.9								929.9	13298.7	13398	13290.9	13330.5	928.9	46440.9	0	0	46441.5
928.7	17435.1	0	0	0	17437.1	928.6	27939	28867.2	28444.6	27971.1	928.5	38360.6	0	0	38368.1								929.8	12915.7	13398	13290.9	12938.8	928.8	46501.2	0	0	46501.6
928.6	17399.6	0	0	0	17400.8	928.5	28401.3	28867.2	28444.6	28427.2	928.4	38134.9	0	0	38140.7								929.7	12574.3	13398	13290.9	12591	928.7	46671.8	0	0	46672
928.5	17545.9	0	0	0	17546.7	928.4	28343.4	28867.2	28444.6	28364.1	928.3	38120.5	0	0	38124.9								929.6	12905.8	13398	13290.9	12917.8	928.6	46457.6	0	0	46457.7
928.4	17192.1	0	0	0	17192.6	928.3	27971.7	28867.2	28444.6	27988.3	928.2	38362.1	0	0	38365.4								929.5	13166.6	13398	13290.9	13175.1	928.5	46784.3	0	0	46784.4
928.3	17112.7	0	0	0	17113	928.2	27942	28867.2	28444.6	27955.1	928.1	38169.7	0	0	38172.2								929.4	12499.2	0	0	12505.2	928.4	46181	0	0	46181
928.2	17024.7	0	0	0	17024.9	928.1	28017.7	28867.2	28444.6	28028.1	928	37431.2	0	0	37433.1								929.3	11872.5	0	0	11876.8	928.3	46227.4	0	0	46227.4
928.1	17019.4	0	0	0	17019.5	928	27167.8	28867.2	28444.6	27176.1	927.9	37782.9	0	0	37784.3								929.2	12140.1	0	0	12143	928.2	45993	0	0	45993
928	17094	0	0	0	17094.1	927.9	27689.9	28867.2	28444.6	27696.4	927.8	38109.4	0	0	38110.5								929.1	13070.1	0	0	13072.1	928.1	46661.6	0	0	46661.6
927.9	17267.5	0	0	0	17267.5	927.8	27586.8	28867.2	28444.6	27591.9	927.7	37942.2	0	0	37943								929	13223.3	0	0	13224.7	928	45628.8	0	0	45628.8
927.8	17418.1	0	0	0	17418.1	927.7	27926.8	28867.2	28444.6	27930.8	927.6	38212.1	0	0	38212.7								928.9	12930.4	0	0	12931.3	927.9	45973	0	0	45973
927.7	17154.7	0	0	0	17154.7	927.6	27609.4	28867.2	28444.6	27612.5	927.5	37885.6	0	0	37886								928.8	12152.3	0	0	12152.9	927.8	46705.1	0	0	46705.1
927.6	17371.5	0	0	0	17371.6	927.5	28309	28867.2	28444.6	28311.5	927.4	37467.6	0	0	37467.9								928.7	12943.9	0	0	12944.3	927.7	46103.4	0	0	46103.4
927.5	17256.6	0	0	0	17256.6	927.4	27622.8	28867.2	28444.6	27624.7	927.3	37712.3	0	0	37712.6								928.6	12827.7	0	0	12828	927.6	45862.5	0	0	45862.5
927.4	17157	0	0	0	17157	927.3	28352.5	28867.2	28444.6	28354	927.2	37739.1	0	0	37739.2								928.5	12151.6	0	0	12151.8	927.5	45801.1	0	0	45801.1
927.3	17182.3	0	0	0	17182.3	927.2	28304.8	28867.2	28444.6	28305.9	927.1	37830.7	0	0	37830.8								928.4	12869.1	0	0	12869.2	927.4	46039.8	0	0	46039.8
927.2	17152.6	0	0	0	17152.6	927.1	27955.8	28867.2	28444.6	27956.6	927	38286.2	0	0	38286.2								928.3	12276.3	0	0	12276.4	927.3	45757.5	0	0	45757.5
927.1	17353	0	0	0	17353	927	28062.9	28867.2	28444.6	28063.6	926.9	38281.6	0	0	38281.6								928.2	12520.5	0	0	12520.5	927.2	45870.3	0	0	45870.3
927	17275.6	0	0	0	17275.6	926.9	27645.3	0	0	27645.8	926.8	37818.4	0	0	37818.5								928.1	12822	0	0	12822	927.1	46371.3	0	0	46371.3
926.9	17286.1	0	0	0	17286.1	926.8	27474.7	0	0	27475	926.7	37987.4	0	0	37987.4								928	12207.5	0	0	12207.5	927	45954.8	0	0	45954.8
926.8	17127.4	0	0	0	17127.4	926.7	27825.4	0	0	27825.7	926.6	37965.3	0	0	37965.4								927.9	12690.5	0	0	12690.5	926.9	45752.3	0	0	45752.3
926.7	17103.9	0	0	0	17103.9	926.6	27826.8	0	0	27827	926.5	38003	0	0	38003								927.8	12646.1	0	0	12646.1	926.8	46005.4	0	0	46005.4
926.6	17285.1	0	0	0	17285.1	926.5	27979.1	0	0	27979.3	926.4	37905.4	0	0	37905.4								927.7	11766.4	0	0	11766.4	926.7	46288.3	0	0	46288.3
926.5	17337.1	0	0	0	17337.1	926.4	27915.4	0	0	27915.5	926.3	37978.2	0	0	37978.2								927.6	12167.6	0	0	12167.6	926.6	45715.3	0	0	45715.3
926.4	16986.9	0	0	0	16986.9	926.3	28373.2	0	0	28373.3	926.2	37494.6	0	0	37494.6								927.5	12168.5	0	0	12168.5	926.5	45716.3	0	0	45716.3
926.3	16887	0	0	0	16887	926.2	27887.3	0	0	27887.4	926.1	38076.9	0	0	38076.9								927.4	12932.7	0	0	12932.7	926.4	45753	0	0	45753
926.2	17214	0	0	0	17214	926.1	27813.1	0	0	27813.2	926	38681.9	0	0	38681.9								927.3	12739.3	0	0	12739.3	926.3	45992.2	0	0	45992.2
926.1	17240.6	0	0	0	17240.6	926	27795.1	0	0	27795.1	925.9	38177.2	0	0	38177.2								927.2	12565.9	0	0	12565.9	926.2	45669.4	0	0	45669.4
926	16972.8	0	0	0	16972.8	925.9	27865.3	0	0	27865.3	925.8	37753	0	0	37753								927.1	12538.9	0	0	12538.9	926.1	45760.6	0	0	45760.6
925.9	17345.9	0	0	0	17345.9	925.8	27878.1	0	0	27878.1	925.7	38048	0	0	38048								927	12727.8	0	0	12727.8	926	45949.8	0	0	45949.8
925.8	16853.7	0	0	0	16853.7	925.7	27512.4	0	0	27512.4	925.6	37902.3	0	0	37902.3								926.9	12271	0	0	12271	925.9	45426.6	0	0	45426.6
925.7	17104.4	0	0	0	17104.4	925.6	27713.7	0	0	27713.7	925.5	37495.8	0	0	37495.8								926.8	12087.7	0	0	12087.7	925.8	45999.3	0	0	45999.3
925.6	16871.8	0	0	0	16871.8	925.5	28127.5	0	0	28127.5	925.4	38263.7	0	0	38263.7								926.7	12524	0	0	12524	925.7	45818.4	0	0	45818.4
925.5	17394.9	0	0	0	17394.9	925.4	28286.6	0	0	28286.6	925.3	37946.3	0	0	37946.3								926.6	12355.1	0	0	12355.1	925.6	45758.7	0	0	45758.7
925.4	17322.2	0	0	0	17322.2	925.3	27992.4	0	0	27992.4	925.2	38517.5	0	0	38517.5								926.5	11936.7	0	0	11936.7	925.5	45948.9	0	0	45948.9
925.3	17572.9	0	0	0	17572.9	925.2	28029.9	0	0	28029.9	925.1	38105	0	0	38105								926.4	12263.7	0	0	12263.7	925.4	46148.5	0	0	46148.5
925.2	17035.3	0	0	0	17035.3	925.1	27927.8	0	0	27927.8	925	38008.1	0	0	38008.1								926.3	12500.3	0	0	12500.3	925.3	45422.3	0	0	45422.3
925.1	17040.5	0	0	0	17040.5	925	28081.6	0	0	28081.6	924.9	38002.6	0	0	38002.6								926.2	12410.9	0	0	12410.9	925.2	45808.5	0	0	45808.5
925	16956.2	0	0	0	16956.2	924.9	28123.3	0	0	28123.3	924.8	37821.5	0	0	37821.5								926.1	12603.8	0	0	12603.8	925.1	45587.3	0	0	45587.3
924.9	17015.6	0	0	0	17015.6	924.8	28102.1	0	0	28102.1	924.7	38168.5	0	0	38168.5								926	12587.9	0	0	12587.9	925	45406.9	0	0	45406.9
