# Supplementary material for: Complementary Operando Spectroscopy identification of in-situ generated metastable charge-asymmetry Cu2-CuN3 clusters for CO2 reduction to ethanol
Source: Nat Commun. 2022 Mar 11;13:1322. doi: 10.1038/s41467-022-29035-8 (PMC8917205; doi:10.1038/s41467-022-29035-8)
Supplement: Supplementary file 16 — Source Data [file 41467_2022_29035_MOESM16_ESM.zip › Source data/Figure.4c.xlsx]

## Sheet: Sheet1
Energy	Exp XANES	Energy	Simulated XANES
8784.09	0.01073	8959.32	-0.70077
8789.06	0.00866	8959.82	-0.7006
8794.3	0.00701	8959.9	-0.70055
8798.99	0.00532	8960	-0.70049
8804.14	0.00397	8960.1	-0.70043
8809.05	0.00346	8960.2	-0.70037
8814.24	0.00219	8960.3	-0.70031
8818.97	0.00078827	8960.33	-0.70029
8824.12	0.000455127	8960.43	-0.70023
8829.07	0.00065794	8960.53	-0.70017
8834.33	0.000490753	8960.63	-0.7001
8839	-0.000184775	8960.73	-0.70004
8844.07	0.000245289	8960.83	-0.69998
8849.13	0.000314085	8960.93	-0.69991
8854.29	0.000142089	8961.03	-0.69985
8858.99	0.000499844	8961.13	-0.69979
8864.07	0.000513047	8961.23	-0.69972
8869.16	0.000400924	8961.33	-0.69965
8874.23	2.4905e-05	8961.43	-0.69959
8879.06	-0.000124636	8961.53	-0.69952
8884.07	-0.000368717	8961.63	-0.69945
8889.2	-0.000522906	8961.73	-0.69938
8894.02	-0.000207882	8961.83	-0.69931
8899.26	-0.000531889	8961.93	-0.69925
8904.03	-0.00090583	8962.03	-0.69917
8909.07	-0.00148	8962.13	-0.6991
8913.97	-0.00136	8962.23	-0.69903
8919.25	-0.00154	8962.33	-0.69896
8924.04	-0.00111	8962.43	-0.69889
8929.32	-0.000447485	8962.53	-0.69881
8934.02	0.000291884	8962.63	-0.69874
8939.08	0.00112	8962.73	-0.69866
8944.21	0.00164	8962.83	-0.69859
8949.13	0.00244	8962.93	-0.69851
8954.19	0.00363	8963.03	-0.69843
8959.04	0.0056	8963.13	-0.69836
8960.06	0.00609	8963.23	-0.69828
8961.04	0.00658	8963.33	-0.6982
8961.95	0.00726	8963.43	-0.69812
8963.1	0.00774	8963.53	-0.69803
8964.31	0.00876	8963.63	-0.69795
8965.01	0.00836	8963.73	-0.69787
8966.02	0.00952	8963.83	-0.69779
8967.08	0.01028	8963.93	-0.6977
8968.06	0.01123	8964.03	-0.69761
8968.99	0.01316	8964.13	-0.69753
8970.06	0.01394	8964.23	-0.69744
8971.32	0.01532	8964.33	-0.69735
8971.98	0.01675	8964.43	-0.69726
8973	0.02037	8964.53	-0.69717
8974.07	0.02335	8964.63	-0.69708
8975.02	0.02789	8964.73	-0.69699
8975.97	0.03657	8964.83	-0.6969
8977.12	0.04939	8964.93	-0.6968
8978.27	0.07057	8965.03	-0.69671
8978.99	0.10802	8965.13	-0.69661
8980.04	0.22152	8965.23	-0.69651
8981.05	0.34379	8965.33	-0.69641
8982.03	0.44344	8965.43	-0.69631
8982.97	0.49797	8965.53	-0.69621
8984.18	0.53701	8965.63	-0.69611
8985.17	0.56496	8965.73	-0.69601
8985.98	0.58665	8965.83	-0.6959
8987.02	0.60819	8965.93	-0.6958
8988.08	0.64348	8966.03	-0.69569
8989.03	0.69125	8966.13	-0.69558
8989.98	0.77342	8966.23	-0.69547
8991.22	0.84547	8966.33	-0.69536
8992.12	0.89265	8966.43	-0.69525
8993	0.95179	8966.53	-0.69514
8994.01	1.00655	8966.63	-0.69502
8995.07	1.03571	8966.73	-0.6949
8996.02	1.04704	8966.83	-0.69479
8997	1.04388	8966.93	-0.69467
8998.25	1.03771	8967.03	-0.69455
8999.08	1.03077	8967.13	-0.69442
9000.02	1.02937	8967.23	-0.6943
9001.03	1.02904	8967.33	-0.69418
9002.05	1.03388	8967.43	-0.69405
9003.03	1.03278	8967.53	-0.69392
9003.98	1.02536	8967.63	-0.69379
9005.27	1.01089	8967.73	-0.69366
9006.1	1.00334	8967.83	-0.69352
9007.02	0.98547	8967.93	-0.69339
9008.04	0.96433	8968.03	-0.69325
9009.04	0.94685	8968.13	-0.69311
9010.03	0.93317	8968.23	-0.69297
9010.99	0.9207	8968.33	-0.69282
9012.25	0.91458	8968.43	-0.69268
9013.07	0.91039	8968.53	-0.69253
9014.01	0.90635	8968.63	-0.69238
9015.03	0.9046	8968.73	-0.69223
9016.05	0.8973	8968.83	-0.69208
9017.02	0.89691	8968.93	-0.69192
9017.98	0.89731	8969.03	-0.69176
9019.28	0.89831	8969.13	-0.6916
9020.08	0.89957	8969.23	-0.69144
9021.02	0.9037	8969.33	-0.69127
9022.03	0.90877	8969.43	-0.6911
9023.05	0.91202	8969.53	-0.69093
9024.02	0.91632	8969.63	-0.69076
9025	0.91925	8969.73	-0.69058
9026.25	0.92171	8969.83	-0.6904
9027.07	0.9223	8969.93	-0.69022
9028.01	0.92376	8970.03	-0.69003
9029.03	0.92523	8970.13	-0.68984
9030.07	0.92781	8970.23	-0.68965
9031	0.92958	8970.33	-0.68946
9032	0.93536	8970.43	-0.68926
9033.23	0.93855	8970.53	-0.68906
9034.07	0.94186	8970.63	-0.68885
9035.01	0.94741	8970.73	-0.68865
9036.01	0.95148	8970.83	-0.68843
9037.07	0.95461	8970.93	-0.68822
9038.03	0.96053	8971.03	-0.688
9038.99	0.96369	8971.13	-0.68777
9040.24	0.9659	8971.23	-0.68755
9041.08	0.96778	8971.33	-0.68731
9042	0.97257	8971.43	-0.68708
9043.01	0.97559	8971.53	-0.68684
9044.08	0.97656	8971.63	-0.68659
9045.03	0.97902	8971.73	-0.68634
9045.99	0.9836	8971.83	-0.68608
9047.2	0.98386	8971.93	-0.68582
9048.15	0.98558	8972.03	-0.68556
9048.99	0.98754	8972.13	-0.68529
9050.03	0.98776	8972.23	-0.68501
9051.06	0.99009	8972.33	-0.68473
9052.03	0.99199	8972.43	-0.68444
9052.98	0.99577	8972.53	-0.68414
9054.15	0.9976	8972.63	-0.68384
9055.2	0.99831	8972.73	-0.68353
9056.01	1.00012	8972.83	-0.68322
9057	1.00018	8972.93	-0.68289
9058.06	0.99981	8973.03	-0.68256
9059.04	1.00272	8973.13	-0.68222
9059.98	1.00191	8973.23	-0.68188
9061.1	1.00355	8973.33	-0.68152
9062.32	1.00394	8973.43	-0.68116
9062.99	1.00537	8973.53	-0.68079
9064.01	1.00586	8973.63	-0.6804
9065.06	1.0062	8973.73	-0.68001
9066.04	1.00627	8973.83	-0.67961
9066.98	1.00652	8973.93	-0.67919
9068.11	1.00435	8974.03	-0.67877
9069.32	1.00228	8974.13	-0.67833
9070	1.00198	8974.23	-0.67788
9071.01	1.0005	8974.33	-0.67742
9072.08	0.99872	8974.43	-0.67694
9073.04	0.99789	8974.53	-0.67645
9073.97	0.99693	8974.63	-0.67595
9075.12	0.99583	8974.73	-0.67542
9076.34	0.9959	8974.83	-0.67489
9077.01	0.9939	8974.93	-0.67433
9078	0.99083	8975.03	-0.67375
9079.07	0.98903	8975.13	-0.67316
9080.05	0.98698	8975.23	-0.67254
9080.96	0.98425	8975.33	-0.67191
9082.12	0.98154	8975.43	-0.67125
9083.33	0.98102	8975.53	-0.67056
9084.04	0.98199	8975.63	-0.66985
9085	0.98119	8975.73	-0.66911
9086.03	0.98051	8975.83	-0.66834
9087.07	0.97941	8975.93	-0.66753
9087.96	0.97775	8976.03	-0.6667
9089.12	0.97798	8976.13	-0.66582
9090.36	0.97705	8976.23	-0.66491
9091.04	0.97511	8976.33	-0.66395
9092	0.97432	8976.43	-0.66295
9093.05	0.97467	8976.53	-0.6619
9094.07	0.97419	8976.63	-0.66079
9095	0.97428	8976.73	-0.65963
9096.06	0.97349	8976.83	-0.6584
9097.36	0.97525	8976.93	-0.6571
9098.09	0.97511	8977.03	-0.65573
9099	0.9732	8977.13	-0.65427
9100.03	0.97366	8977.23	-0.65272
9101.06	0.97343	8977.33	-0.65107
9102.01	0.97468	8977.43	-0.64931
9103.02	0.9766	8977.53	-0.64742
9104.33	0.97791	8977.63	-0.6454
9105.09	0.97937	8977.73	-0.64322
9106.01	0.98084	8977.83	-0.64088
9107.04	0.98202	8977.93	-0.63834
9108.03	0.98467	8978.03	-0.63559
9109	0.98354	8978.13	-0.6326
9109.99	0.9828	8978.23	-0.62934
9111.26	0.98307	8978.33	-0.62578
9112.05	0.98274	8978.43	-0.62188
9113.02	0.98478	8978.53	-0.61762
9114.02	0.98674	8978.63	-0.61295
9115.07	0.98686	8978.73	-0.60784
9116.04	0.98922	8978.83	-0.60227
9116.99	0.99036	8978.93	-0.59623
9118.15	0.99052	8979.03	-0.58973
9119.22	0.99124	8979.13	-0.58281
9120.02	0.9906	8979.23	-0.57557
9121.01	0.99281	8979.33	-0.56813
9122.07	0.99391	8979.43	-0.56069
9123.03	0.99491	8979.53	-0.55345
9123.96	0.99816	8979.63	-0.54659
9125.06	0.99966	8979.73	-0.54028
9126.38	1.00109	8979.83	-0.53459
9127.01	1.00459	8979.93	-0.52949
9128	1.00584	8980.03	-0.52487
9129.05	1.0057	8980.13	-0.52054
9130.98	1.00783	8980.23	-0.5163
9133.29	1.0104	8980.33	-0.51193
9135.01	1.01036	8980.43	-0.50724
9137.1	1.0096	8980.53	-0.50209
9139.1	1.00947	8980.63	-0.49634
9141.47	1.00892	8980.73	-0.48991
9142.98	1.01147	8980.83	-0.48276
9145.03	1.00705	8980.93	-0.47486
9147.19	1.00436	8981.03	-0.46623
9149.09	1.00352	8981.13	-0.45693
9151.08	1.00009	8981.23	-0.44705
9152.98	1.0022	8981.33	-0.43673
9155.54	0.9916	8981.43	-0.42613
9156.95	0.99118	8981.53	-0.41546
9159.06	0.99008	8981.63	-0.40495
9161.22	0.99089	8981.73	-0.39485
9163.3	0.99225	8981.83	-0.3854
9165.06	0.99356	8981.93	-0.37683
9167.01	0.99629	8982.03	-0.36932
9169.23	0.99658	8982.13	-0.36297
9171.02	0.99769	8982.23	-0.35783
9173.09	0.99932	8982.33	-0.35384
9174.99	0.99751	8982.43	-0.35087
9177.51	0.99759	8982.53	-0.34872
9178.95	0.99791	8982.63	-0.34713
9181.04	0.99779	8982.73	-0.34585
9183.22	0.99713	8982.83	-0.3446
9185.21	1.00186	8982.93	-0.34315
9187.07	0.99696	8983.03	-0.3413
9188.97	0.99704	8983.13	-0.33888
9191.38	0.99534	8983.23	-0.33579
9192.99	0.99439	8983.33	-0.33194
9195.09	0.99323	8983.43	-0.32732
9197.09	0.9934	8983.53	-0.32192
9199.43	0.99243	8983.63	-0.31577
9200.98	0.99424	8983.73	-0.30894
9203.05	0.99489	8983.83	-0.30151
9205.16	0.99793	8983.93	-0.29357
9207.16	0.99878	8984.03	-0.28524
9209.09	1.00036	8984.13	-0.27665
9210.99	0.99959	8984.23	-0.26792
9213.46	0.99857	8984.33	-0.25918
9214.97	0.99867	8984.43	-0.25055
9217.09	0.99901	8984.53	-0.24213
9219.12	0.99882	8984.63	-0.23401
9221.42	0.99878	8984.73	-0.22625
9223.01	1.00057	8984.83	-0.21889
9225.03	1.00025	8984.93	-0.21197
9227.17	1.00028	8985.03	-0.20548
9229.14	1.00053	8985.13	-0.19944
9232.07	0.99854	8985.23	-0.19383
9235.13	0.99768	8985.33	-0.18863
9238.08	0.99591	8985.43	-0.18382
9241.13	0.99641	8985.53	-0.17938
9244.28	0.9946	8985.63	-0.17529
9247	0.99609	8985.73	-0.1715
9250.24	0.99751	8985.83	-0.168
9253.09	0.99997	8985.93	-0.16473
9256.26	0.99991	8986.03	-0.16167
9259.15	1.00059	8986.13	-0.15875
9262.01	1.0006	8986.23	-0.15595
9265.34	1.00201	8986.33	-0.15321
9268.13	1.00298	8986.43	-0.1505
9271.25	1.00238	8986.53	-0.14776
9274.09	1.00281	8986.63	-0.14492
9276.99	1.00253	8986.73	-0.14204
9280.38	1.00334	8986.83	-0.1391
9283.15	1.00702	8986.93	-0.13609
9286.32	1.0075	8987.03	-0.13288
9289.06	1.00586	8987.13	-0.12937
9292	1.00728	8987.23	-0.12575
9295.4	1.0067	8987.73	-0.10457
9298.12	1.00546	8988.23	-0.07731
9301.27	1.00408	8988.73	-0.04341
9304.06	1.00405	8989.23	-0.00384
9306.99	1.00334	8989.73	0.03938
9310.4	1.00375	8990.23	0.08458
9313.12	1.00534	8990.73	0.13072
9316.31	1.00424	8991.23	0.17631
9319.07	1.00365	8991.73	0.219
9322	1.00256	8992.23	0.25714
9325.42	1.00221	8993.23	0.31733
9328.16	1.00066	8994.23	0.36279
9331.3	0.9995	8995.23	0.39795
9334.07	0.99967	8996.23	0.42081
9337	1.00017	8997.23	0.43081
9340.43	0.99902	8998.23	0.43275
9343.12	0.9995	8999.23	0.43317
9346.27	1.00162	9000.23	0.43559
9349.07	1.00127	9002.23	0.44363
9352.02	1.00128	9004.23	0.44441
9355.41	1.00034	9006.23	0.42773
9358.14	0.99862	9008.23	0.39538
9361.35	0.99791	9010.23	0.35584
9364.07	0.999	9012.23	0.3183
9366.98	0.99845	9014.23	0.28739
9370.43	0.998	9016.23	0.26302
9373.14	0.9999	9018.23	0.24415
9376.31	1.00073	9020.23	0.23098
9379.08	0.99983	9022.23	0.22414
9383.06	1.00075	9024.23	0.22329
9387.21	1.00022	9026.23	0.22724
9391.25	0.99864	9028.23	0.23438
9395.11	0.99724	9030.23	0.24292
9399.26	0.9966	9032.23	0.25115
9403.07	0.99527	9034.23	0.25795
9407.14	0.99531	9036.23	0.26301
9411.12	0.99492	9038.23	0.26671
9415.15	0.99442	9040.23	0.26965
9419.09	0.99401	9042.23	0.27232
9423.16	0.99244	9044.23	0.27496
9427.09	0.99185	9046.23	0.27769
9431.16	0.98945	9048.23	0.2806
9435.03	0.98846	9050.23	0.28372
9439.2	0.98658	9052.23	0.28702
9442.97	0.9864	9054.23	0.29035
9447.2	0.98428	9056.23	0.29353
9450.93	0.98375	9058.23	0.29646
9455.26	0.98339	9060.23	0.2991
9458.96	0.98416	9062.23	0.30157
9463.28	0.9814	9064.23	0.30402
9466.93	0.97992	9066.23	0.30658
9471.28	0.97869	9068.23	0.30937
9475.02	0.97651	9070.23	0.3124
9479.3	0.97539	9072.23	0.31559
9483.1	0.97394	9074.23	0.31879
9487.18	0.97365	9076.23	0.32185
9491.19	0.97261	9078.23	0.32463
9495.09	0.97148
9499.3	0.96948
9503.1	0.97019
9507.23	0.96812
9511.09	0.96538
9515.2	0.96181
9519.13	0.96032
9523.15	0.95938
9527.15	0.95753
9531.21	0.95673
9535.1	0.95504
9539.13	0.95329
9543.13	0.95283
9547.1	0.95138
9551.07	0.94851
9555.11	0.9454
9559.14	0.94498
9563.14	0.94372
9567.1	0.94203
9571.17	0.9398
9575.1	0.94036
9579.19	0.93759
9579.19	9579.19
